# Supplementary material for: A Proteomic Approach to Study the Biological Role of Hepatitis C Virus Protein Core+1/ARFP
Source: Viruses. 2022 Jul 31;14(8):1694. doi: 10.3390/v14081694 (PMC9518822; doi:10.3390/v14081694)
Supplement: Supplementary file 1 [file viruses-14-01694-s001.zip]

Archive with 7 entries (7 files):
- Supplementary_Figure_S2.pdf
- Supplementary_File_S1_RAW.xlsx
- Supplementary_File_S2_DEPS.xlsx
- Supplementary_File_S3_STRING.xlsx
- Supplementary_File_S4_enrichment scores.xlsx
- Supplementary_File_S5.xlsx
- Supplementay_Figure_S1.pdf
