# Supplementary material for: A Proteomic Approach to Study the Biological Role of Hepatitis C Virus Protein Core+1/ARFP
Source: Viruses. 2022 Jul 31;14(8):1694. doi: 10.3390/v14081694 (PMC9518822; doi:10.3390/v14081694)
Supplement: Supplementary file 1 [file viruses-14-01694-s001.zip › Supplementary_File_S1_RAW.xlsx]

## Sheet: L_vs_V_final
UniprotID	Symbol	#peptides	L1_norm	L2_norm	LPOOL_norm	Frequency L	V1_norm	V2_norm	VPOOL_norm	Frequency V	Ratio	TTEST
P78527	PRKDC	130	4742.23	4827.47	3616.57	3	3749.74	3548.32	3842.16	3	1.18366	0.163167
Q14204	DYNC1H1	115	2447.76	3554.64	2967.89	3	2346.78	2483.81	2410.81	3	1.23875	0.211778
P49327	FASN	79	5758.82	4993.77	9401.75	3	4323.88	5295.86	4661.4	3	1.41126	0.23161
Q00610	CLTC	73	3298.11	2639.46	3234.79	3	3181.85	3425.99	3555.27	3	0.902515	0.235335
P21333	FLNA	64	2741.08	2403.85	3148.09	3	3217.17	2655.38	2653.91	3	0.972622	0.798621
Q6P2Q9	PRPF8	61	1607.66	1640.05	1466.49	3	917.861	1599.79	1531.44	3	1.16426	0.376921
Q9Y490	TLN1	60	1345.54	1471.9	1309.11	3	720.442	753.413	781.984	3	1.82928	0.000286315
Q92616	GCN1L1	55	681.633	606.985	417.831	3	290.544	379.472	358.764	3	1.65871	0.0528603
O75643	SNRNP200	55	1593.57	1212.46	923.558	3	1652.63	1068.86	1121.86	3	0.970403	0.894734
P35579	MYH9	54	1331.74	1318.71	2342.84	3	1722.48	1728.94	1804.64	3	0.950006	0.820659
O75369	FLNB	53	894.003	951.59	1172.46	3	957.312	914.455	935.539	3	1.07507	0.495751
Q13813	SPTAN1	50	718.155	748.539	1823.44	3	492.03	395.025	387.494	3	2.58141	0.204901
P42704	LRPPRC	48	2035.66	2151.76	1659.19	3	784.624	986.984	1143.88	3	2.00536	0.00574823
Q01082	SPTBN1	47	574.028	615.543	1781.19	3	226.468	384.225	371.216	3	3.02549	0.234461
P09874	PARP1	47	7483.33	5794.45	4854.88	3	5152.96	5716.22	5548.86	3	1.10443	0.507868
P07814	EPRS	44	1654.83	1343.99	1523.27	3	1259.63	1326.74	1081.56	3	1.23288	0.0701742
P07900	HSP90AA1	42	12284.4	13846.3	13849	3	15041.9	14815	14945.5	3	0.892356	0.0887007
O43707	ACTN4	41	1570.47	1727.28	2256.18	3	1169.26	1399.39	1601.72	3	1.33176	0.129554
P22314	UBA1	41	4628.89	4693.5	3272.48	3	3925.69	3961.94	3989.07	3	1.06047	0.656902
Q7Z6Z7	HUWE1	40	494.911	424.52	241.398	3	340.964	195.559	294.661	3	1.3966	0.274627
P13639	EEF2	40	10129.3	8555.88	10625.7	3	14410	13391.9	11812.8	3	0.739898	0.0247765
P27708	CAD	39	997.997	993.486	672.638	3	450.372	589.074	702.085	3	1.52976	0.0771857
Q08211	DHX9	38	3214.52	3354.79	2742.97	3	2738.03	2746.6	2894.07	3	1.11142	0.180114
O75533	SF3B1	37	1134.8	1077.87	944.036	3	1031.34	931.139	886.363	3	1.10807	0.221598
O14980	XPO1	37	1443.95	1259.9	968.518	3	667.204	1017.5	1065.38	3	1.33536	0.175231
P55072	VCP	37	2935.91	2978.6	3502.58	3	3357.73	2538.66	2889.29	3	1.07187	0.520497
P53621	COPA	36	835.645	750.765	849.288	3	384.63	536.43	546.447	3	1.65975	0.0060356
P41252	IARS	36	1235.9	1280.56	1182.88	3	776.681	1028.17	1065.77	3	1.28869	0.0438268
P10809	HSPD1	36	8021.44	8198.1	10119.7	3	11397	11617.2	10528.6	3	0.785243	0.0327996
P46940	IQGAP1	35	752.89	497.595	328.105	3	516.117	519.917	447.159	3	1.06432	0.812757
Q9P2J5	LARS	35	929.276	1008.07	597.145	3	777.621	816.731	908.912	3	1.01248	0.940837
O00410	IPO5	34	1800.44	2137.23	1709.68	3	1236.98	1475.72	1393.87	3	1.3752	0.025424
P55060	CSE1L	34	1903.55	1718.08	1541.58	3	1432.83	1756.23	1690.63	3	1.0581	0.546791
P06737	PYGL	33	896.202	1263.23	809.174	3	1001.71	1375.3	1443.42	3	0.777034	0.219986
Q86VP6	CAND1	33	1545.09	1441.62	1116.83	3	1291.89	1230.63	1275.66	3	1.0804	0.513745
Q14974	KPNB1	33	2318.05	1813.24	1693.26	3	1315.17	1809.26	2001.46	3	1.1363	0.452406
P11142	HSPA8	33	12838.7	15881.4	17202.9	3	16847.4	17083.5	17360.8	3	0.895331	0.299712
Q15029	EFTUD2	32	957.416	887.853	859.052	3	852.776	889.869	873.512	3	1.0337	0.398282
P12956	XRCC6	32	2803.48	2685.29	2914.84	3	2899.24	2929.76	2937.38	3	0.958617	0.146734
Q16531	DDB1	31	1025.84	1194.48	1248.33	3	817.256	945.622	970.027	3	1.26922	0.0404138
Q9Y5B9	SUPT16H	31	1158.95	1094.59	846.039	3	923.898	1278.91	1015.11	3	0.963223	0.796236
P11586	MTHFD1	31	1605.42	2246.28	1449.82	3	2188.6	2209.67	2304.19	3	0.790981	0.193229
Q15393	SF3B3	31	2277.58	2347.62	1166.4	3	1074.32	934.928	1069.04	3	1.88143	0.139965
Q9NR30	DDX21	30	1471.42	1461.66	1414.12	3	1982.6	1603.74	1300.96	3	0.88949	0.457834
P13010	XRCC5	30	2777.87	2313.6	2307.14	3	2554.66	2505.4	2539.62	3	0.973542	0.709572
P14618	PKM	30	9591.68	7943.09	9358.3	3	9940.28	8045.69	8636.1	3	1.01018	0.911193
Q99460	PSMD1	29	647.719	781.288	762.898	3	753.996	708.843	748.804	3	0.991075	0.888781
P49588	AARS	29	855.426	775.016	531.204	3	653.743	600.785	526.445	3	1.21374	0.290371
Q92598	HSPH1	29	1140.46	1097.67	1142.44	3	1332.32	1430.47	1570.19	3	0.780195	0.0108201
P53396	ACLY	29	1762.76	1644.7	1471.1	3	655.714	915.887	775.549	3	2.07851	0.00173383
P49736	MCM2	28	1067.38	1206.18	1049.98	3	1026.54	862.195	913.167	3	1.18618	0.066102
P22102	GART	28	1096.11	1253.95	954.617	3	950.973	942.887	1039.48	3	1.12659	0.248926
Q14697	GANAB	28	1880.08	1574.58	1735.44	3	934.979	1169.11	1274.35	3	1.53624	0.0106521
P14625	HSP90B1	28	2582.97	2973.09	3938.16	3	3470.89	3473.4	3306.11	3	0.926229	0.596473
P38646	HSPA9	28	2792.47	3204.55	2988.88	3	3292.18	2918.39	2794.49	3	0.997872	0.974943
P13797	PLS3	28	2856.17	2796.05	2241.09	3	1766.57	2495.61	2681.35	3	1.13679	0.405702
O15067	PFAS	27	600.944	642.913	434.991	3	508.083	463.176	466.744	3	1.16749	0.284979
Q14152	EIF3A	27	969.459	1061.39	1081.13	3	1121.96	1306.63	1175.89	3	0.863365	0.0642401
P31939	ATIC	27	1007.47	1228.66	1283.25	3	1126.6	1074.71	1569.35	3	0.933359	0.662744
P34932	HSPA4	27	1814.17	2168.32	1945.92	3	1964.47	1854.3	1921.32	3	1.03281	0.592912
P50990	CCT8	27	2795.13	3101.48	3060.02	3	3136.65	2997.32	2953.5	3	0.985602	0.713701
P08670	VIM	27	3027.89	3006.04	3929.41	3	8727.5	5161.33	6018.09	3	0.500496	0.0412524
P78371	CCT2	27	3150.84	3081.32	3099.09	3	4028.75	3393	3387.76	3	0.863245	0.145303
P0DMV8	HSPA1A	27	6685.44	6933.46	6966.12	3	14389	15552	14044.9	3	0.46799	7.3699e-05
P07437	TUBB	27	22198.2	21920.1	16994.4	3	17876.3	15416.6	17219	3	1.20987	0.127688
Q7KZF4	SND1	26	617.248	680.563	602.528	3	1196.23	978.705	1231.04	3	0.557943	0.00369102
O95373	IPO7	26	847.627	771.594	646.364	3	460.205	565.59	644.589	3	1.35633	0.0667275
P55786	NPEPPS	26	859.551	735.3	588.287	3	468.13	541.056	556.69	3	1.3942	0.0683154
P50395	GDI2	26	1495.28	1821.96	2096.31	3	1763.62	1704.17	1704.83	3	1.04658	0.690078
Q12906	ILF3	26	1785.51	2075.6	1600.48	3	2040.46	1716.94	1676.87	3	1.00503	0.962044
P11021	HSPA5	26	3078.34	3741.17	4755.17	3	3098.29	2603.89	2712.23	3	1.37558	0.107847
P60842	EIF4A1	26	3837.9	3703.75	3958.89	3	3557.58	4640.84	4916.75	3	0.876889	0.270523
P08238	HSP90AB1	26	7269.69	8252.8	8598.02	3	7795.05	7908.98	9139.44	3	0.970899	0.702049
P06733	ENO1	26	8125.75	9062.88	9224.4	3	12526.8	14388.2	14921.3	3	0.631341	0.00305046
Q14839	CHD4	25	454.287	369.255	317.423	3	225.128	219.186	301.111	3	1.53062	0.0510125
P12270	TPR	25	458.474	473.604	427.398	3	335.367	279.915	249.93	3	1.57126	0.00443829
P18206	VCL	25	607.726	508.124	539.873	3	901.942	569.178	540.404	3	0.823119	0.377777
P33991	MCM4	25	1216.09	1098.95	938.933	3	743.281	1005.6	736.205	3	1.3094	0.0988099
P48643	CCT5	25	2246.94	2253.99	2262.08	3	2044.44	2244.02	2061.19	3	1.0651	0.163285
Q92841	DDX17	25	2783.22	3321.34	3039.12	3	3095.48	3105.34	2914.03	3	1.00316	0.956968
P06576	ATP5B	25	6181.94	5362.22	4772.57	3	4624.98	4490.38	4308.19	3	1.21553	0.0827054
P11388	TOP2A	24	237.986	284.095	480.835	3	314.026	343.876	250.854	3	1.10361	0.712637
Q9HAV4	XPO5	24	365.914	288.752	219.753	3	222.725	237.899	240.139	3	1.24781	0.303191
P35580	MYH10	24	393.049	540.085	378.98	3	295.192	282.415	287.409	3	1.51687	0.100847
Q13200	PSMD2	24	720.599	633.122	692.164	3	372.073	425.315	473.566	3	1.60972	0.00270103
P54136	RARS	24	854.448	813.249	855.122	3	774.412	739.519	903.803	3	1.04346	0.536392
Q04637	EIF4G1	24	954.208	875.688	1013.25	3	1051.54	1215.13	1220	3	0.815431	0.0346779
P40939	HADHA	24	1194.29	1199.79	824.34	3	520.34	494.541	513.881	3	2.10525	0.044887
P17987	TCP1	24	2225.67	2319.56	2401.13	3	2932.34	2690.48	2587.64	3	0.846039	0.0209379
P50991	CCT4	24	2901.61	2660.97	2784.32	3	3674.12	3186.34	3056.85	3	0.841649	0.0592553
Q92621	NUP205	23	203.452	145.979	155.447	3	139.562	217.949	169.197	3	0.958554	0.813992
Q9Y2L1	DIS3	23	349.803	351.617	293.019	3	220.259	281.95	434.872	3	1.06121	0.788398
P35606	COPB2	23	566.514	548.084	716.984	3	454.76	532.632	588.772	3	1.16205	0.267291
P46060	RANGAP1	23	593.844	603.67	758.277	3	614.157	776.995	887.832	3	0.858186	0.323109
P27816	MAP4	23	648.736	855.136	758.435	3	818.641	610.161	595.351	3	1.11766	0.443912
Q12931	TRAP1	23	868.97	932.895	730.946	3	867.053	1002.6	1070.99	3	0.861312	0.182993
P13667	PDIA4	23	876.611	704.397	787.931	3	691.842	649.864	601.487	3	1.2191	0.0648645
P33993	MCM7	23	1020.92	1067.7	862.613	3	721.052	777.594	815.864	3	1.2751	0.0353116
P54577	YARS	23	1082.11	1236.72	760.292	3	1195.86	1325.93	1287.78	3	0.808257	0.169646
P49368	CCT3	23	2954.75	2938.27	3391.76	3	2873.69	2975.91	3016.57	3	1.04721	0.417404
Q9H583	HEATR1	22	302.579	215.247	184.589	3	118.899	211.624	228.159	3	1.25728	0.383938
P08133	ANXA6	22	628.772	431.086	429.633	3	189.857	257.322	338.521	3	1.89575	0.0409701
Q14166	TTLL12	22	669.84	639.05	448.285	3	693.92	663.645	705.6	3	0.851689	0.221032
P54886	ALDH18A1	22	705.481	595.159	738.011	3	682.535	713.027	752.281	3	0.949162	0.488033
P55884	EIF3B	22	747.172	701.075	808.897	3	610.639	624.023	827.487	3	1.09456	0.445011
P49915	GMPS	22	763.532	806.346	546.849	3	565.653	736.883	647.71	3	1.08536	0.587905
P14868	DARS	22	883.453	980.745	855.992	3	812.638	983.193	830.321	3	1.03581	0.659888
P33992	MCM5	22	903.608	992.742	829.512	3	511.006	818.343	722.228	3	1.32867	0.0929625
Q13263	TRIM28	22	1890.35	1861.24	1921.64	3	1202.46	1655.08	1434.32	3	1.32186	0.0695018
Q99832	CCT7	22	2362.86	2190.81	2290.81	3	2778.25	2492.46	2054.36	3	0.934392	0.500114
Q00839	HNRNPU	22	4101.8	4063.42	4314.83	3	3217.92	3701.62	3584.97	3	1.18807	0.0163788
P49792	RANBP2	21	164.452	251.881	261.609	3	254.106	317.282	345.246	3	0.7396	0.124292
Q9BXJ9	NAA15	21	290.123	287.358	301.943	3	363.687	553.8	614.005	3	0.574227	0.101784
Q14980	NUMA1	21	322.229	309.212	159.34	3	314.548	206.057	157.367	3	1.16639	0.619264
P26640	VARS	21	358.501	330.171	485.485	3	232.006	216.201	252.655	3	1.6753	0.0321035
P63010	AP2B1	21	385.059	380.825	319.387	3	388.495	293.325	333.884	3	1.06849	0.541582
Q9BQG0	MYBBP1A	21	399.285	361.162	257.153	3	276.84	526.27	555.312	3	0.749104	0.311089
P47897	QARS	21	463.39	398.151	568.493	3	442.453	601.876	476.773	3	0.94013	0.684174
P23921	RRM1	21	465.357	397.159	444.688	3	451.568	500.967	466.435	3	0.921234	0.209441
Q92499	DDX1	21	587.762	588.503	497.378	3	741.909	697.036	668.379	3	0.794203	0.0175231
P41250	GARS	21	650.537	554.895	463.175	3	466.873	574.049	596.836	3	1.01884	0.885979
Q9UBB4	ATXN10	21	654.262	632.419	456.176	3	605.797	650.208	644.067	3	0.917259	0.460337
Q8WUM4	PDCD6IP	21	669.254	802.516	1061.57	3	643.541	550.804	878.571	3	1.22211	0.366731
O95757	HSPA4L	21	696.012	847.652	661.068	3	800.955	867.144	781.085	3	0.90019	0.264856
Q99798	ACO2	21	740.38	741.902	480.795	3	811.213	599.464	766.466	3	0.901676	0.545228
Q14566	MCM6	21	789.029	661.389	704.735	3	616.516	583.163	578.35	3	1.2121	0.0330648
P49321	NASP	21	928.014	822.141	752.397	3	891.383	836.682	745.794	3	1.0116	0.89243
P25205	MCM3	21	951.55	932.516	813.425	3	660.521	776.333	765.88	3	1.22461	0.0441541
Q02790	FKBP4	21	1608.68	1930.63	1531.41	3	1913	1793.55	1872.04	3	0.908961	0.253931
P22234	PAICS	21	2129.27	2577.63	2050.92	3	1484.44	1962.87	2076.13	3	1.22348	0.167743
P29401	TKT	21	2309.83	2700.15	1745.29	3	2358.14	2379.26	2420.09	3	0.943803	0.676618
P52272	HNRNPM	21	2866.9	3483.16	2470.95	3	1910.6	3046.25	2765.9	3	1.14221	0.462473
P26641	EEF1G	21	3930.49	3710.56	4368.51	3	3987.53	4591.19	4860.31	3	0.893633	0.213566
P12277	CKB	21	7921.38	7262.79	5677.96	3	4778.87	5958.98	6442.59	3	1.2143	0.21292
Q9BQE3	TUBA1C	21	20999.7	21809.9	22971.7	3	16865.1	20504.6	18260.2	3	1.18248	0.0483762
P52701	MSH6	20	275.343	302.047	176.836	3	183.443	308.388	239.109	3	1.03186	0.889609
Q9H0A0	NAT10	20	301.871	349.025	227.517	3	252.926	245.415	281.046	3	1.12706	0.422665
O60841	EIF5B	20	332.152	274.831	261.458	3	481.698	539.167	430.042	3	0.59855	0.00710383
Q00341	HDLBP	20	354.668	349.497	433.785	3	396.642	336.002	369.088	3	1.03287	0.728522
Q9Y678	COPG1	20	425.935	418.686	483.907	3	200.728	240.069	280.133	3	1.8428	0.00278322
Q8TEX9	IPO4	20	430.079	367.404	344.355	3	359.685	504.759	429.9	3	0.882175	0.358961
Q92973	TNPO1	20	531.848	439.94	496.853	3	465.069	559.816	493.206	3	0.967426	0.692913
P53618	COPB1	20	533.546	574.124	604.506	3	549.383	558.884	550.023	3	1.03249	0.475168
Q4VCS5	AMOT	20	570.021	715.145	78.3735	3	398.744	1819	395.73	3	0.521736	0.461118
P26639	TARS	20	640.977	708.079	446.955	3	604.812	846.005	957.451	3	0.745768	0.192156
O00571	DDX3X	20	981.945	885.814	1196.31	3	978.338	1229.99	1147	3	0.913195	0.456552
Q08945	SSRP1	20	1023.3	1127.61	839.385	3	1029.54	905.841	1034.69	3	1.00681	0.946384
P30153	PPP2R1A	20	1246.16	1147.94	899.974	3	521.735	866.289	847.711	3	1.47337	0.0811624
Q9BQ52	ELAC2	19	254.811	245.428	167.131	3	296.714	249.96	237.082	3	0.851502	0.307202
Q7L2E3	DHX30	19	275.475	249.265	236.487	3	186.58	184.294	224.396	3	1.27879	0.0332218
P43246	MSH2	19	354.4	344.33	160.526	3	320.038	283.393	212.744	3	1.05279	0.848412
P17812	CTPS1	19	381.343	366.738	307.382	3	714.819	610.13	657.12	3	0.532506	0.00122003
P56192	MARS	19	711.531	662.162	671.17	3	415.577	629.714	753.08	3	1.13706	0.493326
P49411	TUFM	19	1023.73	1228.92	1124.89	3	666.293	961.041	988.867	3	1.29101	0.099901
O43390	HNRNPR	19	1174.55	1437.04	1124.02	3	1970.84	1497.81	1421.93	3	0.763837	0.122688
P08758	ANXA5	19	1218.5	1183.8	855.008	3	1006.3	780.712	850.249	3	1.23511	0.196889
P04181	OAT	19	1279.82	1073.44	918.61	3	848.251	838.872	931.662	3	1.24938	0.115763
P43243	MATR3	19	1653.7	1529.95	1094.98	3	1746.37	1689.8	1430.56	3	0.879159	0.372371
O43175	PHGDH	19	2443.55	3195.07	2323.25	3	3845.08	3466.63	3141.02	3	0.761702	0.0712088
P00338	LDHA	19	4490	4658.42	3999.11	3	4650.05	4480.69	3990.62	3	1.00199	0.976622
Q15021	NCAPD2	18	120.878	137.057	101.26	3	85.1923	101.718	127.018	3	1.1442	0.398236
Q14008	CKAP5	18	204.962	260.407	273.671	3	150.162	175.293	196.572	3	1.41571	0.0441725
Q9UJS0	SLC25A13	18	241.099	381.31	343.244	3	176.958	209.086	277.951	3	1.45431	0.12196
O95347	SMC2	18	255.259	241.522	217.581	3	364.866	249.253	228.924	3	0.847361	0.382312
O75694	NUP155	18	297.719	301.742	261.395	3	238.502	221.953	186.871	3	1.32986	0.0232656
P08243	ASNS	18	318.748	395.463	129.897	3	726.235	720.508	943.043	3	0.353215	0.00873944
P51610	HCFC1	18	329.309	397.218	311.838	3	342.373	440.974	372.667	3	0.898228	0.372575
Q8N1F7	NUP93	18	382.441	363.971	325.381	3	258.702	271.33	271.094	3	1.33786	0.00647445
P36871	PGM1	18	451.633	531.204	313.305	3	291.81	307.503	261.848	3	1.50511	0.0897266
O75131	CPNE3	18	537.51	551.209	215.169	3	425.927	608.628	538.779	3	0.828742	0.502528
P09960	LTA4H	18	594.562	799.919	425.935	3	605.45	1429.27	815.928	3	0.638597	0.27193
P04844	RPN2	18	709.337	546.618	909.788	3	430.953	483.218	483.583	3	1.54945	0.0740055
P34897	SHMT2	18	1055.82	1104.47	993.194	3	998.562	1104.59	803.487	3	1.08493	0.430229
P04843	RPN1	18	1165.59	981.002	1207.21	3	659.898	800.418	988.875	3	1.36935	0.0628866
P05455	SSB	18	1215.57	1071.05	917.673	3	1216.7	937.327	993.075	3	1.01817	0.882609
P12268	IMPDH2	18	1446.25	1798.99	1680.7	3	1648.78	1679.77	1602.7	3	0.998922	0.987468
P30101	PDIA3	18	1579.99	1614.41	1741.69	3	985.204	1063.49	1238.21	3	1.50175	0.00356298
Q13838	DDX39B	18	1855.48	1964.2	1611.59	3	1435.22	1654.89	1774.64	3	1.11645	0.260033
P14866	HNRNPL	18	2458.33	2538.26	2412.18	3	2531.33	2560.11	2529.72	3	0.972134	0.136939
P07195	LDHB	18	5771.14	5796.57	3683.33	3	4724.94	4729.8	4364.07	3	1.10364	0.538497
P04406	GAPDH	18	19629.9	17220.8	23155.5	3	20889.8	20702.5	17350.6	3	1.01804	0.872458
Q9NVI1	FANCI	17	143.394	110.163	77.082	3	16.5029	112.882	107.022	3	1.3986	0.439164
O43592	XPOT	17	191.403	166.243	92.4654	3	45.8325	233.398	250.471	3	0.849745	0.731059
Q14683	SMC1A	17	202.119	184.594	101.78	3	194.006	157.891	149.13	3	0.97498	0.907717
Q13620	CUL4B	17	203.338	198.465	136.216	3	182.236	200.702	264.546	3	0.830937	0.33081
P78344	EIF4G2	17	255.674	237.594	257.22	3	145.525	304.602	329.703	3	0.962373	0.881294
Q99459	CDC5L	17	362.099	446.073	343.966	3	223.447	310.773	331.38	3	1.33103	0.104545
O75534	CSDE1	17	368.385	369.26	425.278	3	325.756	455.537	401.942	3	0.982834	0.880015
P28838	LAP3	17	390.887	404.63	586.88	3	319.759	760.106	368.348	3	0.954554	0.892941
Q9Y4L1	HYOU1	17	392.232	360.147	312.706	3	229.842	260.398	295.74	3	1.3551	0.0359441
P00367	GLUD1	17	416.371	503.432	1107.07	3	391.197	459.985	517.006	3	1.48143	0.37516
Q9H4A4	RNPEP	17	473.504	319.175	344.709	3	144.976	208.802	265.51	3	1.8366	0.0431554
O43143	DHX15	17	479.195	454.497	617.754	3	720.753	458.162	527.358	3	0.909261	0.610627
Q99613	EIF3C	17	536.78	573.691	668.613	3	503.163	477.768	607.685	3	1.1199	0.319318
Q9UBT2	UBA2	17	633.476	518.379	415.463	3	407.182	386.57	442.263	3	1.26804	0.164712
P52292	KPNA2	17	672.047	836.814	1166.59	3	1790.04	1379.57	1175.34	3	0.615761	0.0744305
P05023	ATP1A1	17	764.852	944.106	1181.27	3	1109.04	1008.84	945.763	3	0.943396	0.678721
Q9Y230	RUVBL2	17	810.143	819.669	700.573	3	464.315	771.397	756.765	3	1.16959	0.352127
Q99873	PRMT1	17	1006.63	1037.43	1118.71	3	1128.65	1052.29	908.32	3	1.02379	0.753144
Q15181	PPA1	17	1225.56	1526.3	1246.77	3	1321.05	1306.99	1598.44	3	0.946093	0.605392
Q12905	ILF2	17	1571.61	1467.86	1067.79	3	1227.12	1341.98	1405.22	3	1.03345	0.798222
P40227	CCT6A	17	1645.93	1538.95	1733.47	3	1672.53	1641.24	1664.37	3	0.987992	0.744376
P00558	PGK1	17	1662.89	2048.12	1650.83	3	2823.76	3244.24	3290.75	3	0.572923	0.00252599
P27824	CANX	17	1896.71	1948.86	1716.57	3	1319.91	1681.22	1835.65	3	1.14997	0.224051
P06744	GPI	17	1976.27	1914.29	1897.12	3	1723.84	1788.84	1658.25	3	1.11927	0.0100448
P26599	PTBP1	17	2779.09	1992.55	2218.02	3	3343.44	2538.92	2573.98	3	0.82656	0.236719
P25705	ATP5A1	17	3454.27	3039.18	3026.08	3	2591.23	2810.96	2429.67	3	1.21549	0.0346499
P60709	ACTB	17	20024.8	19128.5	28976.7	3	24935.2	18218.4	20646.5	3	1.06787	0.716852
Q9P2E9	RRBP1	16	73.3245	72.2089	359.29	3	54.3156	70.4548	70.6961	3	2.58266	0.393179
Q92900	UPF1	16	81.9865	180.8	227.743	3	252.366	180.996	217.438	3	0.753732	0.324895
Q5VYK3	ECM29	16	83.3541	137.586	121.815	3	127.954	127.046	135.197	3	0.878416	0.387183
Q9NTJ3	SMC4	16	128.163	145.515	75.5856	3	137.908	270.371	166.756	3	0.607378	0.172591
Q08J23	NSUN2	16	172.155	274.444	132.617	3	159.873	292.009	257.637	3	0.816351	0.494864
Q14690	PDCD11	16	176.473	197.173	118.964	3	150.799	224.553	175.898	3	0.893622	0.572884
P50570	DNM2	16	218.472	220.147	119.306	3	146.288	188.28	175.709	3	1.09338	0.678454
O94979	SEC31A	16	224.668	319.324	291.896	3	162.013	187.346	119.081	3	1.78441	0.023709
P12814	ACTN1	16	231.113	241.81	274.642	3	81.5415	106.52	140.892	3	2.27256	0.00296781
Q9BZE4	GTPBP4	16	288.876	294.516	190.499	3	297.977	332.218	379.999	3	0.766082	0.129208
Q9UQ35	SRRM2	16	321.106	377.134	527.48	3	726.182	517.99	394.543	3	0.747976	0.296355
Q02880	TOP2B	16	343.543	403.919	319.287	3	248.334	333.164	330.578	3	1.16958	0.241549
P60228	EIF3E	16	349.853	420.672	382.056	3	548.009	476.039	550.549	3	0.731984	0.0115638
Q13435	SF3B2	16	350.792	498.076	365.45	3	219.454	224.551	234.236	3	1.7904	0.0611888
Q12874	SF3A3	16	371.506	342.618	356.85	3	285.162	317.631	303.927	3	1.18115	0.0121168
Q9P258	RCC2	16	405.741	917.849	404.808	3	691.166	1155.98	1113.6	3	0.583771	0.143666
P30566	ADSL	16	424.368	354.44	325.297	3	537.177	419.005	527.022	3	0.744405	0.0576741
P38606	ATP6V1A	16	439.358	441.723	357.676	3	199.292	433.83	290.304	3	1.34148	0.226691
Q9Y262	EIF3L	16	452.77	502.085	618.367	3	420.54	581.048	505.726	3	1.04373	0.76121
P51659	HSD17B4	16	469.139	301.802	573.649	3	193.81	337.171	272.517	3	1.67342	0.113722
Q9Y617	PSAT1	16	818.908	1059.39	1217.06	3	789.236	1215.18	1322.88	3	0.930296	0.718596
Q9Y265	RUVBL1	16	872.221	928.09	829.28	3	762.971	999.783	910.056	3	0.98383	0.856504
Q9UMS4	PRPF19	16	885.023	1101.4	1068.8	3	1008.56	999.157	920.573	3	1.04335	0.592784
O60506	SYNCRIP	16	934.169	1152.54	1139.28	3	600.803	766.825	881.796	3	1.43414	0.0393131
Q92945	KHSRP	16	1067.6	1380.48	1300.15	3	1344.6	1487.66	1378.68	3	0.890114	0.209554
P17844	DDX5	16	1306.1	1481.26	1682.41	3	1711.9	1623.24	1542.36	3	0.916406	0.31796
Q9UQ80	PA2G4	16	1514.92	1382	1783.85	3	2496.47	1986.6	1887.74	3	0.734721	0.0645976
P27797	CALR	16	1734.37	1761.4	2242.13	3	1146.04	1187.24	1355.97	3	1.5553	0.0181749
P62424	RPL7A	16	2247.37	2497.06	2527.35	3	3453.7	2764.94	2542.18	3	0.830035	0.160289
P22626	HNRNPA2B1	16	2900.13	2770.7	2380.73	3	2716.86	2417.1	3064.46	3	0.982086	0.850542
P15924	DSP	15	77.0742	51.3087	140.591	3	85.9856	118.049	177.123	3	0.705676	0.376637
O94973	AP2A2	15	156.448	246.787	119.465	3	88.3411	147.852	130.638	3	1.42491	0.281212
Q14203	DCTN1	15	157.195	118.161	157.328	3	141.972	173.832	178.017	3	0.876195	0.304187
P26358	DNMT1	15	164.842	167.104	122.026	3	52.9299	54.8713	87.2105	3	2.32792	0.0093716
P16615	ATP2A2	15	180.183	137.577	289.661	3	294.284	307.312	334.132	3	0.649142	0.0794755
Q9BSJ8	ESYT1	15	213.783	214.668	271.486	3	59.8542	91.5155	67.0011	3	3.20527	0.00167836
O76094	SRP72	15	221.139	222.889	213.166	3	233.456	252.194	267.734	3	0.872323	0.0363114
O60264	SMARCA5	15	228.873	237.776	367.61	3	120.869	175.435	198.381	3	1.68644	0.0879851
Q01581	HMGCS1	15	232.712	326.974	1283.86	3	170.396	376.65	206.379	3	2.44689	0.347586
Q92922	SMARCC1	15	235.948	267.826	190.898	3	143.643	228.217	179.241	3	1.26052	0.222341
Q9NSE4	IARS2	15	237.677	135.895	222.402	3	74.664	56.4106	58.0643	3	3.15099	0.0135998
Q96QK1	VPS35	15	238.206	242.85	201.208	3	176.776	218.197	240.413	3	1.07378	0.531314
P08195	SLC3A2	15	259.074	318.33	382.473	3	287.64	563.445	513.178	3	0.703586	0.216696
P42285	SKIV2L2	15	270.825	297.959	252.442	3	196.571	253.016	276.433	3	1.13113	0.307202
P26196	DDX6	15	298.743	291.223	190.292	3	312.438	389.741	332.142	3	0.754367	0.113699
Q14157	UBAP2L	15	374.157	468.888	466.359	3	311.994	429.656	406.013	3	1.14093	0.32035
P31930	UQCRC1	15	383.584	460.536	374.592	3	477.746	513.372	561.354	3	0.785014	0.0380309
Q9Y3I0	RTCB	15	405.616	399.799	411.095	3	536.671	564.66	482.173	3	0.768239	0.035008
Q9NSD9	FARSB	15	466.213	557.85	525.262	3	360.094	348.42	437.431	3	1.35201	0.0255229
P78347	GTF2I	15	472.808	435.955	419.395	3	342.922	400.844	344.764	3	1.22014	0.031891
P06493	CDK1	15	478.186	374.726	382.834	3	469.21	504.83	499.082	3	0.838862	0.0866397
P18754	RCC1	15	492.797	568.322	389.757	3	724.411	685.026	695.874	3	0.68915	0.0147231
O15371	EIF3D	15	512.233	484.348	444.365	3	452.824	592.643	645.766	3	0.85201	0.242045
P13489	RNH1	15	533.576	409.483	402.156	3	410.501	410.212	427.545	3	1.07767	0.528492
O00567	NOP56	15	586.587	720.882	616.675	3	622.537	583.511	578.419	3	1.07827	0.3399
P07237	P4HB	15	910.921	912.497	2060.98	3	846.805	836.258	886.668	3	1.5116	0.371092
Q13310	PABPC4	15	1095.66	1152.8	1256.3	3	1049.97	1137.38	1094.85	3	1.06781	0.236787
P31943	HNRNPH1	15	1999.33	2465.52	2291.77	3	2416.61	2327.63	2301.28	3	0.958994	0.530525
P23396	RPS3	15	2853.99	3265.25	3591.01	3	4385.41	3720.06	3843.47	3	0.812646	0.0648947
P63244	GNB2L1	15	4093.09	4925.93	4868.15	3	4688.45	4654.09	4404.52	3	1.01019	0.876934
P19338	NCL	15	4374.17	4047.58	3954.61	3	4096.76	4377.17	4426.18	3	0.9594	0.345648
P61978	HNRNPK	15	5185.84	4941.5	4340.82	3	5570.29	4466.75	4281.67	3	1.01044	0.921392
P49790	NUP153	14	46.538	65.1276	74.1184	3	128.318	87.6382	109.116	3	0.571517	0.0313542
O00116	AGPS	14	97.0852	97.1644	179.835	3	112.667	116.662	98.2123	3	1.1421	0.610681
Q6PI48	DARS2	14	142.465	269.802	61.7955	3	62.5982	133.903	157.189	3	1.34033	0.580992
Q07065	CKAP4	14	143.79	168.197	322.928	3	240.849	191.704	201.108	3	1.00198	0.9946
P35221	CTNNA1	14	148.323	141.357	197.937	3	111.936	106.792	110.881	3	1.47938	0.0967543
Q09161	NCBP1	14	161.977	141.096	106.242	3	276.326	244.96	166.343	3	0.595256	0.0640018
P11413	G6PD	14	218.928	263.943	195.585	3	14.8409	133.194	172.058	3	2.11956	0.0806153
Q9UQE7	SMC3	14	237.351	253.613	130.198	3	172.996	134.193	111.103	3	1.48499	0.188587
Q10567	AP1B1	14	258.146	160.695	207.149	3	234.74	274.808	146.671	3	0.953933	0.84126
P55265	ADAR	14	265.38	304.393	190.633	3	52.7314	90.1094	101.039	3	3.11795	0.00913774
P35520	CBS	14	266.2	253.91	208.591	3	437.518	340.142	439.421	3	0.598729	0.011875
P28331	NDUFS1	14	272.437	347.083	166.972	3	194.656	262.408	252.764	3	1.108	0.673806
Q7L1Q6	BZW1	14	357.167	315.492	431.339	3	378.746	433.045	480.392	3	0.854366	0.23434
P11387	TOP1	14	372.305	485.961	407.872	3	376.663	392.345	422.538	3	1.0626	0.529544
P61221	ABCE1	14	436.788	514.369	326.611	3	595.239	606.093	374.632	3	0.810785	0.345491
P61158	ACTR3	14	437.014	455.572	581.73	3	494.595	362.203	250.873	3	1.33101	0.21866
P39656	DDOST	14	542.147	558.235	624.713	3	354.937	427.635	340.269	3	1.53637	0.00559005
P00491	PNP	14	612.398	671.241	561.587	3	334.118	371.274	453.412	3	1.59235	0.00847316
O76021	RSL1D1	14	664.764	747.28	656.361	3	846.28	712.975	484.726	3	1.01195	0.944288
P31948	STIP1	14	730.49	786.138	673.473	3	753.058	975.284	939.677	3	0.820872	0.104761
P22087	FBL	14	748.019	412.101	512.816	3	784.863	700.506	703.45	3	0.76431	0.171293
P02545	LMNA	14	838.043	766.732	460.327	3	610.679	389.351	186.127	3	1.741	0.157411
P20700	LMNB1	14	878.203	959.191	555.967	3	804.044	752.647	618.021	3	1.10054	0.618093
P23526	AHCY	14	1144.66	990.329	1377.98	3	1503.48	1348.1	1065.6	3	0.896813	0.473981
P21796	VDAC1	14	1155.86	1630.48	1482.51	3	1033.37	1711.42	1670.51	3	0.966831	0.860455
Q09028	RBBP4	14	1251.01	1120.17	1164.26	3	1222.56	1215.51	1228.7	3	0.964187	0.372707
P39023	RPL3	14	1278.05	1395.84	1267.83	3	1024.78	1080.33	1339.22	3	1.14441	0.190263
P36578	RPL4	14	2809.64	3291.99	3317.2	3	2683.47	2638.94	2821.31	3	1.15658	0.0710277
P04075	ALDOA	14	3902.24	3551.21	3665.61	3	5147.7	4129.71	4621.17	3	0.800015	0.0409951
P60174	TPI1	14	4847.48	5136.54	4671.69	3	3659.2	4535.1	4740.12	3	1.13308	0.184354
Q8NI27	THOC2	13	96.7798	87.5654	60.1632	3	12.1471	72.9468	83.43	3	1.45088	0.364731
P69849	NOMO3	13	114.628	126.648	134.107	3	91.0501	71.951	97.9393	3	1.43858	0.016624
Q86UP2	KTN1	13	138.243	171.385	147.295	3	131.688	151.333	101.871	3	1.18715	0.240888
P43490	NAMPT	13	145.27	273.42	185.38	3	169.858	185.664	229.013	3	1.03342	0.883675
O00429	DNM1L	13	155.575	125.845	126.211	3	101.357	75.2436	92.4001	3	1.51536	0.0207763
O95163	IKBKAP	13	164.709	123.907	186.01	3	47.3291	138.425	140.307	3	1.45563	0.237526
P02786	TFRC	13	167.435	187.17	283.893	3	277.918	276.51	204.17	3	0.84168	0.408988
O14654	IRS4	13	178.173	207.532	137.503	3	160.093	155.485	109.578	3	1.23063	0.27598
Q5JTH9	RRP12	13	205.768	84.7517	102.178	3	173.051	145.669	107.489	3	0.921374	0.804706
Q16555	DPYSL2	13	212.683	211.304	225.308	3	54.7242	18.8344	15.7042	3	7.27397	0.000148926
Q8NE71	ABCF1	13	219.852	260.026	186.409	3	39.1516	196.722	205.865	3	1.50833	0.267438
Q15436	SEC23A	13	239.83	204.796	263.519	3	109.892	164.115	90.9326	3	1.94044	0.0146364
Q9BUJ2	HNRNPUL1	13	249.287	286.675	272.671	3	335.628	220.382	250.522	3	1.00261	0.985486
P35998	PSMC2	13	267.771	255.979	270.223	3	287.306	220.372	244.792	3	1.05516	0.528035
P23381	WARS	13	285.473	277.48	146.401	3	242.812	214.24	340.255	3	0.889688	0.645632
Q9Y2X3	NOP58	13	291.881	315.424	248.546	3	383.039	372.715	284.922	3	0.822399	0.169207
P49419	ALDH7A1	13	310.971	420.063	346.117	3	219.738	318.698	217.605	3	1.42473	0.0819654
O00425	IGF2BP3	13	313.751	398.94	347.505	3	266.805	334.618	376.766	3	1.08384	0.536601
P22695	UQCRC2	13	320.718	478.36	321.841	3	404.987	526.981	589.131	3	0.736914	0.151089
P62195	PSMC5	13	332.057	321.455	272.051	3	256.352	289.282	337.944	3	1.04752	0.665741
P15170	GSPT1	13	338.429	295.593	280.871	3	226.498	276.119	246.366	3	1.22151	0.0697896
O14744	PRMT5	13	339.618	423.929	385.643	3	309.383	355.863	368.076	3	1.11213	0.27046
Q9BVP2	GNL3	13	342.59	403.789	244.954	3	412.888	359.952	283.413	3	0.938538	0.734899
P31040	SDHA	13	362.686	909.26	249.793	3	253.654	902.828	559.192	3	0.886963	0.826811
O95831	AIFM1	13	365.505	379.012	424.326	3	346.148	357.86	428.318	3	1.03225	0.716537
O43242	PSMD3	13	369.751	374.567	332.913	3	411.578	343.649	383.236	3	0.946215	0.437467
Q9Y3F4	STRAP	13	370.606	381.068	472.417	3	596.895	537.512	441.864	3	0.776574	0.102077
Q9UNM6	PSMD13	13	389.402	349.244	246.937	3	316.077	287.67	278.935	3	1.11658	0.477964
O00232	PSMD12	13	398.502	352.182	361.636	3	312.076	309.47	361.814	3	1.13114	0.124016
Q15046	KARS	13	421.887	487.239	475.032	3	282.604	411.57	409.076	3	1.25462	0.117537
Q16891	IMMT	13	448.895	506.609	437.735	3	482.683	380.021	390.703	3	1.11156	0.297548
Q7L2H7	EIF3M	13	474.719	432.393	524.451	3	280.183	345.777	583.709	3	1.18343	0.483877
P50454	SERPINH1	13	477.579	370.328	456.916	3	408.034	441.793	433.682	3	1.01661	0.846431
O00231	PSMD11	13	477.901	433.696	465.775	3	237.451	446.649	506.546	3	1.15683	0.493192
P11177	PDHB	13	486.282	715.467	440.351	3	701.424	600.744	570.053	3	0.877087	0.459782
Q15459	SF3A1	13	502.028	521.644	512.738	3	301.941	378.554	418.774	3	1.39766	0.0137497
P27695	APEX1	13	527.17	560.121	570.229	3	605.407	230.151	545.499	3	1.20018	0.512055
P41091	EIF2S3	13	541.961	680.209	844.019	3	589.893	786.502	637.342	3	1.02605	0.876412
Q9UHX1	PUF60	13	549.814	566.696	563.413	3	679.969	554.698	769.848	3	0.83807	0.224373
P35241	RDX	13	622.643	653.463	667.371	3	392.796	549.961	587.968	3	1.26964	0.0877701
Q99714	HSD17B10	13	666.038	748.742	594.177	3	463.331	515.852	504.214	3	1.3543	0.0209249
Q13283	G3BP1	13	775.723	904.012	664.131	3	848.876	838.356	993.605	3	0.874304	0.259263
Q99623	PHB2	13	926.254	935.843	832.004	3	534.902	976.627	1029.83	3	1.0601	0.76669
Q15233	NONO	13	1137.72	1042.61	1029.09	3	958.539	1082.83	1300.3	3	0.960424	0.697671
P23246	SFPQ	13	1250.88	1275.27	1391.88	3	1185.34	1132.31	1280.89	3	1.08878	0.158397
P35232	PHB	13	1282.43	1126.59	1141.3	3	1176.25	1149.09	1046.5	3	1.05293	0.401658
P30041	PRDX6	13	2246.51	2373.61	2180.63	3	1615.42	1450.79	1500.3	3	1.48927	0.000569691
P40926	MDH2	13	3911.8	4325.45	3470.72	3	4331.9	3855.14	3696	3	0.985268	0.860778
P15531	NME1	13	4012.37	4375.36	4787.11	3	3722.09	4115.73	4026.06	3	1.1105	0.159863
Q05639	EEF1A2	13	6726.49	4963.75	9113.59	3	14314.5	10281.5	8883.12	3	0.621398	0.105142
P68104	EEF1A1	13	17817.8	14793.4	15089.6	3	21973.9	13662.4	15456.6	3	0.933608	0.697134
Q9NYU2	UGGT1	13	120.971	114.296	105.985	3	0	54.8512	22.9929	2	4.3838	0.00597797
Q12788	TBL3	12	107.592	186.808	103.484	3	39.7159	182.42	127.487	3	1.13804	0.762037
O00541	PES1	12	147.421	112.672	107.114	3	155.306	254.971	207.955	3	0.593961	0.0562451
P36776	LONP1	12	173.998	149.201	86.1699	3	66.1089	112.15	129.041	3	1.33215	0.350322
O75874	IDH1	12	176.634	217.495	1184.22	3	80.6229	166.153	160.274	3	3.87752	0.357383
P45974	USP5	12	217.163	142.757	170.63	3	52.0309	113.646	117.571	3	1.87309	0.0532263
Q9Y6G9	DYNC1LI1	12	230.767	196.092	286.545	3	243.465	197.596	181.95	3	1.14509	0.401976
Q9NTK5	OLA1	12	233.446	356.24	178.2	3	398.985	463.64	448.028	3	0.58588	0.0321346
O75083	WDR1	12	247.506	253.429	714.421	3	114.528	248.227	285.569	3	1.87461	0.311094
Q15008	PSMD6	12	252.202	310.778	183.337	3	183.225	248.971	311.195	3	1.00394	0.98598
Q8N163	CCAR2	12	261.412	261.308	207.261	3	37.8477	88.2844	68.2618	3	3.75517	0.00154466
P62495	ETF1	12	310.251	318.827	340.185	3	230.593	418.159	404.203	3	0.920517	0.690571
P17980	PSMC3	12	322.986	410.619	420.918	3	374.083	347.629	303.369	3	1.12628	0.311681
O43776	NARS	12	323.025	482.147	471.691	3	97.4956	399.888	375.227	3	1.46327	0.28674
Q96AE4	FUBP1	12	406.113	499.216	425.295	3	524.349	551.017	602.994	3	0.792812	0.0339262
P16152	CBR1	12	438.795	366.386	279.762	3	279.765	365.076	293.794	3	1.15587	0.409691
Q14498	RBM39	12	456.161	488.374	362.084	3	228.9	435.925	477.571	3	1.14375	0.557821
P52209	PGD	12	467.251	368.458	856.345	3	491.164	583.716	703.67	3	0.951368	0.866683
P13804	ETFA	12	470.072	489.903	535.929	3	689.438	470.385	575.119	3	0.862222	0.295064
P62333	PSMC6	12	497.739	334.908	357.897	3	486.91	341.656	229.005	3	1.12574	0.649376
P42167	TMPO	12	566.635	696.437	662.616	3	996.589	779.252	703.109	3	0.776816	0.127524
P07355	ANXA2	12	624.452	589.47	1457.23	3	650.323	569.587	748.776	3	1.35682	0.462246
P55084	HADHB	12	632.409	758.35	539.347	3	344.268	322.291	301.246	3	1.99431	0.00770235
P31689	DNAJA1	12	765.633	498.006	684.592	3	823.401	776.554	942.343	3	0.766327	0.101178
P00505	GOT2	12	765.806	1043.15	857.216	3	782.175	1113.65	919.62	3	0.94698	0.713293
P38919	EIF4A3	12	824.766	675.495	520.318	3	544.254	741.85	615.569	3	1.06253	0.725431
P26368	U2AF2	12	1094.98	979.661	826.955	3	903.452	926.9	1116.99	3	0.984479	0.889407
Q15084	PDIA6	12	1391.38	1219.74	994.008	3	561.721	860.878	842.816	3	1.59138	0.0411753
P62701	RPS4X	12	1583.12	1579.57	1512.96	3	1453.55	1504.5	1652.76	3	1.01406	0.75244
Q15366	PCBP2	12	1884.24	2008.32	1836.08	3	1978.02	2019.27	1915.09	3	0.968922	0.362035
P12236	SLC25A6	12	1919.54	1906.15	1532.41	3	1267.84	1813.99	1897.96	3	1.07597	0.619663
P18669	PGAM1	12	2091.17	2264.05	1962.45	3	1968.42	1942.68	1975.39	3	1.07325	0.240684
P46013	MKI67	11	47.7071	72.8396	73.4952	3	136.133	138.607	124.756	3	0.485717	0.00196299
Q06210	GFPT1	11	81.9512	125.973	216.076	3	61.1736	27.226	64.4024	3	2.77483	0.0933963
P23368	ME2	11	93.9839	92.3453	78.3316	3	56.7548	71.1429	86.8605	3	1.23237	0.171979
Q14676	MDC1	11	102.681	159.052	116.881	3	218.588	146.195	117.014	3	0.785837	0.376643
O94776	MTA2	11	115.93	170.188	213.287	3	158.19	168.039	214.923	3	0.922853	0.696298
P33176	KIF5B	11	126.147	115.387	118.029	3	76.9292	94.5709	98.4521	3	1.33195	0.0154509
Q8WUM0	NUP133	11	147.782	115.056	84.9906	3	37.6297	120.179	132.235	3	1.19923	0.609637
Q2NL82	TSR1	11	152.4	186.432	152.562	3	106.728	130.56	138.828	3	1.3065	0.0608939
Q96SB4	SRPK1	11	153.658	401.867	317.585	3	93.3776	133.958	137.947	3	2.39024	0.084801
Q96P70	IPO9	11	154.683	117.127	106.165	3	36.2324	84.3132	83.3782	3	1.85351	0.0550868
Q9BT78	COPS4	11	165.8	164.569	104.457	3	134.135	185.908	187.221	3	0.857198	0.41772
Q8IY81	FTSJ3	11	173.917	127.936	95.073	3	59.5233	98.1186	110.475	3	1.48042	0.193949
P54578	USP14	11	177.77	200.725	352.985	3	109.764	175.293	165.42	3	1.62379	0.185442
Q6P2E9	EDC4	11	197.475	197.084	159.973	3	139.885	129.327	74.0001	3	1.61571	0.0421753
P31350	RRM2	11	197.844	221.941	174.906	3	86.9049	282.254	206.618	3	1.03285	0.919318
P19623	SRM	11	200.374	226.356	260.259	3	392.757	432.519	556.86	3	0.497049	0.0114759
Q2TAY7	SMU1	11	201.82	264.796	221.129	3	130.225	168.33	235.215	3	1.28846	0.225999
P17858	PFKL	11	215.105	252.934	143.878	3	125.352	105.159	116.639	3	1.76269	0.0532326
Q8NC51	SERBP1	11	231.987	283.751	242.463	3	1006.25	264.991	306.005	3	0.480714	0.37405
O15372	EIF3H	11	233.719	256.719	187.785	3	154.057	317.948	328.774	3	0.846955	0.533613
Q96PK6	RBM14	11	234.345	328.284	473.377	3	787.391	399.996	392.111	3	0.655909	0.287628
P46459	NSF	11	237.257	133.808	203.452	3	233.956	109.076	111.295	3	1.26455	0.478329
P49189	ALDH9A1	11	242.841	278.309	207.864	3	140.014	236.275	222.95	3	1.21657	0.299674
Q03252	LMNB2	11	246.464	302.688	174.297	3	295.275	198.644	192.086	3	1.05458	0.814938
P15311	EZR	11	269.402	256.641	402.896	3	290.953	250.955	290.701	3	1.1157	0.545091
P61163	ACTR1A	11	270.019	438.151	475.797	3	133.202	254.658	245.476	3	1.86941	0.0690188
Q9UBE0	SAE1	11	273.864	186.312	193.052	3	229.457	342.103	238.595	3	0.806301	0.316965
P49591	SARS	11	288.614	297.375	180.295	3	236.651	365.935	431.261	3	0.741196	0.262615
P46087	NOP2	11	300.989	291.358	361.757	3	267.425	324.249	383.971	3	0.977922	0.866995
P47756	CAPZB	11	303.229	336.862	382.443	3	402.262	385.417	389.404	3	0.868701	0.0935558
P15121	AKR1B1	11	350.231	502.141	194.173	3	408.474	527.491	454.416	3	0.752703	0.295958
P27694	RPA1	11	353.778	363.831	351.21	3	317.918	306.065	339.6	3	1.10921	0.0292119
P12532	CKMT1A	11	376.436	719.037	322.986	3	692.729	579.018	724.293	3	0.710636	0.217537
P68400	CSNK2A1	11	430.992	413.805	360.175	3	284.453	297.388	392.95	3	1.23613	0.12977
Q9UJZ1	STOML2	11	432.852	370.361	223.712	3	432.359	378.281	334.53	3	0.896745	0.593943
P39748	FEN1	11	520.85	669.532	558.766	3	458.415	348.269	403.785	3	1.44502	0.0305598
P00492	HPRT1	11	521.169	617.965	313.303	3	735.337	794.842	814.362	3	0.619497	0.0329409
P07954	FH	11	578.918	657.66	435.885	3	98.8812	90.6433	100.571	3	5.76522	0.0190854
P52597	HNRNPF	11	632.476	511.735	529.842	3	620.688	717.445	632.323	3	0.849576	0.110826
P00387	CYB5R3	11	637.751	414.298	300.585	3	369.373	313.154	443.783	3	1.20094	0.516007
O14818	PSMA7	11	712.647	621.75	615.06	3	769.327	711.49	696.044	3	0.895535	0.120852
P14314	PRKCSH	11	761.071	747.356	946.432	3	780.455	657.167	618.432	3	1.19397	0.174711
P11940	PABPC1	11	984.096	1131.5	1204.53	3	997.612	1395.79	1264.88	3	0.907564	0.447308
O75367	H2AFY	11	1034.48	1065.22	713.93	3	953.938	703.817	684.834	3	1.20108	0.330568
P55209	NAP1L1	11	1155.53	1066.99	1014.62	3	733.367	935.501	1007.14	3	1.20969	0.110999
Q15365	PCBP1	11	1404.36	1810.19	1830.53	3	1210.21	1463.14	1574.78	3	1.1876	0.205221
P51991	HNRNPA3	11	1422.89	1562.15	1215.42	3	885.525	1150.02	1364.94	3	1.23525	0.194699
P23528	CFL1	11	1635.32	1490.2	1543.54	3	687.999	1316.25	1351.33	3	1.39143	0.116983
P62258	YWHAE	11	2032.95	1911.84	1120.71	3	2824.7	1501.15	1587.02	3	0.856691	0.612179
P62826	RAN	11	2110.31	2158.01	2325.71	3	3708.8	2788.59	2610.31	3	0.724006	0.0729487
P07910	HNRNPC	11	2680.34	2942.16	2320.84	3	1131.63	2411.59	2644.33	3	1.28376	0.309767
P05388	RPLP0	11	2972.48	2608.87	2980.38	3	3996.49	2733.73	3126.03	3	0.86866	0.333585
P62805	HIST1H4A	11	32375.7	34617.3	30047.1	3	24229	32842.6	32246.8	3	1.08645	0.449629
P32929	CTH	10	21.0073	39.0476	1.44839	3	160.17	136.533	162.282	3	0.133998	0.000628472
O60610	DIAPH1	10	51.9126	65.7387	44.0837	3	92.0115	41.4932	14.3624	3	1.09379	0.854353
A0AVT1	UBA6	10	55.3679	66.7314	53.8382	3	32.1378	86.721	95.1979	3	0.821919	0.562974
Q8TEQ6	GEMIN5	10	60.6086	137.347	64.316	3	193.45	113.323	95.4474	3	0.65206	0.299236
Q12769	NUP160	10	73.1067	94.7733	75.2877	3	26.7783	57.8325	48.704	3	1.82401	0.0334414
Q9NVI7	ATAD3A	10	75.2853	110.245	102.604	3	157.895	337.089	199.717	3	0.41476	0.0699083
P35573	AGL	10	86.7203	64.4755	56.0106	3	27.3076	57.9224	51.1909	3	1.51888	0.14473
Q9UKX7	NUP50	10	91.1782	96.601	108.946	3	194.236	181.403	113.561	3	0.606553	0.0661528
O94906	PRPF6	10	101.262	88.3069	29.1019	3	46.0096	66.5704	48.9554	3	1.3537	0.456366
Q9BPX3	NCAPG	10	109.116	129.263	100.969	3	45.2584	104.669	95.1573	3	1.38461	0.195733
O43747	AP1G1	10	114.128	46.8632	133.79	3	32.4998	30.8629	24.911	3	3.3394	0.119263
Q6UB35	MTHFD1L	10	116.639	144.863	72.3628	3	105.068	124.617	124.818	3	0.941781	0.771054
Q8TBC4	UBA3	10	118.444	209.077	48.1391	3	37.5928	113.799	37.4372	3	1.98942	0.305709
Q8WVM8	SCFD1	10	125.089	141.261	186.039	3	51.015	80.881	76.8881	3	2.16678	0.0166422
Q9H0D6	XRN2	10	126.519	141.851	163.411	3	128.275	166.964	206.796	3	0.860061	0.40307
P48147	PREP	10	128.362	185.729	116.726	3	41.5686	68.2527	70.2301	3	2.39274	0.0228371
Q5TFE4	NT5DC1	10	129.686	164.001	101.481	3	81.0433	56.8387	76.17	3	1.84613	0.036526
P49821	NDUFV1	10	130.988	185.086	83.6792	3	116.711	104.355	151.752	3	1.07225	0.796365
Q15645	TRIP13	10	132.508	178.367	110.015	3	71.5969	64.4401	93.5564	3	1.8332	0.0438206
O14776	TCERG1	10	137.202	176.283	118.053	3	76.914	126.996	109.974	3	1.37483	0.157388
O43491	EPB41L2	10	141.907	192.313	159.702	3	71.3789	60.9143	66.9856	3	2.47855	0.00286006
Q9H2U2	PPA2	10	143.793	107.588	74.9828	3	119.817	94.6237	83.0108	3	1.0972	0.692351
O94826	TOMM70A	10	146.683	227.175	173.616	3	105.642	219.013	219.31	3	1.00645	0.980345
Q9UIA9	XPO7	10	149.998	148.347	123.329	3	44.6396	66.396	70.8082	3	2.31888	0.00249771
P52294	KPNA1	10	157.375	113.853	90.0343	3	115.694	124.599	118.386	3	1.0072	0.969274
Q96HE7	ERO1A	10	160.146	104.658	84.823	3	58.3829	82.088	50.2605	3	1.83309	0.0964963
O95573	ACSL3	10	163.431	114.068	173.385	3	127.01	192.253	133.778	3	0.99524	0.980516
Q93009	USP7	10	168.312	169.59	97.5574	3	72.5271	84.8973	93.4578	3	1.73572	0.0664308
P12081	HARS	10	168.964	229.197	195.984	3	125.613	144.493	183.644	3	1.30941	0.12759
P78417	GSTO1	10	173.664	187.708	285.06	3	37.3806	107.321	146.989	3	2.21615	0.0674182
Q96RP9	GFM1	10	189.766	226.93	162.647	3	52.3656	58.0493	41.0298	3	3.82544	0.00178486
O14579	COPE	10	199.31	242.385	264.654	3	131.307	186.456	247.544	3	1.2495	0.290826
P36551	CPOX	10	204.07	267.051	190.452	3	84.5385	144.712	150.781	3	1.74084	0.041458
O00629	KPNA4	10	206.367	206.94	187.367	3	76.0768	208.975	185.125	3	1.27755	0.399264
O60832	DKC1	10	213.371	142.671	108.313	3	71.4646	120.658	145.766	3	1.37428	0.327795
O95202	LETM1	10	214.091	182.118	159.287	3	44.0635	153.817	152.081	3	1.58731	0.158876
Q96DI7	SNRNP40	10	234.383	230.238	193.866	3	60.1266	247.039	258.684	3	1.16371	0.662402
P30084	ECHS1	10	255.284	223.459	236.96	3	234.96	253.362	261.821	3	0.954089	0.39866
P17174	GOT1	10	272.461	260.483	328.296	3	280.388	235.065	216.042	3	1.17737	0.201186
P62879	GNB2	10	292.018	252.187	200.032	3	76.8241	117.593	180.044	3	1.98749	0.0372335
P48444	ARCN1	10	301.52	291.404	325.338	3	207.034	295.688	310.898	3	1.12861	0.361808
P31942	HNRNPH3	10	318.662	317.027	264.159	3	362.647	304.128	317.39	3	0.914325	0.326941
Q9BZZ5	API5	10	338.65	537.976	410.724	3	370.12	420.66	306.702	3	1.173	0.398022
Q8NBS9	TXNDC5	10	341.63	350.747	302.289	3	267.9	361.186	416.166	3	0.951603	0.731163
Q13347	EIF3I	10	343.518	358.971	353.552	3	290.28	397.736	417.504	3	0.955243	0.717795
P10515	DLAT	10	355.091	524.801	230.822	3	160.767	394.488	327.093	3	1.25881	0.526731
P31153	MAT2A	10	388.52	452.338	566.445	3	675.062	646.018	584.417	3	0.738549	0.0469343
P63279	UBE2I	10	407.031	365.265	279.003	3	268.359	297.245	269.259	3	1.25925	0.137019
Q14444	CAPRIN1	10	425.52	489.882	478.882	3	465.779	426.83	412.15	3	1.06861	0.307132
Q9NZI8	IGF2BP1	10	479.149	620.883	734.738	3	191.683	452.738	538.68	3	1.55082	0.164593
Q15019	37500	10	530.141	636.93	556.649	3	295.606	405.568	349.387	3	1.64076	0.00765193
Q9H9B4	SFXN1	10	539.455	510.301	448.017	3	288.925	476.305	421.151	3	1.26247	0.168292
P08559	PDHA1	10	554.015	713.467	455.693	3	511.89	453.72	565.863	3	1.12517	0.478294
P51149	RAB7A	10	619.254	674.161	664.094	3	463.463	480.665	611.804	3	1.25809	0.0547488
Q9BWD1	ACAT2	10	620.905	573.099	1076.27	3	363.321	351.282	383.634	3	2.0672	0.134657
P24752	ACAT1	10	649.709	605.389	538.487	3	541.624	558.011	603.339	3	1.05321	0.462664
P00918	CA2	10	657.844	564.568	758.67	3	1039.91	1205.92	1336.41	3	0.553029	0.00648058
P62140	PPP1CB	10	791.612	815.055	578.121	3	426.18	562.25	549.621	3	1.42049	0.0683204
P67775	PPP2CA	10	801.414	609.985	488.695	3	292.366	409.416	427.425	3	1.68268	0.0626661
P39687	ANP32A	10	979.904	690.171	770.396	3	1009.77	744.409	814.006	3	0.950272	0.735127
O75390	CS	10	1041.72	912.084	772.785	3	852.799	973.5	876.324	3	1.00887	0.930462
P45880	VDAC2	10	1087.98	1422.72	1375.24	3	1446.28	1226.56	1342.75	3	0.967715	0.741708
P23284	PPIB	10	1101.45	1369.85	1395.8	3	1343.47	1216.58	1231.05	3	1.02005	0.816576
Q13162	PRDX4	10	1184.67	1330.96	1461.87	3	1161.68	1197.54	1205.18	3	1.1159	0.16506
P62263	RPS14	10	1444.16	544.857	1330.39	3	1596.68	1362.17	794.673	3	0.884347	0.715389
Q01105	SET	10	1838.44	1263.81	1740.66	3	1553.65	1483.99	1622.96	3	1.03912	0.755204
P18124	RPL7	10	1854	2000.67	2096.7	3	2385.54	2383.86	2231.26	3	0.850116	0.0159561
P09211	GSTP1	10	1903.86	2240.3	4606.64	3	1686.73	1585.8	1669.76	3	1.7706	0.273955
P63241	EIF5A	10	2038.61	2016.12	1833.69	3	2855.42	2182.82	2272.92	3	0.805401	0.097953
P06748	NPM1	10	3595.28	4228.64	2649.74	3	4676.53	2745.59	3919.35	3	0.923483	0.710375
P63104	YWHAZ	10	3959.88	4275.88	3535.83	3	6057.81	4115.26	4131.03	3	0.822952	0.282034
Q96KP4	CNDP2	9	14.2983	164.902	170.863	3	84.6046	124.881	131.322	3	1.02716	0.956594
Q9H6R4	NOL6	9	16.6912	34.4538	9.88044	3	62.061	80.6288	87.3717	3	0.265257	0.00588589
Q8N3U4	STAG2	9	30.6588	38.0598	15.3484	3	33.3289	77.3329	69.1647	3	0.467489	0.101689
Q93008	USP9X	9	58.3985	34.0238	20.4387	3	12.1086	25.0112	27.565	3	1.74479	0.254846
Q16881	TXNRD1	9	60.2024	85.882	215.256	3	26.1633	168.878	150.336	3	1.04622	0.939291
Q86Y56	DNAAF5	9	69.2847	102.441	42.182	3	13.5915	70.4293	67.6701	3	1.41016	0.460318
Q96EY7	PTCD3	9	72.2977	67.9052	82.6855	3	45.0444	70.8284	34.8614	3	1.47869	0.106078
Q9NUJ1	ABHD10	9	74.7179	87.6258	55.9255	3	105.525	165.452	152.331	3	0.515627	0.0284893
O43660	PLRG1	9	75.3225	142.025	95.8855	3	115.689	101.281	77.3309	3	1.06433	0.794553
O94925	GLS	9	76.7488	68.6397	39.5817	3	51.0267	62.0252	46.6912	3	1.15792	0.527626
P61201	COPS2	9	78.4843	78.0107	53.7377	3	24.8252	125.365	115.591	3	0.790999	0.605048
Q9UIG0	BAZ1B	9	79.2855	94.7823	92.5659	3	95.4656	105.292	95.5086	3	0.899979	0.165977
Q7L576	CYFIP1	9	79.4136	67.3714	58.8739	3	119.915	82.6507	78.9427	3	0.730562	0.153454
O43818	RRP9	9	86.7741	26.1506	65.1989	3	58.0525	72.8662	81.1968	3	0.839748	0.582828
Q9NZL4	HSPBP1	9	89.6424	121.705	79.5461	3	57.8458	63.0705	96.039	3	1.3408	0.230672
O60684	KPNA6	9	92.0411	29.1382	11.0122	3	61.9209	35.7366	82.4752	3	0.733856	0.599109
P49589	CARS	9	94.9817	82.3581	29.7854	3	121.471	58.4431	68.0336	3	0.835357	0.652197
Q9BUF5	TUBB6	9	98.3998	68.5042	263.401	3	168.065	66.7819	85.8261	3	1.34188	0.620005
Q53GS9	USP39	9	99.2738	146.855	90.358	3	52.1243	66.2678	29.4146	3	2.27653	0.0376983
Q9GZL7	WDR12	9	106.173	140.346	159.022	3	172.599	203.45	190.953	3	0.715238	0.0395457
Q9NQW7	XPNPEP1	9	106.379	104.598	28.1906	3	14.4634	60.095	32.7078	3	2.22966	0.203861
P05091	ALDH2	9	106.954	109.837	230.43	3	94.4207	129.848	110.179	3	1.33719	0.420934
Q9H3U1	UNC45A	9	111.749	47.8853	48.1793	3	29.0864	65.0983	17.9781	3	1.85279	0.280307
Q9HC35	EML4	9	112.612	166.523	176.687	3	46.6596	75.2164	77.2759	3	2.28882	0.0182463
P13861	PRKAR2A	9	115.788	113.281	113.855	3	76.0846	120.484	101.766	3	1.14946	0.367444
Q13895	BYSL	9	120.526	92.1506	60.7602	3	83.6355	76.6169	88.7264	3	1.09823	0.667524
Q9H8H0	NOL11	9	128.501	144.425	88.8591	3	12.8832	109.284	103.878	3	1.6005	0.269949
Q13428	TCOF1	9	139.788	168.391	129.784	3	255.6	154.365	158.952	3	0.769819	0.28008
O60749	SNX2	9	142.539	131.767	106.035	3	118.28	140.792	130.99	3	0.975078	0.810299
O95336	PGLS	9	147.839	172.353	132.738	3	193.142	167.271	233.356	3	0.762806	0.104424
Q9UMX0	UBQLN1	9	157.372	204.266	182.501	3	147.043	177.38	149.463	3	1.14825	0.23309
P48735	IDH2	9	162.187	127.313	154.593	3	44.4644	95.2792	89.9406	3	1.93349	0.0207385
Q15061	WDR43	9	166.123	177.549	159.34	3	98.7469	166.409	77.5582	3	1.46773	0.122087
Q99536	VAT1	9	167.849	180.872	239.868	3	109.762	111.97	111.337	3	1.76717	0.0613751
P46063	RECQL	9	172.204	182.99	97.1875	3	159.374	121.43	84.7704	3	1.23746	0.449121
P54920	NAPA	9	176.82	235.267	230.273	3	112.296	174.248	164.164	3	1.42523	0.0756786
Q02978	SLC25A11	9	185.422	211.312	203.653	3	211.852	206.139	218.823	3	0.942798	0.22676
P00390	GSR	9	188.516	166.06	281.97	3	179.461	80.8675	124.439	3	1.65436	0.139088
O00505	KPNA3	9	194.241	134.888	169.944	3	87.7301	134.004	110.35	3	1.50285	0.0630841
Q9BS26	ERP44	9	194.912	210.749	284.931	3	93.7435	131.367	87.3149	3	2.21042	0.0152058
P38117	ETFB	9	196.113	198.21	284.807	3	308.203	189.088	262.67	3	0.893638	0.584532
Q9NR45	NANS	9	197.355	179.254	123.557	3	164.554	150.823	181.981	3	1.00565	0.970715
Q9UKV3	ACIN1	9	204.094	216.094	242.521	3	61.6952	110.371	202.067	3	1.77132	0.0873185
P30837	ALDH1B1	9	208.648	197.892	69.0224	3	86.9789	149.895	165.77	3	1.1811	0.657916
Q1KMD3	HNRNPUL2	9	211.562	257.465	169.197	3	170.762	200.116	193.776	3	1.13029	0.415149
Q9BXP5	SRRT	9	216.258	233.132	112.34	3	52.0347	145.756	115.966	3	1.79033	0.152147
Q53GQ0	HSD17B12	9	219.994	248.396	177.136	3	153.668	111.909	183.052	3	1.43888	0.0881733
P05198	EIF2S1	9	225.966	138.999	249.353	3	360.783	224.404	208.413	3	0.774089	0.367377
Q53H12	AGK	9	228.229	280.34	136.125	3	161.51	134.941	185.106	3	1.33877	0.289557
P11766	ADH5	9	233.497	383.365	335.801	3	289.225	278.86	283.496	3	1.1187	0.525845
P20042	EIF2S2	9	239.249	316.716	313.886	3	294.318	271.454	276.423	3	1.03284	0.743598
Q8TDN6	BRIX1	9	258.452	224.286	179.158	3	73.2783	139.907	191.761	3	1.63453	0.106581
O75489	NDUFS3	9	263.819	245.172	221.387	3	142.614	253.566	221.499	3	1.18246	0.345738
P09661	SNRPA1	9	271.056	269.396	322.671	3	385.985	358.907	343.271	3	0.793192	0.0250816
Q13867	BLMH	9	271.798	173.731	279.255	3	182.151	192.572	138.325	3	1.4127	0.13562
Q13547	HDAC1	9	273.016	295.713	280.157	3	300.881	211.05	275.182	3	1.07848	0.496192
P31150	GDI1	9	275.976	266.097	140.022	3	217.581	239.267	223.734	3	1.00222	0.991904
P25786	PSMA1	9	277.878	277.731	249.976	3	1087.77	306.274	1705.67	3	0.25989	0.199475
Q9NVP1	DDX18	9	278.827	278.416	305.426	3	171.84	208.431	292.661	3	1.28196	0.161418
P43686	PSMC4	9	287.759	260.68	297.217	3	195.867	279.812	267.904	3	1.13727	0.297283
P51665	PSMD7	9	303.896	209.061	133.845	3	134.296	121.03	187.925	3	1.45922	0.271813
P51858	HDGF	9	323.797	455.672	488.288	3	29.8337	151.703	139.474	3	3.94926	0.00764415
O95433	AHSA1	9	329.978	373.218	332.345	3	393.213	322.584	374.746	3	0.949565	0.510067
P56537	EIF6	9	378.1	424.338	391.033	3	534.087	488.172	465.349	3	0.802275	0.0160152
Q99575	POP1	9	390.85	262.589	53.9555	3	55.3509	171.698	154.318	3	1.85489	0.357679
O00303	EIF3F	9	399.876	424.985	450.192	3	416.924	455.688	794.833	3	0.764675	0.389677
Q15717	ELAVL1	9	419.723	406.501	341.108	3	613.741	414.974	392.745	3	0.821221	0.318098
O43809	NUDT21	9	419.779	356.092	370.485	3	188.684	375.175	375.509	3	1.22035	0.349228
Q15691	MAPRE1	9	432.403	456.683	596.935	3	565.999	509.03	369.937	3	1.02841	0.868566
Q16576	RBBP7	9	515.781	290.864	284.995	3	333.631	230.373	230.691	3	1.37366	0.30087
O00299	CLIC1	9	558.704	449.679	662.139	3	187.481	298.289	326.467	3	2.05669	0.01852
P37837	TALDO1	9	569.714	520.654	659.894	3	473.836	402.354	519.522	3	1.25403	0.0902595
P07741	APRT	9	670.096	564.74	455.566	3	525.606	407.693	427.17	3	1.24251	0.20078
P28066	PSMA5	9	691.262	911.69	844.193	3	719.717	839.947	859.487	3	1.01157	0.911102
P62917	RPL8	9	697.504	541.536	432.368	3	603.2	590.973	663.208	3	0.899874	0.482214
Q9HB71	CACYBP	9	921.467	1066.44	904.651	3	999.048	676.488	747.739	3	1.19365	0.229788
P18085	ARF4	9	924.969	819.458	912.566	3	948.353	862.643	1034.68	3	0.933694	0.352195
P27348	YWHAQ	9	926.767	903.229	603.285	3	476.716	433.657	477.741	3	1.75294	0.0761981
P39019	RPS19	9	929.687	1201.4	1205.03	3	1118.36	1250.41	1284.13	3	0.913282	0.36851
Q04760	GLO1	9	990.794	1022.21	684.099	3	1191.81	1143.92	1186.11	3	0.765821	0.122905
P09429	HMGB1	9	1096.62	1431.08	973.678	3	1195.64	1033.11	1327.36	3	0.98461	0.915241
P40925	MDH1	9	1142.79	1333.24	1082.47	3	798.814	953.041	881.908	3	1.35111	0.0245931
P37802	TAGLN2	9	1154.27	1121.67	1100.35	3	1202.52	747.56	796.105	3	1.22945	0.28198
P62906	RPL10A	9	1175.91	1338.37	1176.28	3	1030.05	1558.38	1547.76	3	0.892262	0.461509
P30048	PRDX3	9	1250.41	1319.27	1008.48	3	840.48	954.357	1021.51	3	1.2705	0.0784804
P12004	PCNA	9	1478.77	1446.12	1135.41	3	1637.01	1181.22	1172.81	3	1.01735	0.90837
Q07021	C1QBP	9	2086.25	1814.13	1453.45	3	1228.14	1556.4	1812.66	3	1.16459	0.3691
P32119	PRDX2	9	2876.53	3255.94	2941.37	3	3498.58	2364.54	2466.08	3	1.0894	0.550021
P08865	RPSA	9	2911.19	2695.57	2615.49	3	1591.52	2604.78	2728.51	3	1.18736	0.308285
Q06830	PRDX1	9	5091.19	6454.07	8893.46	3	5828.09	5940.69	5639.43	3	1.17408	0.459784
P62937	PPIA	9	5665.28	8041.99	8099.51	3	6818.83	7878.38	7680.87	3	0.974471	0.836615
Q8TEM1	NUP210	9	131.555	134.006	90.951	3	0	28.2515	40.6469	2	5.17446	0.00650465
P06280	GLA	9	117.047	91.5361	0	2	52.6108	212.934	231.952	3	0.419266	0.224348
P19367	HK1	9	126.85	98.3641	0	2	58.4413	81.6887	92.9628	3	0.966198	0.950488
Q02952	AKAP12	8	22.8726	45.0413	46.9169	3	52.3539	47.3214	23.537	3	0.931975	0.824065
A5YKK6	CNOT1	8	36.4012	27.4108	51.8514	3	42.8141	54.4161	77.7091	3	0.661163	0.189054
Q9BZX2	UCK2	8	41.7211	95.5757	96.4759	3	68.6583	110.966	142.9	3	0.724821	0.35194
Q8N766	EMC1	8	46.4813	54.1406	14.5845	3	19.7373	65.7855	85.9343	3	0.671925	0.461292
O00151	PDLIM1	8	57.97	90.9299	189.162	3	61.6757	90.9962	78.0687	3	1.46512	0.424929
Q5JRX3	PITRM1	8	58.4279	59.3334	52.1228	3	118.093	36.2203	84.9212	3	0.710115	0.433643
P18031	PTPN1	8	61.6581	77.7208	53.1346	3	76.3096	79.2201	73.8791	3	0.839173	0.170558
Q12996	CSTF3	8	67.4377	64.5576	56.9038	3	29.3705	53.5349	94.4303	3	1.06521	0.851032
P57678	GEMIN4	8	71.4447	81.7591	38.0945	3	37.4507	71.3834	57.2444	3	1.15185	0.636155
O95793	STAU1	8	73.1879	136.803	198.212	3	164.947	68.2541	84.0472	3	1.2867	0.553213
Q9Y520	PRRC2C	8	76.1036	94.083	64.449	3	99.2354	45.2091	53.0023	3	1.18835	0.548432
Q9UNX4	WDR3	8	76.9914	83.672	49.553	3	27.2761	51.0095	66.5351	3	1.45156	0.231573
O60664	PLIN3	8	77.4356	128.514	642.959	3	66.7628	59.4686	38.8255	3	5.14313	0.334064
Q9Y2S7	POLDIP2	8	79.5701	113.138	85.2117	3	40.6501	54.3392	55.1717	3	1.85081	0.0201725
Q9H078	CLPB	8	82.6777	121.13	94.7599	3	134.674	98.5415	72.6664	3	0.97609	0.914254
Q15397	KIAA0020	8	83.9385	72.2566	35.4734	3	10.1664	20.814	24.694	3	3.44267	0.0409206
P46379	BAG6	8	84.1697	51.4768	93.0943	3	68.9541	99.5261	107.132	3	0.829937	0.415283
Q9BV20	MRI1	8	85.9239	59.7298	68.6964	3	85.5586	126.221	168.772	3	0.563262	0.0930238
O60763	USO1	8	86.1679	117.876	101.618	3	49.283	63.1503	99.4266	3	1.44275	0.149041
Q96A33	CCDC47	8	88.8363	42.2478	123.973	3	50.5471	35.6018	130.932	3	1.17494	0.75516
Q8N8S7	ENAH	8	90.6167	67.7361	173.536	3	105.903	153.143	122.486	3	0.869884	0.660928
Q6PKG0	LARP1	8	94.5063	88.1813	40.8083	3	104.505	102.714	115.003	3	0.693607	0.131087
O43615	TIMM44	8	96.8522	117.148	83.5901	3	14.2026	156.225	142.56	3	0.950803	0.917027
P23258	TUBG1	8	99.4485	106.062	103.874	3	40.7474	97.621	111.476	3	1.2383	0.456119
P55263	ADK	8	108.826	109.484	83.9519	3	37.4624	91.5314	98.1466	3	1.33073	0.29855
Q99986	VRK1	8	109.521	115.416	20.6055	3	120.249	116.387	113.19	3	0.701899	0.374567
P14735	IDE	8	110.135	216.164	99.3874	3	58.6203	71.1508	244.307	3	1.13796	0.819374
Q14C86	GAPVD1	8	114.136	108.164	157.128	3	102.022	106.639	107.304	3	1.20085	0.303277
Q9ULC4	MCTS1	8	118.169	171.752	93.1288	3	130.377	187.479	174.139	3	0.778564	0.27728
Q14684	RRP1B	8	118.624	140.919	98.4687	3	123.624	83.3929	117.02	3	1.10485	0.552316
O60716	CTNND1	8	118.818	118.748	168.008	3	98.1884	95.7655	68.0646	3	1.54788	0.0658493
P50995	ANXA11	8	118.957	130.074	114.92	3	51.8401	54.349	65.7366	3	2.11691	0.000506046
Q9Y5M8	SRPRB	8	118.992	105.38	153.075	3	206.403	168.928	153.028	3	0.714377	0.0770474
Q96I24	FUBP3	8	120.374	165.349	167.559	3	159.004	118.411	117.827	3	1.14684	0.399684
Q9BVI4	NOC4L	8	121.029	88.6644	33.7282	3	32.7022	86.3378	55.1562	3	1.3974	0.482665
Q7L014	DDX46	8	129.211	130.33	113.958	3	56.4212	89.987	89.1711	3	1.58545	0.0199054
Q9H9A6	LRRC40	8	130.019	148.901	102.325	3	24.9295	106.018	91.6344	3	1.71283	0.136112
Q9Y295	DRG1	8	139.544	151.72	117.225	3	123.967	152.427	121.218	3	1.02735	0.811025
Q15257	PPP2R4	8	144.625	147.464	103.562	3	84.1415	126.828	124.744	3	1.17854	0.371249
Q9UG63	ABCF2	8	146.945	68.2844	109.791	3	53.2841	189.66	148.539	3	0.830229	0.657551
Q7L5N1	COPS6	8	147.976	168.68	141.633	3	45.8964	115.005	125.22	3	1.60173	0.0938056
Q9HC38	GLOD4	8	148.778	260.32	137.11	3	215.859	89.5253	112.745	3	1.30631	0.4826
P13995	MTHFD2	8	149.491	103.939	104.879	3	120.148	223.937	213.602	3	0.642488	0.140837
Q96CX2	KCTD12	8	150.375	121.664	75.8573	3	48.5863	109.57	86.7039	3	1.4208	0.288085
P11310	ACADM	8	153.31	185.345	103.398	3	224.591	189.676	151.872	3	0.78082	0.262867
P32322	PYCR1	8	156.97	137	126.727	3	172.71	210.479	110.594	3	0.851985	0.468376
O00154	ACOT7	8	159.144	194.414	142.082	3	248.155	254.582	274.072	3	0.638047	0.00558773
P61086	UBE2K	8	164.135	130.357	211.537	3	168.201	188.203	258.025	3	0.823574	0.37225
Q13011	ECH1	8	171.457	236.609	203.36	3	112.714	143.295	92.3498	3	1.75516	0.0215171
P21266	GSTM3	8	174.378	165.506	114.575	3	109.76	179.064	173.079	3	0.983884	0.935839
Q13564	NAE1	8	175.25	127.012	104.875	3	59.356	94.0925	133.337	3	1.41966	0.249524
P04818	TYMS	8	176.849	138.928	84.1865	3	67.0275	123.856	123.433	3	1.27248	0.433936
P26038	MSN	8	179.021	160.159	68.1875	3	135.071	98.513	126.218	3	1.1322	0.682092
P62191	PSMC1	8	193.466	287.943	290.634	3	211.194	168.944	237.509	3	1.24997	0.243723
P61019	RAB2A	8	197.563	212.447	196.001	3	135.04	180.372	150.936	3	1.29948	0.0310539
Q15293	RCN1	8	202.918	248.009	78.0116	3	173.825	99.6112	156.482	3	1.23032	0.584471
Q9Y266	NUDC	8	209.593	213.845	284.801	3	414.55	510.407	425.579	3	0.524414	0.00530673
Q9Y383	LUC7L2	8	219.666	281.289	211.098	3	164.226	237.742	215.003	3	1.15411	0.364398
Q01518	CAP1	8	220.618	209.695	346.843	3	196.556	249.099	204.426	3	1.19548	0.417979
P07339	CTSD	8	222.726	201.699	309.792	3	136.001	170.894	162	3	1.56584	0.0634142
Q16658	FSCN1	8	223.915	190.113	193.933	3	125.367	134.972	87.2066	3	1.7493	0.00864646
P11172	UMPS	8	226.005	244.898	158.553	3	168.335	121.329	89.7202	3	1.65915	0.074524
Q9Y5K5	UCHL5	8	226.185	122.896	114.367	3	153.886	133.939	131.168	3	1.1061	0.706592
P54727	RAD23B	8	229.148	245.155	251.022	3	117.638	110.401	218.065	3	1.62591	0.0580271
P30044	PRDX5	8	230.972	310.405	287.615	3	280.117	284.165	176.235	3	1.11948	0.525809
P11908	PRPS2	8	235.39	294.933	215.242	3	275.007	475.373	492.964	3	0.599645	0.0880617
P09622	DLD	8	242.265	256.465	207.469	3	325.578	303.8	300.728	3	0.759268	0.0106827
Q99733	NAP1L4	8	245.235	242.306	253.946	3	524.921	334.85	314.496	3	0.631448	0.163851
P10155	TROVE2	8	246.087	228.286	99.2534	3	69.7364	109.258	93.9899	3	2.10131	0.103409
P48739	PITPNB	8	247.174	302.256	242.331	3	369.801	324.223	281.091	3	0.811967	0.128939
Q96FW1	OTUB1	8	247.66	188.009	198.061	3	174.507	191.15	229.368	3	1.06505	0.627284
O15355	PPM1G	8	248.224	261.666	209.995	3	158.261	136.186	132.798	3	1.68495	0.00498785
Q9UBQ7	GRHPR	8	248.362	235.264	226.996	3	167.1	226.311	191.931	3	1.21403	0.0841263
O76003	GLRX3	8	251.371	305.352	282.975	3	265.701	241.984	236.592	3	1.12821	0.152507
P21281	ATP6V1B2	8	256.059	258.023	176.856	3	113.555	74.1111	60.4851	3	2.78435	0.00901015
P28074	PSMB5	8	259.41	295.84	315.07	3	257.504	323.801	283.172	3	1.00676	0.942277
Q9Y224	C14orf166	8	259.712	230.839	151.849	3	87.8585	161.622	163.187	3	1.5567	0.133093
Q96CS3	FAF2	8	267.327	224.842	223.766	3	78.4005	134.671	139.76	3	2.02911	0.00763353
P55735	SEC13	8	270.581	303.203	473.636	3	232.438	231.642	370.119	3	1.2556	0.413664
P30520	ADSS	8	284.802	276.318	355.776	3	114.586	288.539	250.022	3	1.40381	0.207028
P55010	EIF5	8	295.031	421.452	348.452	3	286.96	225.042	398.751	3	1.16929	0.458153
Q9BPW8	NIPSNAP1	8	306.96	299.457	403.855	3	256.877	250.817	266.55	3	1.30485	0.141728
Q13148	TARDBP	8	316.728	287.691	212.826	3	328.816	274.909	262.413	3	0.943551	0.682784
Q96AG4	LRRC59	8	331.788	393.389	364.286	3	714.424	532.788	314.769	3	0.697488	0.305057
O43684	BUB3	8	345.711	372.697	376.73	3	289.937	353.151	379.253	3	1.07121	0.438729
Q00325	SLC25A3	8	348.606	448.19	546.157	3	166.539	377.792	365.235	3	1.47648	0.180149
O75475	PSIP1	8	357.069	292.392	166.45	3	173.051	232.776	233.959	3	1.27529	0.379427
O14929	HAT1	8	378.035	396.57	312.742	3	321.301	290.68	229.148	3	1.29272	0.0917391
Q9UHD1	CHORDC1	8	379.708	453.514	395.402	3	370.338	372.434	439.92	3	1.03884	0.657632
P20618	PSMB1	8	429.478	469.781	512.577	3	382.194	585.94	479.32	3	0.975393	0.860872
Q16836	HADH	8	437.56	432.782	206.839	3	259.022	354.776	286.93	3	1.1959	0.509238
Q86V81	ALYREF	8	443.309	447.836	415.84	3	314.643	460.567	497.038	3	1.0273	0.847929
Q9Y277	VDAC3	8	461.448	666.806	712.94	3	728.424	719.067	484.252	3	0.953126	0.799412
Q99497	PARK7	8	496.339	552.842	585.335	3	958.624	767.766	839.138	3	0.637107	0.00722927
P13693	TPT1	8	537.979	478.605	551.1	3	502.794	462.143	632.335	3	0.981476	0.868646
P10768	ESD	8	561.798	555.052	337.671	3	462.548	410.629	414.068	3	1.12995	0.501159
P52565	ARHGDIA	8	626.52	515.362	537.648	3	454.706	428.76	356.224	3	1.3548	0.031051
Q02878	RPL6	8	684.315	780.097	757.919	3	489.385	778.486	713.242	3	1.12176	0.432406
Q07955	SRSF1	8	712.04	663.485	778.709	3	1062	773.224	774.283	3	0.825532	0.210006
O14979	HNRNPDL	8	714.48	744.621	608.976	3	566.217	625.208	723.091	3	1.08021	0.452127
P35637	FUS	8	780.371	850.171	811.623	3	1143.52	865.817	788.013	3	0.873028	0.341479
P54819	AK2	8	930.917	1010.69	689.359	3	649.487	673.845	853.156	3	1.20881	0.26159
P32969	RPL9	8	986.551	488.391	460.9	3	1285.34	703.867	700.054	3	0.719841	0.386853
Q99729	HNRNPAB	8	1081.81	1117.41	330.524	3	164.714	1073.18	1204.98	3	1.03556	0.947802
P62158	CALM1	8	1146.9	1387	1316.35	3	976.485	1064.73	1161.47	3	1.2022	0.0724346
P29692	EEF1D	8	1213.66	946.405	1034.06	3	2152.04	1621.14	1625.23	3	0.591678	0.019001
P46781	RPS9	8	1267.14	994.973	1255.01	3	1926.98	1598.62	1397.99	3	0.714342	0.0578737
P61247	RPS3A	8	1296.4	1637.69	1605.12	3	1522.51	1825.5	1828.4	3	0.876904	0.226488
P09936	UCHL1	8	1451.55	1396.91	1999.78	3	1538.23	1281.52	1496.79	3	1.12318	0.442782
Q9Y281	CFL2	8	1456.78	1202.09	1294.57	3	1899.54	1256	1382.18	3	0.87124	0.407179
P15880	RPS2	8	1645.42	1536.65	1401.02	3	1476.46	1621.17	1658.41	3	0.963636	0.556139
P24534	EEF1B2	8	1813.71	1961.07	1921.56	3	1885.11	1928.57	2066.92	3	0.968668	0.431718
P05387	RPLP2	8	1830.88	2370.26	3006.9	3	2972.97	3305.63	3407.9	3	0.744133	0.08597
Q32P51	HNRNPA1L2	8	3071.6	2726.25	2348.29	3	1736.09	2051.16	3299.59	3	1.14947	0.535187
Q71DI3	HIST2H3A	8	3169.03	377.47	631.688	3	1436.45	1023.73	1317.86	3	1.10591	0.895287
O60814	HIST1H2BK	8	23256.7	14633.5	18369.9	3	25136.8	21703.8	19828.5	3	0.843872	0.303462
Q15031	LARS2	7	0.698286	10.6045	25.0579	3	85.9085	64.0278	61.9662	3	0.171592	0.00495284
Q15020	SART3	7	11.4711	26.7527	33.6284	3	31.9783	54.3199	52.3449	3	0.518253	0.083126
Q9UBF2	COPG2	7	13.4472	24.6642	3.40405	3	40.5722	40.9699	3.37364	3	0.488902	0.356644
Q8NI36	WDR36	7	26.2136	75.8869	37.0089	3	29.4172	60.5971	54.0038	3	0.965916	0.931253
O43847	NRD1	7	28.9612	38.0093	53.3812	3	18.5697	29.0714	12.9926	3	1.9849	0.0803008
Q9NRZ9	HELLS	7	31.8562	41.5027	54.8567	3	38.6651	47.6013	19.7801	3	1.20905	0.52298
O96019	ACTL6A	7	41.8326	75.878	67.1227	3	92.8172	74.4124	42.4799	3	0.881378	0.667278
O43865	AHCYL1	7	43.9085	54.3121	46.3292	3	49.9252	45.3045	64.503	3	0.904948	0.484952
Q9UHI6	DDX20	7	46.0606	55.3386	80.5311	3	60.1461	42.1804	21.4739	3	1.46955	0.271271
P55196	MLLT4	7	46.5087	31.6064	30.0049	3	40.0351	24.3715	21.064	3	1.26499	0.391409
Q96KR1	ZFR	7	46.7337	92.2172	12.658	3	89.4271	38.6969	72.6316	3	0.755192	0.582827
Q13616	CUL1	7	47.1133	57.7997	27.5741	3	15.4092	54.8062	27.5723	3	1.35484	0.473341
Q9Y3Z3	SAMHD1	7	54.7809	72.6621	7.89698	3	46.9165	58.8607	25.8476	3	1.02823	0.957006
Q9UNF1	MAGED2	7	55.9842	67.4294	64.4239	3	111.367	92.6811	110.537	3	0.597096	0.00378298
Q9NUQ9	FAM49B	7	57.565	72.0208	13.1739	3	99.6518	94.711	79.5189	3	0.521246	0.0797537
Q92552	MRPS27	7	61.1377	56.5694	48.519	3	6.11464	59.6644	45.7227	3	1.49079	0.329861
Q01813	PFKP	7	64.5009	41.1754	5.63209	3	53.8368	88.328	61.7921	3	0.545745	0.198184
Q15003	NCAPH	7	65.8431	73.0449	42.1552	3	115.225	95.6598	108.485	3	0.566877	0.013594
O14787	TNPO2	7	66.6257	69.3664	75.8874	3	157.206	174.7	77.3881	3	0.517671	0.15806
O00178	GTPBP1	7	68.3639	60.3357	23.9188	3	58.0248	63.7315	106.732	3	0.66795	0.286376
P08237	PFKM	7	68.5294	101.349	71.4347	3	43.0632	33.5112	45.6896	3	1.97371	0.0234237
Q9NTZ6	RBM12	7	71.2862	96.6903	125.357	3	101.162	145.587	141.663	3	0.755212	0.207645
Q16795	NDUFA9	7	71.4858	98.7505	53.4663	3	80.6268	76.4634	69.1783	3	0.98866	0.952808
O43172	PRPF4	7	71.5581	119.504	75.7132	3	35.4812	51.8936	63.6406	3	1.76654	0.0905294
Q8IWA0	WDR75	7	72.5012	36.2097	55.5369	3	10.7814	71.6583	73.4321	3	1.05374	0.909662
P51114	FXR1	7	73.8336	65.6382	100.103	3	42.9776	62.886	75.4739	3	1.32116	0.239374
Q9ULV4	CORO1C	7	75.7569	39.7359	164.359	3	95.3218	111.64	148.245	3	0.787858	0.56594
Q7L0Y3	TRMT10C	7	80.7617	100.282	87.4933	3	45.6593	93.2679	116.836	3	1.04994	0.854027
O43252	PAPSS1	7	81.1725	38.5645	58.1737	3	69.9583	58.4563	50.8754	3	0.992307	0.974475
Q99615	DNAJC7	7	81.7282	85.667	106.048	3	101.501	103.758	141.733	3	0.788041	0.17912
Q8IY67	RAVER1	7	82.9569	99.2263	56.1433	3	84.3516	57.9752	96.5766	3	0.997585	0.991494
P40222	TXLNA	7	83.3541	79.1072	140.963	3	526.668	133.759	135.909	3	0.381025	0.334865
P17480	UBTF	7	84.1152	78.0638	82.0187	3	130.766	99.109	107.489	3	0.723839	0.0321781
Q6L8Q7	PDE12	7	87.5606	153.048	72.3758	3	121.845	131.579	110.776	3	0.859374	0.539395
Q96F86	EDC3	7	88.0615	48.1507	45.3984	3	21.0665	49.6311	21.6069	3	1.96751	0.149305
Q9GZZ1	NAA50	7	88.0634	170.271	130.345	3	196.575	225.389	301.756	3	0.537059	0.0469418
Q8N1G4	LRRC47	7	89.9026	146.841	157.022	3	155.427	129.375	115.742	3	0.983077	0.929258
Q9Y5J1	UTP18	7	94.8428	48.0251	81.9316	3	56.8766	78.673	89.9058	3	0.997091	0.990354
Q9BY44	EIF2A	7	96.9226	143.037	132.453	3	109.172	131.817	75.4661	3	1.17683	0.434704
P40937	RFC5	7	97.8676	108.187	68.9514	3	9.76941	59.1567	26.3542	3	2.88628	0.0326098
Q15417	CNN3	7	102.485	123.918	219.98	3	91.9667	95.6413	74.5458	3	1.70275	0.169657
P49756	RBM25	7	103.579	91.0458	52.4277	3	72.7801	119.606	108.344	3	0.821508	0.439833
P25685	DNAJB1	7	107.12	147.742	83.5901	3	304.375	172.306	145.163	3	0.544272	0.147079
Q9NQG5	RPRD1B	7	107.468	112.602	96.4692	3	20.4496	64.3688	70.118	3	2.04303	0.0303224
Q06203	PPAT	7	107.695	134.216	80.7221	3	206.275	137.84	153.175	3	0.648784	0.0874569
Q9Y6E2	BZW2	7	109.523	100.753	96.9557	3	7.24337	63.5317	92.0057	3	1.88739	0.190535
P06132	UROD	7	112.653	110.144	15.9583	3	21.5666	42.3099	28.7092	3	2.57874	0.207046
Q99829	CPNE1	7	112.842	100.446	154.157	3	38.5872	96.5622	16.4691	3	2.42348	0.0673931
P28288	ABCD3	7	112.906	106.885	167.184	3	61.1152	55.9216	48.385	3	2.33932	0.0194054
P43034	PAFAH1B1	7	114.254	180.589	113.241	3	148.869	101.017	127.807	3	1.08047	0.719043
P13798	APEH	7	117.411	124.104	113.834	3	40.2025	82.8913	62.6081	3	1.91355	0.0111939
Q9UKF6	CPSF3	7	118.763	124.478	52.9537	3	23.8261	66.4964	50.1646	3	2.10834	0.117624
P07384	CAPN1	7	121.502	99.265	63.196	3	38.739	53.4583	20.7577	3	2.51395	0.0427364
Q14137	BOP1	7	121.765	99.1495	89.1217	3	163.544	135.686	136.094	3	0.712195	0.0352311
O43488	AKR7A2	7	123.451	121.976	18.8596	3	52.2566	84.1282	71.835	3	1.26927	0.629616
Q9UNZ2	NSFL1C	7	124.94	189.876	204.672	3	204.908	159.061	143.879	3	1.02292	0.905211
O75306	NDUFS2	7	125.077	146.12	60.8909	3	177.764	78.1866	69.6288	3	1.01999	0.96231
P49959	MRE11A	7	127.789	90.5867	45.2678	3	23.252	51.5791	71.7224	3	1.79896	0.231531
Q9HDC9	APMAP	7	133.451	90.0037	117.827	3	160.576	94.2018	126.357	3	0.895433	0.594388
P12955	PEPD	7	134.427	115.642	137.502	3	13.2646	59.5426	77.1677	3	2.58424	0.0173587
Q9UN86	G3BP2	7	136.988	102.151	109.72	3	86.6558	168.92	169.753	3	0.820212	0.436605
P34949	MPI	7	140.054	23.3629	91.3229	3	94.0471	65.4789	127.587	3	0.887248	0.792132
P49257	LMAN1	7	145.55	279.495	280.964	3	141.17	148.73	213.289	3	1.40307	0.250814
Q12904	AIMP1	7	160.866	284.475	160.62	3	192.983	243.8	238.564	3	0.897258	0.629098
Q9BSD7	NTPCR	7	162.011	132.465	110.397	3	98.5114	149.028	91.2168	3	1.19517	0.402093
Q13642	FHL1	7	166.242	215.151	65.6217	3	278.125	306.668	282.723	3	0.51528	0.0354606
P46977	STT3A	7	166.534	197.532	227.294	3	99.6518	137.957	110.599	3	1.6983	0.0179134
Q9UBQ5	EIF3K	7	167.939	244.488	263.7	3	174.674	261.507	301.671	3	0.916343	0.687471
Q9Y285	FARSA	7	168.418	99.364	65.3905	3	108.191	92.956	201.32	3	0.827825	0.63806
P08754	GNAI3	7	172.168	180.973	175.292	3	178.406	177.541	88.4789	3	1.18902	0.447183
O60739	EIF1B	7	174.677	185.248	192.727	3	173.814	220.124	273.341	3	0.828219	0.261192
Q13126	MTAP	7	178.218	225.713	56.6526	3	141.178	87.4336	144.934	3	1.233	0.617416
P60891	PRPS1	7	183.204	171.323	134.885	3	157.762	214.443	142.805	3	0.950295	0.761141
Q16630	CPSF6	7	188.017	150.085	159.89	3	344.93	220.924	178.485	3	0.669037	0.184099
P59998	ARPC4	7	189.627	178.937	213.192	3	210.214	261.728	179.419	3	0.89314	0.42353
Q12907	LMAN2	7	195.886	145.16	170.772	3	108.44	86.869	118.971	3	1.62854	0.0194628
Q9NYF8	BCLAF1	7	197.427	229.868	194.405	3	266.755	284.263	236.306	3	0.789636	0.0375968
Q15424	SAFB	7	199.946	323.559	298.604	3	322.172	318.897	253.456	3	0.919044	0.611482
P42126	ECI1	7	224.723	210.523	75.1503	3	173.689	109.158	136.075	3	1.21836	0.583608
Q8WXF1	PSPC1	7	226.713	258.699	352.638	3	128.322	142.669	139.381	3	2.04217	0.0618423
P54709	ATP1B3	7	233.326	322.747	317.725	3	362.278	367.82	386.886	3	0.782284	0.0537202
O00487	PSMD14	7	238.078	196.429	309.413	3	259.991	245.552	249.458	3	0.985323	0.921439
P15927	RPA2	7	241.213	210.541	74.0413	3	150.297	254.864	278.353	3	0.769254	0.46221
Q15738	NSDHL	7	254.799	200.199	102.611	3	47.5003	94.5339	173.3	3	1.76831	0.234142
Q9GZT3	SLIRP	7	274.534	234.604	197.082	3	200.588	181.212	190.021	3	1.23504	0.123901
Q9H773	DCTPP1	7	277.279	246.987	162.969	3	128.186	192.364	228.243	3	1.25227	0.363157
Q16643	DBN1	7	280.885	296.305	418.349	3	65.8948	111.365	131.23	3	3.22715	0.00856847
P61160	ACTR2	7	286.049	290.396	343.41	3	253.664	238.202	286.199	3	1.18223	0.111732
Q13155	AIMP2	7	295.55	226.576	233.492	3	70.3203	266.662	272.571	3	1.23962	0.524892
P61088	UBE2N	7	305.649	389.597	357.75	3	541.032	503.622	501.746	3	0.680933	0.00398696
Q16181	39326	7	336.386	302.109	277.916	3	150.628	133.429	239.537	3	1.75023	0.0240321
O15347	HMGB3	7	337.775	462.236	327.113	3	631.154	505.298	478.784	3	0.697808	0.0637045
P08621	SNRNP70	7	377.416	415.913	384.294	3	281.476	453.292	423.136	3	1.01703	0.909448
P52907	CAPZA1	7	377.808	416.392	438.412	3	413.544	282.833	319.615	3	1.21321	0.166538
Q9P035	HACD3	7	396.804	235.382	393.653	3	406.89	286.34	321.697	3	1.01075	0.957525
O75947	ATP5H	7	417.138	299.952	204.129	3	258.117	229.654	234.049	3	1.27624	0.393502
P60660	MYL6	7	420.661	378.246	440.719	3	419.993	365.934	358.182	3	1.08349	0.300197
P25789	PSMA4	7	423.552	497.115	555.469	3	522.43	454.393	494.047	3	1.00358	0.969368
P25787	PSMA2	7	429.556	457.058	439.949	3	216.601	319.159	375.614	3	1.45557	0.042795
P60900	PSMA6	7	447.224	476.508	588.236	3	699.937	585.411	577.472	3	0.811655	0.115802
Q00688	FKBP3	7	452.154	471.267	340.579	3	74.7457	285.129	328.428	3	1.8364	0.0954943
P27635	RPL10	7	495.24	641.46	482.018	3	303.673	422.313	538.663	3	1.27997	0.236944
P35613	BSG	7	533.311	420.164	434.977	3	313.01	437.48	482.519	3	1.12607	0.449581
P35659	DEK	7	550.572	605.113	563.577	3	442.776	479.792	243.437	3	1.47449	0.0703094
P48047	ATP5O	7	613.138	692.36	682.223	3	315.875	324.032	532.366	3	1.69561	0.0223586
Q9BVA1	TUBB2B	7	832.183	643.75	600.174	3	201.748	365.356	511.538	3	1.92474	0.0437745
P0CW22	RPS17	7	1046.8	857.144	937.382	3	1273.67	957.744	1187.44	3	0.831075	0.152511
P26373	RPL13	7	1164.71	1452.93	1495.02	3	1801.08	1534.11	1469.49	3	0.855969	0.187265
Q14103	HNRNPD	7	1399.33	1431.31	1193.56	3	1159.29	1137.57	1332.37	3	1.10883	0.244932
P62241	RPS8	7	2327.45	2779.51	3001.93	3	2349.64	2931.38	2791.84	3	1.00446	0.966001
P04632	CAPNS1	7	187.864	154.79	110.033	3	0	95.0066	88.854	2	2.46212	0.0782914
Q96GQ7	DDX27	7	14.9293	17.3289	0	2	70.4078	90.2034	81.1991	3	0.133403	0.000895495
O43719	HTATSF1	7	29.4082	31.4434	0	2	49.5165	73.0348	47.1951	3	0.358485	0.0501686
Q01780	EXOSC10	7	23.0968	56.7853	0	2	0	27.2842	61.2856	2	0.901912	0.910552
Q8NFH4	NUP37	6	16.1786	26.295	11.7366	3	43.756	90.3579	90.7473	3	0.241083	0.0245606
Q5QJE6	DNTTIP2	6	18.1781	27.3384	51.1793	3	5.51913	68.5369	48.344	3	0.789999	0.70445
P61964	WDR5	6	22.1244	97.3787	32.0617	3	117.875	86.2202	31.1416	3	0.644307	0.465747
P09884	POLA1	6	26.1706	5.94759	6.95216	3	10.0372	27.5009	15.6427	3	0.734669	0.603498
Q5JTZ9	AARS2	6	26.3676	35.3573	30.155	3	47.1072	34.3594	24.1074	3	0.870289	0.557638
Q9UI10	EIF2B4	6	27.6047	42.2213	47.8845	3	52.3228	30.0197	38.0714	3	0.977548	0.924129
O43264	ZW10	6	29.1269	18.2377	14.9798	3	34.6133	29.6656	35.6719	3	0.623751	0.0546813
Q8TCJ2	STT3B	6	29.1934	72.2937	151.818	3	94.627	76.2387	39.6608	3	1.2032	0.735603
Q13618	CUL3	6	32.0206	48.5251	42.0279	3	37.8127	48.8567	49.7423	3	0.898556	0.494651
Q9Y5L0	TNPO3	6	37.4186	28.6455	35.0891	3	51.2407	51.7173	48.5474	3	0.667655	0.00391249
Q8NBF2	NHLRC2	6	37.5732	48.7014	8.54697	3	47.4147	31.3122	11.0676	3	1.05598	0.921298
P30876	POLR2B	6	40.1343	82.8871	52.2534	3	24.6609	53.7041	56.9622	3	1.29519	0.461054
O75153	CLUH	6	40.1617	44.7428	30.4689	3	37.2872	61.1786	89.4143	3	0.61408	0.197199
Q9UBU9	NXF1	6	42.6749	28.575	50.3169	3	39.21	46.5282	44.0925	3	0.936349	0.702938
O43852	CALU	6	43.9378	49.6579	33.558	3	55.4521	113.889	143.879	3	0.405957	0.0784766
Q6P1J9	CDC73	6	44.0386	26.8964	6.00901	3	26.537	26.2032	12.1322	3	1.18608	0.753776
O75844	ZMPSTE24	6	44.4643	26.4603	43.6836	3	50.6725	44.2605	33.4232	3	0.892893	0.585509
P41227	NAA10	6	50.4981	68.0573	80.8595	3	57.0557	131.947	152.208	3	0.584433	0.193165
P30040	ERP29	6	50.5567	102.806	351.273	3	283.651	288.571	266.713	3	0.60152	0.352518
Q7Z2W4	ZC3HAV1	6	50.7094	61.5103	55.1465	3	41.0082	72.9323	48.2844	3	1.03169	0.874181
Q15050	RRS1	6	50.9872	45.7548	5.72925	3	32.313	66.137	58.1184	3	0.654482	0.362569
Q9UHD8	40057	6	53.4994	52.4475	97.7189	3	39.7821	24.4112	18.2604	3	2.47006	0.0675576
P11802	CDK4	6	54.0413	40.4509	42.4266	3	92.8794	77.4109	77.8873	3	0.551697	0.00497297
Q03701	CEBPZ	6	54.7985	72.6889	56.7095	3	12.42	26.219	12.0653	3	3.63276	0.00373925
Q92979	EMG1	6	55.9763	160.263	127.354	3	98.8929	117.851	60.0906	3	1.24115	0.561198
P10644	PRKAR1A	6	56.7668	61.9105	57.6275	3	33.8115	17.7296	13.5503	3	2.70858	0.00436002
O15160	POLR1C	6	57.1894	112.578	81.3889	3	47.7533	121.366	97.7328	3	0.941181	0.855681
P78346	RPP30	6	57.6883	41.8252	5.50812	3	12.3344	29.2162	20.7508	3	1.6857	0.42889
Q92734	TFG	6	60.6583	153.922	211.307	3	77.0888	130.609	164.827	3	1.14325	0.743799
Q16850	CYP51A1	6	62.5014	52.6035	65.3604	3	20.8544	90.5376	68.6949	3	1.0021	0.995482
Q86UE4	MTDH	6	62.8521	35.7288	54.8433	3	46.8464	12.5598	28.2839	3	1.74962	0.161181
Q13330	MTA1	6	63.4248	48.9961	45.2309	3	74.1891	50.247	46.6525	3	0.921463	0.685203
Q9BYG3	NIFK	6	66.324	58.6368	62.4321	3	71.8655	156.717	118.719	3	0.539568	0.16093
Q8NCA5	FAM98A	6	66.5631	79.24	70.2118	3	68.921	99.7513	96.9787	3	0.813153	0.19167
Q6FI81	CIAPIN1	6	69.1692	73.8866	54.592	3	180.539	108.87	97.5379	3	0.510788	0.0768349
Q9NTI5	PDS5B	6	70.3842	65.2532	47.3316	3	2.03873	24.4112	25.5962	3	3.51552	0.0136056
Q9NNW5	WDR6	6	71.8712	51.2085	14.8089	3	35.3217	41.665	47.1359	3	1.11091	0.800865
Q92890	UFD1L	6	73.1449	69.5596	102.048	3	88.4423	147.302	164.235	3	0.611911	0.108935
Q14232	EIF2B1	6	73.1977	110.175	35.1059	3	24.84	56.1595	39.8232	3	1.80826	0.23795
O60256	PRPSAP2	6	75.5808	88.7272	46.3999	3	68.4909	71.8539	71.4676	3	0.994785	0.97923
P08574	CYC1	6	79.2845	71.1658	51.4326	3	247.4	210.172	175.044	3	0.319124	0.00307801
P61011	SRP54	6	79.9751	30.5217	34.5189	3	11.8264	37.0899	67.1713	3	1.24919	0.690649
Q9Y6C9	MTCH2	6	80.9004	135.022	123.707	3	58.1533	126.196	89.9074	3	1.23836	0.443466
Q8IWX8	CHERP	6	81.7614	34.6349	14.0484	3	42.8453	74.2735	86.2936	3	0.641282	0.365708
Q86XP3	DDX42	6	81.9982	73.8322	85.081	3	104.081	59.4739	44.5527	3	1.15763	0.58025
P07602	PSAP	6	82.2134	96.6642	186.877	3	165.025	143.951	96.3329	3	0.90241	0.749475
Q9C0C9	UBE2O	6	82.3895	91.0917	103.579	3	73.2667	40.1426	109.226	3	1.24446	0.433841
P23919	DTYMK	6	87.1497	91.0217	115.208	3	41.2573	127.244	145.279	3	0.934985	0.848034
O15042	U2SURP	6	91.2487	105.889	122.272	3	127.275	96.0497	101.988	3	0.981855	0.887982
Q9Y512	SAMM50	6	91.4932	92.3235	79.526	3	28.1717	86.9615	81.6612	3	1.33816	0.312822
Q9HCC0	MCCC2	6	91.6439	57.778	80.7556	3	56.2761	62.8585	78.5219	3	1.16453	0.41618
Q3ZCQ8	TIMM50	6	94.3693	92.9394	80.6886	3	98.3674	69.5941	116.105	3	0.943431	0.725727
Q13423	NNT	6	94.8409	98.7457	21.6606	3	46.5467	59.6615	19.2465	3	1.71574	0.341507
Q96CT7	CCDC124	6	96.2572	118.742	62.482	3	90.5324	101.788	110.829	3	0.915328	0.648156
Q8N684	CPSF7	6	98.3352	54.4328	63.5511	3	45.2039	97.2483	80.0989	3	0.971998	0.923538
Q9UL46	PSME2	6	101.172	72.1271	85.3055	3	27.5412	29.0339	28.7672	3	3.03021	0.0202299
O75934	BCAS2	6	102.178	113.027	70.8165	3	109.207	93.1912	99.7476	3	0.946634	0.710514
O43396	TXNL1	6	103.23	92.4129	121.477	3	25.9609	60.5734	87.0945	3	1.82643	0.0714334
Q99627	COPS8	6	104.35	86.8397	127.799	3	195.009	152.377	115.475	3	0.689167	0.137292
Q9NQR4	NIT2	6	106.562	119.515	92.9345	3	34.3058	103.134	92.4272	3	1.38781	0.260986
Q6DKI1	RPL7L1	6	107.993	84.4449	86.0996	3	89.5497	119.534	106.996	3	0.881224	0.33918
Q8WWY3	PRPF31	6	110.157	91.1618	54.8835	3	18.3322	36.6749	71.7654	3	2.02096	0.128298
P56545	CTBP2	6	110.307	141.433	31.1457	3	38.8402	28.122	89.3877	3	1.80931	0.327849
P21964	COMT	6	110.513	42.7285	14.4806	3	46.6985	97.1399	155.093	3	0.56107	0.359965
Q9BXW7	CECR5	6	110.894	121.698	86.9405	3	83.0769	130.778	157.82	3	0.859711	0.511401
Q9GZS3	WDR61	6	113.162	114.266	84.8197	3	56.3278	66.8057	67.5502	3	1.63751	0.017018
P63151	PPP2R2A	6	116.668	107.918	59.4602	3	101.248	69.7778	42.6605	3	1.32927	0.393647
Q9BTV4	TMEM43	6	120.618	108.436	126.861	3	23.1196	97.621	93.7111	3	1.65965	0.130095
P19525	EIF2AK2	6	121.217	99.9775	36.9453	3	18.2972	38.1947	35.6352	3	2.802	0.100994
P42765	ACAA2	6	123.054	165.088	116.873	3	70.9236	62.738	51.0997	3	2.1921	0.0105663
P78406	RAE1	6	127.005	156.031	135.844	3	153.352	138.977	106.237	3	1.05097	0.700439
Q9BQA1	WDR77	6	129.581	135.692	181.925	3	224.076	201.955	242.907	3	0.66852	0.022031
P48556	PSMD8	6	132.784	108.752	75.1681	3	36.429	115.384	102.548	3	1.2451	0.52165
P30626	SRI	6	137.29	174.237	156.107	3	70.9158	209.972	201.908	3	0.968596	0.91836
P17655	CAPN2	6	138.282	121.345	81.1945	3	47.2668	85.9123	86.1702	3	1.55378	0.130066
Q9NUU7	DDX19A	6	138.943	149.097	155.172	3	112.021	127.342	75.7639	3	1.40645	0.0559817
P21912	SDHB	6	140.604	194.067	102.111	3	115.637	121.699	196.247	3	1.00738	0.978496
P53041	PPP5C	6	141.592	162.195	130.892	3	76.4193	102.989	122.963	3	1.43757	0.0538978
Q8WWM7	ATXN2L	6	144.824	180.792	170.48	3	157.63	163.129	176.177	3	0.998313	0.982569
P35244	RPA3	6	145.024	203.777	192.425	3	253.806	251.058	226.673	3	0.739848	0.0335565
Q13561	DCTN2	6	148.006	95.7242	83.3924	3	106.284	91.7349	109.222	3	1.06471	0.763011
Q92769	HDAC2	6	154.124	234.508	217.608	3	148.978	239.619	234.628	3	0.972747	0.889532
Q96P16	RPRD1A	6	154.758	184.864	68.4327	3	67.4362	46.0049	76.4097	3	2.14934	0.113731
P28161	GSTM2	6	155.37	136.149	26.9141	3	63.1567	108.336	102.89	3	1.16054	0.746904
P62942	FKBP1A	6	158.161	157.779	175.937	3	338.971	262.317	203.478	3	0.611204	0.113939
P55145	MANF	6	161.826	130.352	196.822	3	256.192	190.725	133.573	3	0.84239	0.491241
P50213	IDH3A	6	171.216	158.755	148.887	3	274.151	225.896	261.276	3	0.628982	0.00398694
O15144	ARPC2	6	173.818	102.32	164.202	3	106.518	150.014	112.814	3	1.19222	0.417363
Q15758	SLC1A5	6	176.068	174.964	192.453	3	149.554	205.978	204.294	3	0.970811	0.792574
P30419	NMT1	6	181.955	186.731	194.325	3	159.385	140.502	145.12	3	1.26518	0.00426984
P61106	RAB14	6	194.773	226.421	230.105	3	87.3019	181.847	139.397	3	1.59419	0.0519974
Q96C36	PYCR2	6	209.891	151.094	150.626	3	62.7694	179.796	185.149	3	1.19615	0.563952
P52815	MRPL12	6	215.23	265.179	184.736	3	181.466	262.64	252.002	3	0.955521	0.78046
P25788	PSMA3	6	215.784	153.038	177.373	3	174.09	242.06	263.851	3	0.803226	0.243352
Q9UKK9	NUDT5	6	224.903	315.651	243.761	3	205.959	180.266	122.258	3	1.54246	0.0683907
Q01844	EWSR1	6	225.803	283.75	352.48	3	372.892	386.546	423.693	3	0.728603	0.0540657
O96008	TOMM40	6	226.586	270.123	282.207	3	147.717	131.564	110.34	3	1.99917	0.0029423
P23588	EIF4B	6	234.124	59.9607	252.057	3	229.523	238.591	110.514	3	0.943857	0.890537
P55036	PSMD4	6	250.092	299.464	253.96	3	167.543	143.496	143.798	3	1.7666	0.00280698
Q15286	RAB35	6	251.322	281.669	405.43	3	787.893	302.74	595.778	3	0.556461	0.168955
P68402	PAFAH1B2	6	268.219	172.837	82.4677	3	135.95	73.6036	156.184	3	1.43142	0.423832
P24539	ATP5F1	6	280.762	182.093	255.92	3	247.512	243.213	261.094	3	0.956047	0.733077
P61289	PSME3	6	303.008	330.288	351.997	3	762.189	270.421	571.543	3	0.614213	0.285744
P51148	RAB5C	6	309.601	311.176	372.964	3	307.176	306.559	224.036	3	1.18617	0.207438
Q16543	CDC37	6	327.504	399.582	352.751	3	424.016	372.411	413.124	3	0.892758	0.175712
Q04837	SSBP1	6	338.852	345.721	302.377	3	399.989	391.25	415.928	3	0.817575	0.00859775
P22061	PCMT1	6	352.183	352.249	227.437	3	213.055	211.956	244.578	3	1.3917	0.111483
P49720	PSMB3	6	373.902	359.238	317.142	3	187.931	298.532	349.159	3	1.25689	0.229865
Q13185	CBX3	6	433.876	463.209	401.098	3	326.127	435.548	347.922	3	1.16996	0.172941
P61586	RHOA	6	451.679	405.996	395.074	3	470.994	415.035	360.988	3	1.0046	0.960428
Q07666	KHDRBS1	6	476.666	444.813	381.005	3	341.519	596.184	513.727	3	0.89738	0.569024
P31946	YWHAB	6	482.349	264.468	451.71	3	777.695	410.674	417.405	3	0.746386	0.384215
P40429	RPL13A	6	546.605	584.373	699.836	3	553.299	553.648	662.626	3	1.03461	0.745635
Q9BTT0	ANP32E	6	579.133	617.265	509.984	3	331.545	362.15	208.157	3	1.89208	0.00903777
P62913	RPL11	6	683.957	913.936	920.6	3	1392.34	1089.88	983.78	3	0.726628	0.0949838
P46783	RPS10	6	723.865	621.556	683.124	3	478.825	592.555	602.689	3	1.21175	0.075836
P25398	RPS12	6	743.707	930.124	1004.18	3	1359.91	1335.72	1326.67	3	0.665792	0.0269973
P61313	RPL15	6	758.116	701.562	803.664	3	1034.27	876.82	808.953	3	0.832097	0.105301
P46777	RPL5	6	793.862	1419.87	1155.24	3	1280.1	1310.82	1252.61	3	0.87653	0.475493
P10599	TXN	6	797.858	1049.68	914.853	3	1443.07	1118.45	979.2	3	0.780176	0.17054
P20290	BTF3	6	799.38	872.732	898.487	3	795.662	966.126	963.155	3	0.943359	0.464428
P46776	RPL27A	6	952.772	1239.13	1395.83	3	1735.6	1423.34	1320.44	3	0.800943	0.174071
Q15185	PTGES3	6	985.401	1044.93	1110.81	3	1238.15	1134.13	1219.59	3	0.874518	0.0359671
P30086	PEBP1	6	1021.52	1307.14	1328.68	3	786.379	981.575	998.752	3	1.32191	0.0688922
P62249	RPS16	6	1097.15	1329.61	1321.52	3	1081.77	1445.21	1431.51	3	0.946896	0.645822
P30050	RPL12	6	1284.91	1262.57	1580.07	3	1710.17	1594.4	1373.54	3	0.882313	0.266377
P62081	RPS7	6	1347.41	1216.21	923.937	3	741.479	967.117	920.826	3	1.32636	0.115753
P43487	RANBP1	6	1511.77	1692.23	1594.98	3	2314.22	1873.61	2218.93	3	0.74905	0.0202819
P07737	PFN1	6	2420.03	2222.16	3311.87	3	4827.96	3094.03	2554.47	3	0.759233	0.332514
P16403	HIST1H1C	6	2895.79	3236.58	2481.83	3	4967.9	3689.27	2917.6	3	0.744222	0.195945
Q562R1	ACTBL2	6	4187.5	4736.94	6769.15	3	4624.32	5657.99	5857.77	3	0.972337	0.872945
P28482	MAPK1	6	87.0147	92.7873	103.733	3	0	84.8683	59.8509	2	1.95921	0.145572
Q8IZL8	PELP1	6	106.422	85.9641	22.0774	3	0	49.0423	3.99857	2	4.04336	0.146042
Q9NRN7	AASDHPPT	6	140.262	156.048	209.01	3	0	178.789	194.58	2	1.35341	0.540256
P16435	POR	6	149.191	80.7882	140.95	3	0	43.3539	52.2559	2	3.87961	0.0270868
Q16222	UAP1	6	190.905	112.837	74.4266	3	0	34.1455	36.4473	2	5.35703	0.0473805
P07099	EPHX1	6	198.94	103.021	191.846	3	0	86.2215	84.8632	2	2.88633	0.0626236
P57737	CORO7	6	56.3285	68.2095	33.3536	3	0	7.67541	0	1	20.5711	0.00898303
Q9BTE7	DCUN1D5	6	23.5615	23.1245	0	2	14.9538	4.20736	14.1419	3	1.40185	0.628016
Q9UKM9	RALY	6	53.3634	99.2674	0	2	158.157	139.164	67.6194	3	0.418235	0.14986
Q9UNE7	STUB1	6	55.3229	91.1067	0	2	21.9286	103.528	38.4543	3	0.893346	0.880467
P09601	HMOX1	6	0	0	19.7699	1	87.8313	107.02	106.65	3	0.0655717	0.000506299
P42166	TMPO	6	0	4.29917	0	1	136.137	54.8471	53.288	3	0.0175999	0.0993851
O60502	MGEA5	5	2.71958	20.8848	6.98901	3	3.65088	13.3659	8.48825	3	1.1995	0.796668
Q13057	COASY	5	8.97265	15.2427	16.8896	3	30.1723	48.8065	41.6717	3	0.340694	0.0111266
Q8TAF3	WDR48	5	14.691	14.7937	4.52745	3	4.77183	6.0161	3.82184	3	2.32804	0.13528
P51003	PAPOLA	5	15.6209	25.6537	45.3281	3	6.52332	27.9978	15.2982	3	1.73834	0.316637
O60488	ACSL4	5	15.9164	10.3373	104.614	3	32.9319	39.2757	35.3142	3	1.21713	0.822826
O43813	LANCL1	5	18.3953	98.3641	29.5944	3	74.7578	50.5583	64.3444	3	0.771662	0.607846
Q7Z3B4	NUP54	5	19.1133	38.6684	44.8992	3	22.8589	38.0731	39.5603	3	1.02178	0.942012
Q8WX92	NELFB	5	21.111	10.1514	5.30106	3	19.4688	28.759	16.4467	3	0.565345	0.191347
P35251	RFC1	5	21.8329	31.2753	20.8297	3	18.3439	17.156	23.6666	3	1.24966	0.273571
O60271	SPAG9	5	22.3091	20.2713	14.0136	3	9.6254	11.6796	17.7217	3	1.45014	0.16804
P49916	LIG3	5	24.8043	26.8256	24.743	3	6.37152	21.0202	30.5693	3	1.31766	0.475401
Q8N0X7	SPG20	5	25.969	49.7351	32.0838	3	38.4237	89.7367	80.9845	3	0.515374	0.123757
Q9BW27	NUP85	5	26.0982	43.1077	37.1296	3	19.1029	35.7736	28.717	3	1.27205	0.336062
O00203	AP3B1	5	26.511	65.5044	17.3318	3	54.335	18.6097	48.7253	3	0.89872	0.834896
Q9NU22	MDN1	5	26.7634	28.8334	23.902	3	2.4875	10.8048	11.0811	3	3.2617	0.00436052
Q15437	SEC23B	5	27.2995	32.7244	17.7774	3	43.577	26.3274	26.505	3	0.806989	0.437422
Q96EE3	SEH1L	5	27.3621	79.3705	56.7397	3	35.31	64.3291	49.6379	3	1.09509	0.797199
P35222	CTNNB1	5	29.1817	23.3339	36.4528	3	30.5265	9.30353	27.4292	3	1.32277	0.396588
Q9BTE3	MCMBP	5	29.389	13.424	21.7343	3	21.9831	46.3168	54.7463	3	0.524578	0.146726
P52789	HK2	5	29.4399	36.2821	31.4171	3	87.586	73.3208	106.171	3	0.363711	0.00432705
Q13868	EXOSC2	5	30.8017	14.8128	23.6608	3	15.1251	35.0212	46.6293	3	0.715835	0.423593
Q92878	RAD50	5	31.3025	47.5831	22.4446	3	13.179	38.7695	59.8663	3	0.906233	0.831331
Q14151	SAFB2	5	31.7721	26.4655	59.8321	3	81.5531	61.0425	60.794	3	0.58051	0.0840203
Q9Y2R9	MRPS7	5	31.9208	95.6445	90.0685	3	44.4799	62.2665	55.2193	3	1.3437	0.427248
Q96PZ0	PUS7	5	33.3823	52.6914	52.5717	3	44.2426	55.1551	52.7277	3	0.91139	0.567388
Q96A49	SYAP1	5	33.4156	53.6624	75.6211	3	111.325	38.6361	46.6784	3	0.827399	0.686309
Q7Z2T5	TRMT1L	5	34.6703	50.5673	12.8221	3	11.9374	26.3697	23.8704	3	1.5771	0.36855
Q9UBU8	MORF4L1	5	35.2449	61.7583	48.7422	3	19.4688	43.2773	47.4298	3	1.32284	0.364367
Q15785	TOMM34	5	35.3447	55.341	59.8589	3	83.1489	80.3777	75.8529	3	0.628895	0.0193777
P35658	NUP214	5	35.7458	44.0994	34.8271	3	13.1673	13.4711	12.3201	3	2.94345	0.0124988
Q14558	PRPSAP1	5	37.1526	38.137	29.5442	3	25.1856	31.0595	38.4477	3	1.10709	0.511809
Q92665	MRPS31	5	37.3306	38.4607	31.3199	3	37.6025	35.8159	25.2099	3	1.08601	0.560321
Q04726	TLE3	5	37.8628	50.9616	46.7058	3	19.3792	64.7914	48.0435	3	1.02508	0.940045
Q9Y4W2	LAS1L	5	39.248	46.2813	39.1633	3	16.6119	59.5021	71.1118	3	0.846948	0.696086
Q9BQ67	GRWD1	5	39.6589	114.486	123.869	3	64.5131	132.974	170.101	3	0.756317	0.50504
Q8IWS0	PHF6	5	40.0365	110.811	18.1091	3	212.946	133.215	101.832	3	0.377142	0.0982764
P35250	RFC2	5	40.2615	44.3105	29.7988	3	43.4369	78.3082	48.7098	3	0.670974	0.184775
P49643	PRIM2	5	40.6248	43.0055	31.3635	3	20.3725	22.154	29.9892	3	1.58578	0.0374572
P08397	HMBS	5	44.5169	19.4695	5.17643	3	31.9861	4.5434	27.2359	3	1.08465	0.90581
O43399	TPD52L2	5	44.8182	72.6415	48.2262	3	115.715	59.3919	79.4531	3	0.650872	0.187681
Q07866	KLC1	5	44.9845	56.5873	56.7129	3	41.6932	39.3867	16.0059	3	1.63036	0.0879688
P06730	EIF4E	5	45.3745	33.6558	127.682	3	115.349	140.904	33.7326	3	0.712837	0.560793
Q9NRX1	PNO1	5	46.102	25.3096	0.0849001	3	39.3501	44.8261	19.0918	3	0.69234	0.530355
P35611	ADD1	5	46.1036	44.4771	67.2698	3	41.4597	43.8904	22.7269	3	1.46054	0.170078
Q13242	SRSF9	5	48.6785	186.722	48.4004	3	288.867	191.634	198.428	3	0.418012	0.0773146
Q15435	PPP1R7	5	49.0659	38.1829	20.1495	3	17.3942	48.0599	50.2025	3	0.928597	0.848847
Q969X6	CIRH1A	5	49.3183	52.0924	36.8113	3	29.966	56.3498	45.1405	3	1.05147	0.813962
P46109	CRKL	5	49.5726	65.6397	63.5411	3	77.0577	104.765	98.0731	3	0.638642	0.0258844
Q8IX12	CCAR1	5	49.868	93.437	71.6893	3	86.9575	62.4949	71.3284	3	0.973791	0.900387
P53992	SEC24C	5	51.5937	31.4407	45.4923	3	32.5816	40.5999	27.4892	3	1.27671	0.26005
Q96I99	SUCLG2	5	53.0141	67.9704	24.294	3	23.7346	36.6326	52.0162	3	1.29271	0.5106
P28340	POLD1	5	53.1081	41.0994	5.42101	3	28.2379	40.4307	26.2397	3	1.04973	0.921465
O00273	DFFA	5	53.5992	76.2258	75.7099	3	186.794	189.279	184.069	3	0.366933	0.000100187
Q9UHY7	ENOPH1	5	54.6107	49.3487	33.5278	3	31.0597	39.729	45.504	3	1.18225	0.405192
P18583	SON	5	54.7789	64.176	56.4683	3	46.7958	43.7239	28.4656	3	1.47433	0.0416997
Q9HB07	C12orf10	5	54.8572	74.5206	52.9503	3	69.4523	77.0158	67.7707	3	0.851051	0.226927
O75663	TIPRL	5	55.4499	57.4616	31.6211	3	41.0938	41.6967	34.7148	3	1.23001	0.353657
Q9UGP8	SEC63	5	57.2109	70.8808	63.2797	3	117.824	63.449	72.2255	3	0.75492	0.297655
Q08257	CRYZ	5	57.3948	123.464	196.667	3	57.2386	70.905	65.8603	3	1.94597	0.267028
Q5UIP0	RIF1	5	58.9512	50.4807	7.21818	3	23.9136	16.6834	16.0329	3	2.05986	0.337581
P17612	PRKACA	5	59.1498	67.0719	39.8501	3	8.12106	25.9679	14.7916	3	3.3975	0.0153152
P48634	PRRC2A	5	60.4226	77.5421	75.1135	3	132.105	92.5542	73.3122	3	0.715096	0.193266
P47985	UQCRFS1	5	60.6818	114.802	51.0573	3	203.951	122.373	80.0332	3	0.557493	0.221467
P51398	DAP3	5	61.3059	91.5772	65.7993	3	8.90145	44.4032	52.9477	3	2.05814	0.0850336
Q14320	FAM50A	5	61.9144	130.062	42.373	3	60.6248	86.4541	105.935	3	0.926232	0.84401
Q96T88	UHRF1	5	62.6325	38.8278	53.3892	3	18.8343	41.3055	16.2418	3	2.02731	0.0682922
Q04323	UBXN1	5	63.1568	48.7659	40.021	3	29.1568	35.4081	42.3581	3	1.42106	0.124816
Q13098	GPS1	5	63.9375	100.538	83.2483	3	13.7122	81.7627	109.377	3	1.20928	0.662047
Q96J01	THOC3	5	64.272	47.4624	36.5801	3	36.4543	74.0899	89.2136	3	0.742471	0.385876
P62330	ARF6	5	64.5616	71.83	43.3145	3	63.3844	50.506	91.419	3	0.875294	0.595087
O43681	ASNA1	5	65.0135	83.6672	58.1469	3	56.8883	33.3817	40.9679	3	1.57597	0.070746
Q9Y3T9	NOC2L	5	65.174	79.1748	42.6246	3	102.353	105.563	90.0876	3	0.627419	0.0335877
Q9UHB9	SRP68	5	66.7549	71.1996	61.1857	3	29.1292	43.2614	68.3662	3	1.41478	0.175401
Q6YN16	HSDL2	5	66.9133	70.5378	174.367	3	32.3908	29.7396	31.3775	3	3.33467	0.174801
Q8WU90	ZC3H15	5	69.4568	99.6128	80.8394	3	44.7213	87.2919	72.2526	3	1.22345	0.37499
Q9UBS4	DNAJB11	5	69.5155	41.8759	95.4975	3	32.8735	30.6208	49.8839	3	1.82477	0.134208
Q52LJ0	FAM98B	5	69.9029	40.8279	30.8207	3	50.9566	69.1897	66.3592	3	0.758967	0.313841
O75436	VPS26A	5	69.946	102.04	47.1018	3	102.466	74.5075	119.214	3	0.739692	0.280038
O95747	OXSR1	5	70.0125	81.1312	56.7698	3	23.178	47.3713	42.1744	3	1.84445	0.0356416
Q00796	SORD	5	70.1397	63.0143	77.4521	3	11.0227	57.859	26.1724	3	2.21564	0.0556803
O95299	NDUFA10	5	71.6951	21.8751	29.2761	3	14.2007	64.4216	51.6449	3	0.943033	0.914473
Q12849	GRSF1	5	72.7477	41.4242	48.9804	3	38.1513	44.8525	55.5217	3	1.17778	0.486022
Q7Z4W1	DCXR	5	73.1077	63.9026	60.07	3	82.6196	111.423	75.6688	3	0.730708	0.105361
P23786	CPT2	5	74.0742	57.679	75.4887	3	16.9194	45.019	17.0964	3	2.62216	0.0174871
O00267	SUPT5H	5	74.939	58.4687	46.025	3	39.0971	71.5764	38.5432	3	1.2025	0.504786
Q9BWF3	RBM4	5	75.254	88.9703	96.8019	3	102.703	122.825	107.041	3	0.784878	0.0531462
O00762	UBE2C	5	75.3753	67.1927	117.889	3	91.0306	149.528	87.3458	3	0.794307	0.428509
Q15024	EXOSC7	5	76.3614	98.8351	77.5626	3	23.5828	81.4799	81.5297	3	1.35461	0.345477
Q9P289	STK26	5	76.921	90.3019	70.9958	3	61.4461	95.3955	106.476	3	0.904681	0.599711
O00743	PPP6C	5	77.1636	79.057	83.249	3	53.2296	41.5223	45.4305	3	1.70827	0.00103934
P53985	SLC16A1	5	77.9253	41.5245	82.8751	3	82.5534	112.369	105.143	3	0.674269	0.10869
Q9BXS5	AP1M1	5	78.9147	89.3262	134.701	3	88.7693	82.7855	99.2913	3	1.1185	0.580057
O75832	PSMD10	5	80.2667	106.827	77.3013	3	234.886	178.046	134.791	3	0.482717	0.0362221
O75521	ECI2	5	81.4582	67.8424	36.3154	3	18.9628	39.7382	21.9647	3	2.30105	0.0781303
Q9UNF0	PACSIN2	5	81.5267	101.33	88.4985	3	31.2699	137.148	92.7675	3	1.03894	0.918813
P20073	ANXA7	5	82.5323	103.955	73.6728	3	50.5324	83.634	69.9517	3	1.27456	0.228586
Q15269	PWP2	5	83.8491	58.6716	33.5412	3	54.7242	47.5405	24.8151	3	1.38544	0.393559
Q96CW1	AP2M1	5	85.788	80.351	32.1307	3	37.1666	69.0258	51.7184	3	1.25558	0.525774
Q06265	EXOSC9	5	86.5021	89.3479	74.0018	3	99.2626	96.0087	122.258	3	0.786863	0.0766613
Q9Y2B0	CNPY2	5	88.8265	116.993	85.9019	3	90.3184	85.3096	65.288	3	1.21088	0.247543
P30405	PPIF	5	88.9047	158.538	92.4386	3	199.588	337.966	322.321	3	0.395268	0.0244871
O95861	BPNT1	5	89.3665	81.8461	90.7969	3	21.1385	55.4273	55.4192	3	1.98515	0.0211053
Q9UBX3	SLC25A10	5	95.4532	95.3982	73.6694	3	62.7305	75.4537	64.5455	3	1.3048	0.0674259
Q969Z0	TBRG4	5	96.1869	70.446	37.421	3	49.0027	30.736	28.7634	3	1.88065	0.154785
Q14694	USP10	5	98.6091	94.4248	39.6591	3	58.2895	89.3006	72.2487	3	1.05847	0.848298
P36405	ARL3	5	101.168	113.52	60.4017	3	51.9997	89.3046	107.652	3	1.10497	0.723289
O75400	PRPF40A	5	101.653	97.0478	90.6729	3	74.7107	103.528	56.007	3	1.23534	0.264816
P62491	RAB11A	5	101.824	73.598	182.455	3	105.122	112.38	129.497	3	1.03135	0.918797
Q9H0S4	DDX47	5	103.587	97.2641	84.2512	3	6.54667	74.3593	55.9528	3	2.08318	0.0785506
Q96CN7	ISOC1	5	107.885	74.7001	46.0283	3	35.5396	54.5036	27.2397	3	1.94925	0.131374
P53004	BLVRA	5	109.879	113.018	38.4396	3	96.1041	97.3725	112.668	3	0.853637	0.581341
O15173	PGRMC2	5	110.528	120.198	43.6194	3	115.59	107.025	107.857	3	0.830163	0.519049
O94905	ERLIN2	5	110.661	100.006	25.5203	3	52.2994	86.8003	85.7526	3	1.05041	0.902886
Q9P2R7	SUCLA2	5	112.207	121.623	61.7486	3	67.4323	74.9621	47.0005	3	1.56065	0.157427
P36957	DLST	5	112.663	163.649	130.804	3	75.5397	107.908	86.263	3	1.50946	0.0608234
P47755	CAPZA2	5	113.694	173.498	149.875	3	5.9428	167.572	218.753	3	1.11421	0.833199
P24666	ACP1	5	114.751	128.91	85.4261	3	145.408	91.8485	66.9779	3	1.08169	0.76976
O43765	SGTA	5	115.021	148.032	175.851	3	118.338	175.919	165.857	3	0.953904	0.791265
Q06323	PSME1	5	115.361	123.734	102.108	3	58.1377	75.0969	46.405	3	1.89937	0.00670539
Q9NP79	VTA1	5	118.491	116.172	152.884	3	79.3794	137.801	91.3792	3	1.25599	0.286094
O95232	LUC7L3	5	120.989	118.684	64.9647	3	96.7685	58.4018	101.056	3	1.18894	0.517778
Q99436	PSMB7	5	132.462	130.656	115.55	3	136.608	146.742	163.512	3	0.847393	0.0749853
Q9UI30	TRMT112	5	132.856	139.158	162.597	3	156.279	181.255	170.91	3	0.854786	0.100974
O43598	DNPH1	5	132.976	126.702	105.837	3	66.1011	100.898	113.186	3	1.30455	0.156182
Q9UKY7	CDV3	5	136.726	111.271	208.226	3	282.807	199.381	244.187	3	0.628083	0.0754205
Q15369	TCEB1	5	144.615	160.811	144.786	3	191.562	190.767	181.583	3	0.798372	0.0037399
P55795	HNRNPH2	5	146.315	165.465	80.89	3	78.5951	125.715	110.243	3	1.24834	0.421728
Q99598	TSNAX	5	147.706	65.4682	104.229	3	32.0211	75.7154	90.6754	3	1.59972	0.250777
P15374	UCHL3	5	150.017	179.631	143.151	3	89.5594	159.751	158.956	3	1.15806	0.451615
P61758	VBP1	5	162.279	224.82	171.958	3	160.316	148.862	146.381	3	1.22719	0.158073
Q01469	FABP5	5	169.934	218.34	471.943	3	212.845	189.924	248.603	3	1.32062	0.505132
Q9NS69	TOMM22	5	175.903	177.551	81.7819	3	26.7647	103.289	186.664	3	1.37421	0.519298
O43324	EEF1E1	5	183.534	181.819	122.552	3	94.2417	158.607	162.986	3	1.17332	0.46712
P49755	TMED10	5	190.918	201.16	161.153	3	46.7764	146.287	175.264	3	1.50201	0.204659
P50402	EMD	5	195.309	182.956	139.934	3	178.212	247.601	217.694	3	0.805275	0.185853
Q9NR31	SAR1A	5	225.255	93.6157	156.754	3	237.852	306.398	257.702	3	0.593083	0.0651834
P61326	MAGOH	5	233.735	194.666	142.541	3	69.9427	96.1144	157.92	3	1.76229	0.0908547
P28070	PSMB4	5	236.261	272.169	246.294	3	225.183	267.104	233.589	3	1.03974	0.59526
P36542	ATP5C1	5	243.343	313.021	264.152	3	208.4	229.013	229.082	3	1.23109	0.0777833
Q8NCW5	APOA1BP	5	249.567	288.576	136.678	3	22.2089	70.9975	64.7466	3	4.27229	0.0230597
P49721	PSMB2	5	280.684	227.011	272.759	3	257.418	231.24	200.335	3	1.13274	0.264184
O75821	EIF3G	5	321.751	370.284	367.074	3	283.759	337.464	355.114	3	1.08478	0.357721
P19105	MYL12A	5	327.66	300.676	411.434	3	383.622	336.28	310.554	3	1.00904	0.941306
P62316	SNRPD2	5	340.26	361.3	151.825	3	424.304	441.898	181.236	3	0.814736	0.579064
Q9H0U4	RAB1B	5	354.132	321.228	492.494	3	388.869	227.237	243.615	3	1.35841	0.234435
P00403	MT-CO2	5	387.021	318.791	210.156	3	297.959	322.304	324.545	3	0.969476	0.862841
P99999	CYCS	5	389.173	514.814	393.499	3	615.547	568.223	732.116	3	0.677225	0.0319089
P53999	SUB1	5	394.669	336.574	450.155	3	587.215	431.345	417.684	3	0.822561	0.251955
P14678	SNRPB	5	395.356	484.212	438.147	3	266.958	362.927	443.91	3	1.22716	0.228357
P63173	RPL38	5	413.043	425.176	399.543	3	339.232	332.934	496.004	3	1.05957	0.707227
P55769	SNU13	5	463.346	485.323	542.034	3	789.259	618.024	607.674	3	0.739819	0.0509826
Q13151	HNRNPA0	5	464.402	553.893	402.522	3	202.534	367.037	445.678	3	1.39948	0.182962
P62269	RPS18	5	477.969	601.261	520.844	3	214.538	483.544	550.293	3	1.28173	0.341883
Q02543	RPL18A	5	641.432	843.661	909.676	3	1096.67	878.133	875.753	3	0.840106	0.235737
P05141	SLC25A5	5	684.199	921.11	776.699	3	660.492	1185.27	1293.51	3	0.758777	0.290225
P09972	ALDOC	5	696.212	824.074	948	3	811.157	794.569	883.95	3	0.991409	0.931298
P18621	RPL17	5	702.699	784.365	577.897	3	480.375	635.399	828.625	3	1.06201	0.749071
P50502	ST13	5	791.71	1118.51	1033.31	3	1546.91	1228.83	1115.96	3	0.756359	0.122721
P61353	RPL27	5	827.655	881.144	1084.99	3	931.609	1136.56	1103.64	3	0.880818	0.279893
Q13765	NACA	5	865.276	1077.14	1172.47	3	1601.83	1387.36	1395.86	3	0.710339	0.0209978
P62280	RPS11	5	871.125	635.275	656.451	3	1178.35	1073.49	1083.2	3	0.648522	0.00903593
P38159	RBMX	5	893.909	1023.16	902.107	3	768.054	974.439	1015.57	3	1.02216	0.826826
P83731	RPL24	5	932.619	1229.61	1147.59	3	758.375	1034.75	1100.07	3	1.144	0.368515
P61604	HSPE1	5	978.363	783.536	1619.23	3	2451.61	1620.51	1577.89	3	0.598431	0.117614
P62888	RPL30	5	1050.36	1225.75	1228.21	3	446.386	1053.7	1145.22	3	1.32473	0.275814
P62244	RPS15A	5	1194.76	1208.31	1130.57	3	1533.56	1191.99	1400.35	3	0.856452	0.125696
Q07020	RPL18	5	1407.27	1283.17	1455.1	3	1941.03	1578.39	1613.99	3	0.807559	0.05955
P04350	TUBB4A	5	1461.01	1229.03	1940.71	3	1411.74	1104.98	1468.45	3	1.162	0.417082
P62979	RPS27A	5	3354.84	2671.35	2811.69	3	2750.03	4263.5	4182.02	3	0.78941	0.21496
Q16777	HIST2H2AC	5	16287.4	7500.03	9023.96	3	12216.4	8637.69	9432.54	3	1.08336	0.787505
Q96AC1	FERMT2	5	7.41525	10.7528	37.7527	3	0	48.299	29.7108	2	0.716842	0.687803
Q53H82	LACTB2	5	18.4892	12.7937	22.7327	3	0	17.275	5.10455	2	2.41362	0.147235
Q7Z460	CLASP1	5	19.6014	21.8165	28.1336	3	0	14.4575	14.2177	2	2.42549	0.0657911
Q29RF7	PDS5A	5	19.7915	10.0975	9.21907	3	0	20.5588	28.3094	2	0.800276	0.73878
P29144	TPP2	5	19.9134	0.287658	12.9964	3	10.8826	14.9371	0	2	1.28574	0.752313
P52948	NUP98	5	26.9023	20.6723	31.9062	3	32.8345	15.5062	0	2	1.64418	0.35895
Q68E01	INTS3	5	29.6778	37.3451	9.34638	3	0	6.03593	6.97235	2	5.87082	0.0707478
Q14126	DSG2	5	30.3849	42.2092	30.4588	3	0	2.85449	483.057	2	0.212082	0.510037
Q14692	BMS1	5	35.3565	33.2147	20.2903	3	32.457	23.6183	0	2	1.58468	0.367636
Q9Y3D9	MRPS23	5	35.4065	54.6145	30.4186	3	0	36.408	53.0525	2	1.34629	0.583026
Q9GZZ9	UBA5	5	38.4439	85.1937	85.3424	3	0	48.3166	56.4606	2	1.99452	0.214087
Q8WYA6	CTNNBL1	5	40.195	35.1059	8.07791	3	0	18.052	12.3863	2	2.73927	0.193463
P37198	NUP62	5	47.8387	37.5381	19.9029	3	0	27.5643	47.9016	2	1.39506	0.570453
Q9UHG3	PCYOX1	5	50.1459	34.8885	44.2124	3	43.3162	0	4.15325	2	2.72273	0.133203
Q13177	PAK2	5	54.6342	103.439	109.405	3	0	65.4101	63.8958	2	2.06857	0.171333
O60762	DPM1	5	58.8035	55.3072	66.141	3	0	7.20495	25.4183	2	5.52525	0.00389654
P22307	SCP2	5	64.4951	88.1427	81.3989	3	0	36.0829	44.6107	2	2.90031	0.0292573
P62873	GNB1	5	73.4247	63.6954	52.4545	3	0	51.8143	48.6363	2	1.88724	0.170969
P35249	RFC4	5	90.8065	100.077	38.2788	3	0	57.2167	54.4756	2	2.05172	0.217571
Q16822	PCK2	5	16.5796	33.6978	0	2	38.4354	73.9128	85.9692	3	0.25352	0.0460316
Q8TC07	TBC1D15	5	17.3525	43.2188	0	2	18.0325	16.7041	24.177	3	1.02814	0.967551
P82650	MRPS22	5	77.7193	98.4486	0	2	40.2141	33.0355	66.8387	3	1.25755	0.723518
P04264	KRT1	5	199.969	0	34.0803	2	84.9121	97.835	16.234	3	1.17624	0.8695
O75691	UTP20	5	19.0126	14.901	0	2	0	22.3575	7.79991	2	1.12455	0.892942
O15226	NKRF	5	0	13.3371	0	1	118.484	63.9697	69.7081	3	0.052891	0.0111764
Q9BVG4	PBDC1	5	0	57.8367	0	1	103.789	46.1397	0	2	0.385761	0.438102
Q9Y696	CLIC4	4	5.85394	40.8977	58.5606	3	107.458	75.866	92.0656	3	0.382412	0.0343795
Q5SY16	NOL9	4	5.85785	33.9852	28.6395	3	3.4372	32.491	28.2104	3	1.06773	0.913398
P41240	CSK	4	6.49177	20.6384	20.5516	3	40.3815	47.1123	27.8585	3	0.413358	0.0372304
Q16762	TST	4	9.92352	31.8115	87.6508	3	76.7914	75.7907	45.6204	3	0.652796	0.415856
Q8IZP0	ABI1	4	10.5398	19.6482	15.4958	3	16.6469	14.431	22.711	3	0.849316	0.496194
Q12972	PPP1R8	4	11.0094	15.2452	11.9946	3	55.0239	65.4604	62.2098	3	0.209362	0.000134323
Q6DKJ4	NXN	4	12.1681	9.80675	17.3445	3	24.3496	587.15	18.446	3	0.0624171	0.406112
Q5H9R7	PPP6R3	4	13.1166	23.6227	28.8473	3	29.4912	24.1257	14.9072	3	0.957132	0.883787
Q6Y7W6	GIGYF2	4	14.0968	17.0518	16.9358	3	40.401	33.8944	40.2679	3	0.419719	0.000710295
Q10713	PMPCA	4	14.7112	57.4906	49.878	3	60.5703	41.0545	54.4717	3	0.782078	0.474535
P40616	ARL1	4	15.9712	3.51904	35.4208	3	11.8206	49.9245	59.3017	3	0.453635	0.26997
Q15006	EMC2	4	16.9514	10.2552	20.9704	3	18.4412	40.8747	31.0759	3	0.532979	0.122574
Q01085	TIAL1	4	17.3075	34.833	14.2896	3	44.6279	80.7081	14.3353	3	0.475617	0.293894
Q9H488	POFUT1	4	17.6909	17.8416	20.3271	3	7.1305	18.1736	29.7379	3	1.01486	0.970624
Q9BYT8	NLN	4	17.9942	25.3506	45.9278	3	23.9565	32.2399	39.9354	3	0.928649	0.82252
Q9NPF4	OSGEP	4	18.3386	3.3065	11.693	3	11.0422	13.0434	27.3171	3	0.648567	0.420931
Q5T4S7	UBR4	4	19.7766	12.6144	25.8218	3	27.9339	21.451	19.6873	3	0.842783	0.472365
O60701	UGDH	4	21.109	54.213	155.591	3	25.7858	18.9903	26.7022	3	3.23053	0.319278
Q13123	IK	4	24.3568	48.4381	11.7232	3	27.6657	22.7329	34.0613	3	1.00069	0.998705
O15498	YKT6	4	24.3803	16.9407	19.7374	3	59.0096	81.8182	83.5484	3	0.272125	0.0026707
P08240	SRPR	4	25.0573	67.5719	78.551	3	17.1996	12.3615	19.9658	3	3.45631	0.128313
Q9H3P7	ACBD3	4	25.1942	16.1122	31.3919	3	55.1174	67.3871	42.0294	3	0.441845	0.0232559
P82673	MRPS35	4	25.5327	72.8009	30.6113	3	9.40354	26.5071	22.491	3	2.2079	0.211997
P11717	IGF2R	4	25.7519	10.3253	6.15375	3	55.0901	10.8761	7.45187	3	0.57521	0.561908
Q14671	PUM1	4	25.9064	9.24322	21.7242	3	4.30866	42.8649	23.9489	3	0.799661	0.716985
P63092	GNAS	4	25.926	20.025	73.7264	3	52.1904	52.1288	57.635	3	0.738958	0.494828
Q92905	COPS5	4	26.869	21.4427	33.5881	3	80.0469	84.9713	57.6041	3	0.367887	0.00679047
O95456	PSMG1	4	27.7006	20.1554	11.626	3	38.2058	41.0994	45.5001	3	0.476598	0.0129947
P57740	NUP107	4	28.7277	10.6392	32.0443	3	39.3131	6.40225	18.9526	3	1.10428	0.856652
Q9UKN8	GTF3C4	4	29.4937	37.5091	16.7957	3	7.96343	10.4982	13.8674	3	2.59206	0.0520552
Q14165	MLEC	4	30.2636	24.684	35.0188	3	11.1395	23.9566	10.3019	3	1.98173	0.0495352
Q14318	FKBP8	4	30.4417	21.194	20.6253	3	45.4997	43.4226	46.2233	3	0.534689	0.00311383
Q5VW32	BROX	4	31.4004	30.6333	52.1563	3	27.4322	22.3866	27.7135	3	1.47281	0.167613
Q14677	CLINT1	4	32.1419	49.0275	37.9085	3	50.9216	44.7309	51.9272	3	0.806872	0.155796
O60678	PRMT3	4	32.9617	44.0255	24.9005	3	43.0555	43.4464	37.8472	3	0.819368	0.268388
Q6RFH5	WDR74	4	33.7091	30.442	56.8335	3	18.9238	30.4955	18.8791	3	1.77141	0.127718
Q96AY3	FKBP10	4	34.1688	19.7375	16.2228	3	45.2647	37.7665	59.526	3	0.491937	0.0455732
Q13045	FLII	4	34.298	27.9639	53.3289	3	18.8616	39.8122	36.6986	3	1.21199	0.538617
O95394	PGM3	4	35.0062	28.1596	31.531	3	11.2811	19.9418	21.0408	3	1.8119	0.0181588
P11171	EPB41	4	35.3506	32.2148	28.6158	3	29.2927	44.4851	42.5209	3	0.827018	0.262965
Q96GA3	LTV1	4	35.5169	44.0931	6.58026	3	43.7813	24.694	33.2183	3	0.847548	0.703154
Q9BYD6	MRPL1	4	36.5832	33.99	13.9981	3	72.1885	10.3687	14.5325	3	0.871064	0.853467
Q9Y3C1	NOP16	4	37.0997	38.6177	30.221	3	31.2232	54.8617	18.7206	3	1.01081	0.97404
Q7Z417	NUFIP2	4	37.133	40.1683	63.4137	3	41.3585	9.81892	48.1375	3	1.41686	0.393123
Q99961	SH3GL1	4	37.2034	70.0644	106.986	3	102.738	80.0288	84.1884	3	0.802583	0.456453
Q8WTT2	NOC3L	4	37.2845	57.4946	34.6977	3	22.022	23.2334	54.553	3	1.29725	0.484688
Q9NXF1	TEX10	4	37.8745	26.9157	14.3127	3	17.2035	13.1782	11.2532	3	1.89992	0.150252
Q8TCS8	PNPT1	4	38.1563	47.4141	23.5368	3	12.5718	60.8086	37.9322	3	0.980187	0.964601
P52888	THOP1	4	38.1993	54.969	56.1031	3	34.7573	58.0836	42.3755	3	1.10394	0.629473
Q13596	SNX1	4	40.3984	20.9548	22.4881	3	130.801	68.8065	62.8285	3	0.319474	0.057994
Q9H8Y8	GORASP2	4	40.4415	28.3069	75.9176	3	21.555	41.0703	39.8812	3	1.41129	0.419103
Q14181	POLA2	4	40.555	15.8514	1.04199	3	47.442	37.8136	21.7021	3	0.537113	0.29643
Q9Y4R8	TELO2	4	41.1028	17.6532	31.1725	3	27.6307	49.1422	22.9009	3	0.902228	0.773603
P55809	OXCT1	4	41.3513	49.5443	32.2848	3	17.799	51.9729	56.297	3	0.977088	0.945176
P25440	BRD2	4	41.6506	13.6414	8.61733	3	80.4127	74.7507	68.5015	3	0.285737	0.00796426
Q7Z5L9	IRF2BP2	4	43.3958	23.3629	34.0137	3	63.0535	57.3013	41.8109	3	0.621416	0.0757125
Q9Y450	HBS1L	4	43.5101	47.0832	20.7526	3	25.4394	28.6213	20.5884	3	1.49159	0.226676
P53007	SLC25A1	4	44.0474	52.3605	57.527	3	95.8647	100.954	54.495	3	0.612521	0.100009
Q12824	SMARCB1	4	44.2391	72.0594	54.8969	3	89.9875	60.3249	68.1535	3	0.783626	0.26004
P22059	OSBP	4	44.3956	75.6171	98.141	3	53.722	54.2512	50.3146	3	1.37821	0.328574
Q8NFH3	NUP43	4	45.2702	40.1417	80.2363	3	65.5951	80.1028	73.8497	3	0.754498	0.247487
Q05519	SRSF11	4	46.0117	158.714	83.4527	3	41.6076	70.0725	99.8752	3	1.36219	0.529701
Q96T76	MMS19	4	46.99	22.6657	35.1595	3	11.4119	96.7224	7.47921	3	0.906599	0.910132
Q9UKD2	MRTO4	4	47.2111	49.2448	31.4439	3	89.8747	146.139	123.689	3	0.355571	0.0110901
P51970	NDUFA8	4	49.418	69.3447	50.9367	3	32.5115	62.7592	76.5335	3	0.98775	0.963712
P33240	CSTF2	4	50.4736	41.4073	35.2057	3	54.5257	55.5093	54.0444	3	0.774543	0.107249
Q92797	SYMPK	4	50.9911	27.9195	11.9005	3	1.9967	19.6317	7.1193	3	3.1589	0.173159
Q9Y6Y8	SEC23IP	4	51.1809	43.7694	36.9788	3	13.4397	15.6283	16.2456	3	2.91146	0.00232216
Q13601	KRR1	4	51.3687	56.0197	34.677	3	62.5904	73.3763	53.2033	3	0.750993	0.145958
Q9UNS2	COPS3	4	51.7913	105.564	22.7528	3	77.7466	118.271	96.5572	3	0.615597	0.236389
P57088	TMEM33	4	51.9009	83.3291	110.806	3	16.6313	89.2266	91.2284	3	1.24836	0.613843
O60216	RAD21	4	52.8146	58.8117	32.2513	3	35.3645	35.1948	17.9819	3	1.62498	0.135779
O96005	CLPTM1	4	53.8165	51.6884	75.3497	3	41.9189	31.9571	27.2243	3	1.78886	0.0379495
P49006	MARCKSL1	4	53.8647	62.3537	72.4737	3	15.305	11.9941	38.2602	3	2.87819	0.0140956
Q9H993	ARMT1	4	54.0276	50.0636	39.8501	3	4.12183	3.41746	23.5061	3	4.63648	0.00857224
Q9P0J0	NDUFA13	4	54.2702	87.0099	48.6249	3	63.9371	71.4284	44.5836	3	1.05533	0.828949
P35080	PFN2	4	54.6713	46.5591	34.7072	3	35.5007	90.1279	64.9554	3	0.713269	0.339649
P51965	UBE2E1	4	54.8807	48.4345	54.4413	3	36.863	109.739	78.0648	3	0.702179	0.401325
Q96EY1	DNAJA3	4	54.9961	48.0324	52.8096	3	61.3371	53.3975	14.9463	3	1.2017	0.605927
Q8TED0	UTP15	4	55.6242	60.6715	42.8287	3	17.4098	18.5912	37.3367	3	2.16975	0.0267482
P11216	PYGB	4	55.6281	33.5674	39.4514	3	58.9667	38.9374	66.7845	3	0.781152	0.320194
P19387	POLR2C	4	56.0585	36.4584	16.0385	3	7.56643	22.6721	26.8298	3	1.9022	0.25575
Q96AB3	ISOC2	4	56.3853	32.2752	5.61198	3	26.9145	19.5268	54.754	3	0.931588	0.90505
P50897	PPT1	4	56.53	73.8426	48.1994	3	42.1602	70.3711	60.9259	3	1.02949	0.886528
Q9UNN5	FAF1	4	56.6768	79.3608	27.7148	3	31.7019	78.2527	48.7485	3	1.03182	0.937616
Q09666	AHNAK	4	56.9409	75.8828	249.795	3	28.1989	42.0403	34.2624	3	3.66137	0.269714
Q9Y3B3	TMED7	4	57.475	94.461	72.3494	3	35.886	86.6576	85.594	3	1.07758	0.800169
P23193	TCEA1	4	58.465	55.1236	31.9732	3	27.115	49.8452	49.7201	3	1.14905	0.605579
Q15813	TBCE	4	61.0144	14.721	43.0833	3	35.9094	15.2319	28.2568	3	1.49649	0.423815
Q5SSJ5	HP1BP3	4	61.2003	57.0906	70.845	3	4.67453	62.2993	55.2026	3	1.54806	0.296217
Q9BY77	POLDIP3	4	63.1725	90.7898	71.8066	3	91.9764	83.8348	74.6734	3	0.901328	0.437685
Q16718	NDUFA5	4	63.5677	94.432	28.854	3	19.6322	41.036	75.9959	3	1.36725	0.541128
P52788	SMS	4	63.5716	80.5479	34.4559	3	40.6734	29.9722	37.1549	3	1.65654	0.163048
Q9H3G5	CPVL	4	63.8396	83.8049	68.1479	3	19.0289	26.3485	13.0437	3	3.69374	0.00186958
Q9H910	HN1L	4	64.5518	100.451	65.5882	3	281.09	163.708	145.484	3	0.390646	0.0530524
Q13243	SRSF5	4	64.7514	107.955	61.5811	3	9.00654	54.2882	108.797	3	1.36141	0.558164
Q9Y3A5	SBDS	4	64.9294	51.8509	57.5069	3	110.266	44.9226	80.3541	3	0.73994	0.348878
Q9NVA2	40787	4	66.1523	77.8054	82.5045	3	30.9624	76.2387	55.6435	3	1.39066	0.203408
O14828	SCAMP3	4	66.3655	94.5021	77.499	3	77.6454	56.889	43.4544	3	1.33922	0.193125
Q9Y5A9	YTHDF2	4	67.1696	80.1602	61.0282	3	61.9443	60.4809	30.3566	3	1.36376	0.189638
P14550	AKR1A1	4	68.8816	15.0616	64.8444	3	31.122	22.2201	29.2603	3	1.80125	0.329865
Q9BY32	ITPA	4	70.1103	53.3701	89.2356	3	15.5415	49.9325	68.9694	3	1.5822	0.236581
P48637	GSS	4	71.2373	97.0888	121.386	3	51.4159	49.8135	70.9958	3	1.68217	0.0706284
O60493	SNX3	4	76.3164	27.0147	86.5586	3	130.389	94.1216	97.8334	3	0.589091	0.111532
Q9P0M6	H2AFY2	4	77.2203	65.2122	7.74956	3	19.0017	24.242	26.4354	3	2.15534	0.336949
Q9Y2Q3	GSTK1	4	81.4621	91.6497	96.9282	3	35.3839	55.652	31.6985	3	2.2002	0.00489545
Q92599	39692	4	82.9588	90.2585	31.2026	3	101.711	15.4116	68.7587	3	1.09973	0.852971
Q9NZ01	TECR	4	83.7082	106.47	199.901	3	67.7242	132.813	88.8811	3	1.3478	0.452818
P61081	UBE2M	4	84.9134	181.145	152.589	3	346.055	256.83	303.361	3	0.461958	0.0133954
P25325	MPST	4	85.5591	73.3275	106.447	3	72.0422	58.147	63.6205	3	1.36904	0.0852525
P10606	COX5B	4	86.7173	75.3466	69.7126	3	294.444	184.934	78.8112	3	0.415229	0.221994
Q86X55	CARM1	4	87.6584	92.0772	58.5757	3	93.5372	61.2209	51.7107	3	1.15422	0.55396
Q7L9L4	MOB1B	4	88.0693	78.129	77.6598	3	56.5108	62.5741	66.5989	3	1.3133	0.0124147
Q9HAV7	GRPEL1	4	90.7145	103.294	114.066	3	55.0278	71.7905	55.6628	3	1.68825	0.00855765
Q8N5K1	CISD2	4	98.4761	121.862	66.6201	3	80.0741	99.2834	105.397	3	1.00774	0.968948
Q9Y2Z0	SUGT1	4	98.6209	71.9266	91.3531	3	97.768	99.516	96.6771	3	0.890936	0.31144
Q9P287	BCCIP	4	106.699	112.667	56.7229	3	162.81	111.032	129.315	3	0.684818	0.143671
O75937	DNAJC8	4	107.01	86.5679	69.5216	3	134.974	105.066	102.578	3	0.76791	0.152498
Q8IYB3	SRRM1	4	108.486	119.073	151.115	3	108.933	121.641	123.948	3	1.06812	0.586746
O60884	DNAJA2	4	110.303	97.6274	97.0689	3	80.7085	89.6231	94.6894	3	1.15085	0.0885647
Q9BVK6	TMED9	4	111.546	138.07	129.977	3	122.176	110.096	109.516	3	1.11061	0.228321
Q9NY12	GAR1	4	115.14	119.531	78.7186	3	145.981	148.886	160.221	3	0.688637	0.0257804
P18859	ATP5J	4	115.169	81.9644	56.1098	3	90.657	107.223	130.294	3	0.771675	0.292001
O75396	SEC22B	4	117.216	104.238	96.8612	3	75.3451	95.6122	49.8428	3	1.44164	0.0887032
P62136	PPP1CA	4	118.566	150.135	167.306	3	36.8124	136.115	147.486	3	1.36076	0.367229
Q9BPU6	DPYSL5	4	119.309	61.7583	27.9862	3	23.6217	37.4308	34.4828	3	2.18823	0.290461
Q96EP5	DAZAP1	4	120.029	130.383	108.37	3	5.56973	121.21	115.811	3	1.47896	0.368116
Q9BRA2	TXNDC17	4	120.152	154.695	150.518	3	95.5923	64.9925	139.103	3	1.41937	0.157152
Q13526	PIN1	4	120.393	113.155	82.8061	3	41.0626	82.7776	105.378	3	1.38014	0.258647
Q92747	ARPC1A	4	123.363	101.494	90.5925	3	79.1633	34.4918	74.5729	3	1.67589	0.0687436
P09012	SNRPA	4	129.757	221.166	182.532	3	55.2653	222.217	225.223	3	1.06117	0.876893
P31949	S100A11	4	131.528	106.609	122.907	3	73.903	37.5894	101.418	3	1.69575	0.0678957
P58546	MTPN	4	136.077	90.971	88.2204	3	255.604	151.69	152.788	3	0.562896	0.0969388
Q13907	IDI1	4	140.048	44.6583	68.5098	3	46.5604	70.1465	43.2843	3	1.58269	0.357123
O75964	ATP5L	4	140.129	245.681	255.669	3	134.008	133.403	112.536	3	1.68834	0.0814278
P54105	CLNS1A	4	141.897	136.624	14.0685	3	61.0444	81.9794	32.7078	3	1.66498	0.427278
Q9Y5S9	RBM8A	4	143.187	146.921	133.613	3	84.2271	142.701	127.049	3	1.19703	0.264298
P04792	HSPB1	4	145.566	85.0898	246.106	3	30.1567	57.0079	61.8308	3	3.19984	0.0850633
O43169	CYB5B	4	146.294	141.716	249.229	3	66.4281	88.2434	114.802	3	1.99366	0.0774723
P53597	SUCLG1	4	146.867	181.002	111.58	3	155.787	135.646	129.665	3	1.04358	0.790552
P62834	RAP1A	4	151.774	51.2229	87.2287	3	68.7245	43.0695	82.867	3	1.49093	0.370941
P33316	DUT	4	157.569	159.077	100.446	3	115.162	146.367	149.888	3	1.01379	0.936276
P14324	FDPS	4	159.209	214.717	262.125	3	38.6534	130.323	102.11	3	2.3463	0.0390392
P60953	CDC42	4	163.621	38.8785	19.5029	3	121.281	57.1189	68.9308	3	0.897593	0.872273
O14737	PDCD5	4	166.286	217.881	201.897	3	213.214	285.78	275	3	0.757195	0.0831947
Q15631	TSN	4	169.22	175.843	155.862	3	98.1066	146.05	175.341	3	1.19411	0.308163
Q04917	YWHAH	4	183.21	133.993	181.643	3	268.172	131.492	167.797	3	0.879083	0.630263
P06753	TPM3	4	196.514	265.414	376.556	3	129.182	174.721	281.423	3	1.43251	0.289556
Q14739	LBR	4	200.137	19.4912	153.075	3	146.424	76.7977	81.4949	3	1.22311	0.718581
P28072	PSMB6	4	221.012	128.648	222.704	3	250.463	224.765	106.879	3	0.983262	0.954953
P16949	STMN1	4	223.475	264.399	300.065	3	570.479	367.569	222.768	3	0.678781	0.294997
P60981	DSTN	4	226.345	157.596	202.879	3	237.315	215.948	173.837	3	0.935769	0.650643
Q13404	UBE2V1	4	239.532	222.712	283.203	3	332.277	291.674	236.329	3	0.866517	0.312359
P84090	ERH	4	251.023	212.763	214.465	3	153.247	274.93	261.91	3	0.982848	0.927158
P61970	NUTF2	4	259.964	311.811	339.976	3	270.422	237.954	340.276	3	1.07435	0.611346
P84103	SRSF3	4	285.66	367	335.271	3	233.294	355.062	332.126	3	1.07328	0.637944
P61254	RPL26	4	293.192	312.125	440.73	3	462.548	393.403	449.796	3	0.80111	0.164758
Q92688	ANP32B	4	296.317	412.3	365.978	3	92.463	376.74	453.193	3	1.165	0.681391
P30046	DDT	4	297.49	343.154	308.207	3	322.278	272.022	222.667	3	1.16143	0.240113
P62266	RPS23	4	310.174	331.517	354.73	3	444.516	528.329	327.227	3	0.766435	0.165364
Q15056	EIF4H	4	321.888	332.51	380.174	3	568.218	417.945	427.576	3	0.731799	0.0710936
P84098	RPL19	4	331.677	408.766	477.091	3	525.913	444.798	366.852	3	0.910263	0.555283
O00264	PGRMC1	4	334.997	438.926	279.289	3	289.229	402.629	393.553	3	0.970335	0.865088
P51571	SSR4	4	341.884	228.919	251.584	3	196.206	285.053	281.446	3	1.07825	0.681882
P49773	HINT1	4	342.021	403.436	300.766	3	386.83	301.757	318.532	3	1.03883	0.758429
P61981	YWHAG	4	358.749	246.413	282.073	3	346.534	245.013	262.022	3	1.03944	0.817907
P62910	RPL32	4	372.066	435.33	355.562	3	308.495	494.274	511.498	3	0.884872	0.507544
Q15637	SF1	4	383.91	215.876	204.712	3	239.681	423.971	169.583	3	0.965511	0.924906
P68036	UBE2L3	4	404.845	431.395	462.595	3	674.206	427.214	487.554	3	0.817405	0.273158
P62318	SNRPD3	4	446.148	889.446	755.892	3	982.682	727.895	367.644	3	1.00638	0.985031
P62314	SNRPD1	4	501.459	379.697	497.976	3	352.103	555.621	457.039	3	1.01053	0.949526
P67809	YBX1	4	606.546	758.592	886.838	3	621.167	900.692	805.993	3	0.967405	0.837141
P00441	SOD1	4	621.511	736.173	550.98	3	1187.98	555.754	749.866	3	0.765426	0.3731
Q16629	SRSF7	4	659.059	602.971	525.825	3	231.251	403.887	520.856	3	1.5466	0.0852035
P35268	RPL22	4	660.505	618.525	921.806	3	1769.08	1239.85	1036.91	3	0.543975	0.0610477
P62847	RPS24	4	668.476	548.652	496.317	3	560.853	511.118	620.462	3	1.01241	0.912645
P62277	RPS13	4	754.966	807.737	588.437	3	634.809	722.821	747.852	3	1.02169	0.847989
P84077	ARF1	4	812.743	581.388	914.928	3	447.591	355.524	341.665	3	2.01703	0.0203379
P62753	RPS6	4	863.808	935.778	992.618	3	1726.54	1454.36	1235.88	3	0.63218	0.0210093
P22392	NME2	4	895.7	712.817	590.597	3	543.234	542.459	506.11	3	1.38152	0.147416
P62851	RPS25	4	936.356	1109.81	1333.11	3	1581.05	1349.25	1333.83	3	0.792489	0.102736
P62829	RPL23	4	1176.34	1325.74	1006.07	3	575.617	1044.32	1111.37	3	1.28442	0.249077
Q8IUE6	HIST2H2AB	4	12508.5	12052.5	11104.4	3	14713.6	12539	11355.2	3	0.923792	0.409974
Q9ULX3	NOB1	4	6.13959	45.2012	38.2821	3	0	19.1251	25.9868	2	1.98668	0.358904
Q7KZ85	SUPT6H	4	9.48076	31.2996	31.2666	3	0	19.4221	10.4798	2	2.40945	0.200776
P52306	RAP1GDS1	4	9.9426	32.0361	19.1813	3	0	19.1542	1.68837	2	2.93438	0.203971
P04040	CAT	4	11.7844	14.2283	28.2861	3	0	7.7917	6.34975	2	3.83969	0.0776512
P21283	ATP6V1C1	4	16.1316	15.1113	14.9463	3	39.4279	27.1467	0	2	0.693796	0.618735
Q9BQ39	DDX50	4	19.2356	18.6314	7.31066	3	0	13.6668	14.9877	2	1.57664	0.422067
Q9H2P9	DPH5	4	20.4489	9.27462	4.57	3	0	59.1488	63.9596	2	0.278563	0.2332
Q9NV06	DCAF13	4	21.8811	24.7717	19.8346	3	0	39.4951	38.6399	2	0.850929	0.79435
Q9Y2Z4	YARS2	4	25.926	30.8405	19.0271	3	0	11.7166	17.4483	2	2.5988	0.0655003
P42696	RBM34	4	25.9788	11.3815	25.5437	3	43.0944	28.7537	0	2	0.875514	0.836589
Q16851	UGP2	4	32.6662	25.3458	35.5582	3	17.4448	20.0237	0	2	2.4973	0.055382
Q96C86	DCPS	4	32.8742	31.9066	26.2256	3	0	2.3835	31.9081	2	2.6539	0.145265
Q969V3	NCLN	4	33.2728	36.956	34.3956	3	0	39.7964	39.2084	2	1.32428	0.583564
Q0VDF9	HSPA14	4	35.2548	23.2689	27.4585	3	0	5.63498	9.19206	2	5.79901	0.00579975
Q6NUK1	SLC25A24	4	35.5893	41.132	42.7181	3	0	7.21023	18.3609	2	4.67086	0.00557697
P21399	ACO1	4	35.7615	60.7367	10.708	3	0	16.6168	23.7748	2	2.65416	0.237971
Q92542	NCSTN	4	37.9704	32.379	14.0082	3	0	28.0692	14.4397	2	1.98447	0.268521
Q86U38	NOP9	4	38.1523	67.0937	24.3744	3	0	7.20759	6.33042	2	9.57456	0.0389708
Q10570	CPSF1	4	38.2365	40.7552	41.006	3	0	22.236	35.5462	2	2.07672	0.182644
Q9NTJ5	SACM1L	4	38.5984	26.1283	42.0983	3	4.47992	12.1924	0	2	6.40734	0.00750663
Q02218	OGDH	4	39.4397	18.8447	15.8465	3	0	8.50559	0.16903	2	8.54573	0.051282
Q9BVJ6	UTP14A	4	42.6661	48.7111	22.0894	3	0	54.4891	38.1604	2	1.22469	0.720133
Q9NVS9	PNPO	4	42.8148	62.9925	18.1895	3	0	41.8183	31.9344	2	1.68125	0.40682
Q6IBS0	TWF2	4	45.6204	81.2435	79.8845	3	14.2805	0	37.6809	2	3.97889	0.0322237
Q12789	GTF3C1	4	46.2309	35.5165	18.2666	3	0	13.387	10.7234	2	4.14815	0.050042
P49903	SEPHS1	4	48.4065	56.638	19.7073	3	0	19.355	42.8898	2	2.00421	0.280351
P51116	FXR2	4	48.7374	44.9551	28.276	3	0	35.6283	38.8548	2	1.63753	0.31977
Q9NQT4	EXOSC5	4	49.5961	76.2258	59.4301	3	0	47.2405	56.0341	2	1.79378	0.224895
P01891	HLA-A	4	57.389	77.9624	22.2704	3	0	26.6208	51.5946	2	2.01523	0.296235
O95983	MBD3	4	58.6157	9.80115	32.2205	3	38.2447	33.5403	0	2	1.40193	0.631445
P31937	HIBADH	4	59.5959	63.5118	6.96556	3	0	4.9055	11.6515	2	7.85608	0.110846
Q9Y3A6	TMED5	4	61.8851	80.8872	66.7843	3	66.3347	61.9636	0	2	1.63335	0.28878
Q9Y221	NIP7	4	63.6694	107.525	81.6133	3	0	33.9579	52.0355	2	2.93985	0.0488667
Q13363	CTBP1	4	66.9525	62.2221	53.8616	3	0	31.6954	48.122	2	2.29319	0.0783942
Q92820	GGH	4	70.1103	44.4723	49.4977	3	0	21.9452	48.9689	2	2.31379	0.127513
Q12765	SCRN1	4	79.8793	99.2964	73.3679	3	0	31.7034	32.6382	2	3.92505	0.00908707
O75340	PDCD6	4	91.0256	104.294	49.2246	3	0	75.9506	72.9757	2	1.64205	0.346059
P09651	HNRNPA1	4	113.72	99.5365	73.6443	3	0	61.7868	114.767	2	1.625	0.354756
Q15428	SF3A2	4	118.628	140.698	70.8852	3	0	106.425	127.842	2	1.40955	0.512772
P67870	CSNK2B	4	119.896	160.784	125.099	3	0	100.092	98.9587	2	2.03857	0.124832
P43304	GPD2	4	6.07307	23.0368	31.9933	3	12.5757	0	0	1	4.85884	0.135835
O95602	POLR1A	4	23.3972	15.1775	7.45138	3	0	1.73067	0	1	26.5944	0.0827921
P18858	LIG1	4	24.5488	24.8452	20.3414	3	0	0.369762	0	1	188.595	0.00372815
Q6IN85	PPP4R3A	4	24.6775	21.1355	17.6233	3	0	0	2.76845	1	22.9141	0.000827725
O14617	AP3D1	4	29.0603	38.5766	27.3295	3	0	9.41454	0	1	10.0872	0.00372121
Q8WVV9	HNRNPLL	4	42.9828	48.1865	9.92065	3	0	0	29.3357	1	3.44597	0.196891
Q96L92	SNX27	4	25.3933	38.5462	0.857042	3	0	0	0	0	only in Group L	0.193926
P54619	PRKAG1	4	0	8.55487	15.8442	2	15.8996	21.3603	7.78057	3	0.541714	0.318499
Q9NZB2	FAM120A	4	0	51.5925	25.6912	2	57.515	43.7239	25.8031	3	0.608331	0.396801
P78316	NOP14	4	0	6.87626	4.76935	2	58.2584	12.6602	14.3275	3	0.136612	0.240593
O15294	OGT	4	0	100.427	94.3819	2	13.5682	22.8121	95.343	3	1.47892	0.639343
O43929	ORC4	4	6.2609	18.5734	0	2	17.0128	24.4085	26.5785	3	0.365211	0.0802898
O60341	KDM1A	4	13.7016	12.5449	0	2	30.4039	28.0242	6.95302	3	0.401438	0.205921
Q9NZW5	MPP6	4	15.2081	19.0033	0	2	28.3974	19.955	7.80764	3	0.609177	0.429474
Q7Z4Q2	HEATR3	4	17.2801	4.62523	0	2	20.599	12.8479	9.99255	3	0.504272	0.30174
Q9NRG9	AAAS	4	18.0236	0	2.24479	2	22.3139	7.91857	19.7647	3	0.40539	0.240698
Q9NR50	EIF2B3	4	46.8902	47.745	0	2	16.6391	54.9542	43.1412	3	0.824818	0.747485
Q15555	MAPRE2	4	47.667	70.8108	0	2	17.6433	4.08879	21.5861	3	2.73506	0.308836
Q9C0B1	FTO	4	47.757	43.8443	0	2	28.5454	17.7084	26.8724	3	1.25265	0.714444
Q9NY93	DDX56	4	30.3497	4.51896	0	2	0	31.0664	30.9908	2	0.561879	0.553023
Q8WUA2	PPIL4	4	31.1969	8.13461	0	2	0	24.8975	21.2999	2	0.851379	0.859776
Q9H0C8	ILKAP	4	0	44.5568	0	1	15.129	12.7316	11.5239	3	1.13133	0.918302
Q99707	MTR	4	0	0	7.49493	1	26.86	43.9697	31.7836	3	0.0730405	0.00500506
Q00059	TFAM	4	0	0	11.167	1	32.5738	111.769	112.3	3	0.0435118	0.0879782
Q9H6F5	CCDC86	3	0.336132	6.0599	25.0341	3	49.1	27.5908	6.52764	3	0.377683	0.296153
O14497	ARID1A	3	1.56654	0.591257	1.39479	3	2.3178	0.987628	0.83761	3	0.857481	0.742198
Q16539	MAPK14	3	5.37655	25.8699	22.401	3	7.09158	23.687	18.8018	3	1.08203	0.873993
P51532	SMARCA4	3	6.10046	0.756944	16.6952	3	13.012	16.7331	11.8874	3	0.565727	0.286711
Q9Y3B2	EXOSC1	3	6.11396	17.8875	12.6948	3	18.9589	17.8168	5.99243	3	0.858028	0.725158
O95801	TTC4	3	7.15699	18.2328	20.25	3	48.6641	49.6549	15.9865	3	0.39928	0.124099
Q9ULT8	HECTD1	3	8.38569	4.89816	2.39489	3	27.1675	7.43384	5.22443	3	0.393683	0.325524
P55039	DRG2	3	8.77308	32.9998	22.649	3	16.9038	6.85607	6.4619	3	2.13164	0.217954
Q16763	UBE2S	3	8.78678	13.1644	14.3312	3	42.9581	19.3342	17.798	3	0.453018	0.153932
Q9H074	PAIP1	3	8.8396	37.7107	28.9411	3	45.6204	13.3527	17.9742	3	0.98108	0.972457
Q8NBU5	ATAD1	3	10.0174	13.8453	14.4565	3	20.8661	29.0154	20.6077	3	0.543618	0.0255836
O95295	SNAPIN	3	10.8705	13.8805	10.1987	3	5.17662	24.7151	20.0845	3	0.699327	0.45095
Q9NXH9	TRMT1	3	11.6296	9.56445	9.05959	3	23.2364	6.28781	16.1857	3	0.661862	0.40488
P51452	DUSP3	3	11.8801	24.6671	10.6812	3	26.3579	20.3356	14.5209	3	0.771523	0.454251
Q5T8P6	RBM26	3	11.9035	32.4056	11.3613	3	35.092	36.0565	12.4327	3	0.666065	0.420382
Q96H79	ZC3HAV1L	3	12.0424	58.5774	51.7241	3	55.0317	28.9149	306.579	3	0.313281	0.375388
O75717	WDHD1	3	12.3809	3.47557	3.90996	3	14.4984	9.86385	20.7237	3	0.438417	0.119777
Q5JTV8	TOR1AIP1	3	12.647	41.0233	23.2688	3	17.1607	3.45711	10.4411	3	2.4772	0.17084
P52732	KIF11	3	12.9053	22.4487	8.26888	3	22.166	12.8426	11.7366	3	0.933204	0.854588
Q6YP21	CCBL2	3	12.9601	16.6822	12.5072	3	58.5308	52.89	12.8233	3	0.339247	0.196624
O43290	SART1	3	13.0583	32.1383	16.7589	3	23.3376	31.0796	29.7301	3	0.736273	0.306185
P42224	STAT1	3	13.3201	18.1652	23.1465	3	19.605	9.29295	9.35834	3	1.42805	0.287076
P30519	HMOX2	3	13.6801	29.7271	13.4621	3	2.1084	12.5095	23.6782	3	1.48499	0.493926
O00560	SDCBP	3	13.7329	24.8748	29.1488	3	31.4256	32.5148	22.8336	3	0.78084	0.314938
Q5T9A4	ATAD3B	3	13.9853	18.6966	31.7923	3	35.5202	34.579	35.3374	3	0.611497	0.124011
Q96C23	GALM	3	14.6035	19.0492	13.8949	3	12.8598	1.48751	2.10331	3	2.89033	0.0618126
Q96C19	EFHD2	3	15.0046	8.42469	0.901603	3	26.4124	9.91328	13.6817	3	0.486546	0.254786
P55957	BID	3	15.4351	11.2155	9.04283	3	17.1451	25.4208	14.896	3	0.621166	0.122108
P53990	IST1	3	15.7266	8.97754	19.0606	3	3.15073	14.2434	17.9471	3	1.23835	0.627065
O14745	SLC9A3R1	3	15.799	22.1504	124.683	3	65.5017	42.6509	34.8772	3	1.13705	0.866483
Q9H3P2	NELFA	3	16.2979	16.0663	15.4288	3	28.74	20.4709	17.8837	3	0.712323	0.187605
P84095	RHOG	3	16.969	15.2602	12.7752	3	20.3328	14.0425	18.8443	3	0.845634	0.291374
P24928	POLR2A	3	17.3388	20.3245	8.15497	3	8.21642	8.4974	7.33973	3	1.90484	0.185048
Q13685	AAMP	3	18.7445	21.6867	17.695	3	21.555	32.2108	51.6642	3	0.551325	0.213822
Q5SW79	CEP170	3	19.0093	10.9453	20.5449	3	14.0586	12.7905	10.4202	3	1.35498	0.235611
O75351	VPS4B	3	19.3814	36.4778	46.5041	3	29.7519	33.4821	42.1822	3	0.971039	0.912842
Q96D46	NMD3	3	19.8099	9.80356	8.73895	3	43.1489	21.2342	6.63205	3	0.540059	0.385364
Q9Y371	SH3GLB1	3	20.0407	20.2834	5.62539	3	18.846	15.4063	9.47822	3	1.05074	0.900681
Q8WXA9	SREK1	3	20.4344	12.7381	19.9687	3	17.1529	12.411	13.0276	3	1.2477	0.29232
Q7Z7K6	CENPV	3	20.7588	20.0974	10.6276	3	12.782	46.1714	66.7729	3	0.409491	0.198354
Q68EM7	ARHGAP17	3	20.8275	24.2299	23.7302	3	12.8832	17.2398	15.1051	3	1.5209	0.00882025
Q9UNH7	SNX6	3	21.019	13.3154	27.2257	3	23.1235	9.69734	28.2038	3	1.00877	0.98041
Q6P2I3	FAHD2B	3	21.7566	17.9092	16.6952	3	9.04935	39.6906	42.5843	3	0.617153	0.390929
A0FGR8	ESYT2	3	22.3201	12.1956	9.47839	3	6.72571	5.59533	4.82999	3	2.5651	0.146641
O95292	VAPB	3	22.6175	31.4709	24.2136	3	43.9039	73.9789	69.0932	3	0.418781	0.0202728
Q86UK7	ZNF598	3	22.7075	33.007	13.8708	3	34.3914	42.3707	14.2657	3	0.76444	0.515247
Q14258	TRIM25	3	23.3395	14.1245	7.02922	3	7.59367	38.6334	34.2198	3	0.553075	0.328708
O95816	BAG2	3	23.7914	44.4336	77.2209	3	16.8688	28.7167	14.459	3	2.4223	0.15309
P12235	SLC25A4	3	25.116	11.5667	19.5398	3	10.6957	33.8574	58.6134	3	0.544968	0.337779
O95372	LYPLA2	3	25.5914	17.0373	45.3783	3	21.5589	23.7293	22.7037	3	1.29438	0.510242
Q9Y314	NOSIP	3	25.8477	35.5744	25.537	3	35.6875	30.3792	56.8307	3	0.707576	0.241706
Q9H6T3	RPAP3	3	25.8849	25.795	49.496	3	33.722	40.1188	28.7672	3	0.986043	0.958117
Q9BTC0	DIDO1	3	26.0884	26.6428	25.0787	3	28.4013	20.8325	17.7809	3	1.16109	0.372387
P11233	RALA	3	26.2488	60.6111	48.9466	3	43.5264	30.8523	30.8284	3	1.29085	0.403899
Q15404	RSU1	3	27.9549	17.6411	6.67508	3	15.6233	43.9565	27.5916	3	0.599635	0.320027
Q9H2W6	MRPL46	3	28.0273	27.1089	31.1691	3	13.6694	31.5553	30.4146	3	1.14101	0.579917
Q969H8	MYDGF	3	28.624	80.7906	81.7742	3	29.9115	107.731	44.2008	3	1.0514	0.921426
Q8N183	NDUFAF2	3	28.6323	36.3063	10.0848	3	28.8217	16.6227	5.20896	3	1.48111	0.476295
Q8IUF8	MINA	3	29.0271	35.5527	26.2172	3	38.6884	78.1179	28.6474	3	0.624233	0.300904
P61962	DCAF7	3	29.1132	28.9011	10.6008	3	11.5676	30.1757	39.278	3	0.846877	0.706049
O94874	UFL1	3	29.4282	13.8515	12.4971	3	23.6645	30.292	20.4646	3	0.749476	0.369738
Q9Y5P6	GMPPB	3	29.4712	14.1993	16.2396	3	7.34457	16.4318	30.2677	3	1.10854	0.82336
Q7Z739	YTHDF3	3	29.9799	51.5563	61.9563	3	60.9245	56.4872	33.1525	3	0.953032	0.862445
Q5JTJ3	COA6	3	30.0895	19.8994	24.2371	3	131.642	51.6901	64.5262	3	0.29947	0.142815
Q9NPQ8	RIC8A	3	30.5454	21.9548	6.25527	3	14.7475	15.5094	16.5473	3	1.25534	0.632051
P54725	RAD23A	3	30.8858	31.4347	20.511	3	22.9795	25.8094	20.1993	3	1.20066	0.30278
P67812	SEC11A	3	31.1558	29.9831	33.7657	3	11.2173	26.8031	53.9729	3	1.03165	0.945274
Q13144	EIF2B5	3	32.2534	21.5562	19.9519	3	343.49	289.284	258.051	3	0.0828014	0.00719966
Q9Y2T2	AP3M1	3	32.3962	39.8422	34.4794	3	17.0439	7.61991	14.2927	3	2.7394	0.00319488
Q9Y5Z4	HEBP2	3	32.8462	15.9601	22.1397	3	69.0514	27.8604	41.7838	3	0.511523	0.158933
P55327	TPD52	3	33.0106	42.7116	44.4034	3	88.2847	70.2073	47.6811	3	0.582644	0.0795738
Q6P587	FAHD1	3	33.218	31.3743	32.1006	3	25.5484	23.1135	28.1176	3	1.25936	0.012572
Q9Y3B7	MRPL11	3	34.5934	36.4029	15.1808	3	47.2201	36.4714	5.87023	3	0.962209	0.940183
Q96HC4	PDLIM5	3	34.8967	31.3864	72.7179	3	75.7304	30.7016	39.7691	3	0.950751	0.905977
Q9P2I0	CPSF2	3	34.9358	50.281	20.9369	3	27.4127	29.914	9.33127	3	1.59251	0.284806
Q9NUP9	LIN7C	3	35.0321	0.273408	35.7592	3	54.841	24.7072	8.85562	3	0.803864	0.76245
Q96EY4	TMA16	3	35.3936	41.4266	40.8888	3	11.4898	17.3331	9.5401	3	3.0683	0.000952264
O14925	TIMM23	3	35.4631	34.0794	34.7608	3	26.0563	20.2272	25.7084	3	1.44882	0.00505074
Q13573	SNW1	3	35.558	63.565	35.6654	3	36.1196	42.3681	39.3398	3	1.14395	0.583449
Q13724	MOGS	3	35.7497	14.9215	13.0969	3	4.57722	6.48604	7.01102	3	3.52811	0.16976
O75608	LYPLA1	3	36.4658	72.0594	10.832	3	58.7332	15.1288	52.7702	3	0.94255	0.91898
P09132	SRP19	3	36.5793	34.9368	29.2058	3	31.2504	31.6399	9.16886	3	1.39777	0.285433
Q6GMV3	PTRHD1	3	37.1168	61.4854	26.6373	3	13.0817	24.8209	51.8228	3	1.39581	0.48575
Q96C90	PPP1R14B	3	37.5849	38.3303	37.8754	3	59.7063	72.8979	38.0328	3	0.666858	0.203227
Q9Y2W1	THRAP3	3	37.7891	78.2014	45.1936	3	48.2243	44.7164	42.6153	3	1.18906	0.563651
Q96G03	PGM2	3	38.1797	18.2715	12.1768	3	8.95205	8.39696	7.30879	3	2.78322	0.202509
Q99805	TM9SF2	3	38.1797	58.959	60.73	3	30.2287	35.29	35.9136	3	1.5564	0.0652382
Q96PU8	QKI	3	38.8176	22.9474	41.1333	3	27.5879	48.3704	47.9634	3	0.830349	0.476441
P62993	GRB2	3	38.9878	52.5586	22.7528	3	82.7948	53.2759	48.8683	3	0.618037	0.160765
Q96EK5	KIF1BP	3	39.2617	22.6818	35.7994	3	36.5282	26.0261	7.28172	3	1.39961	0.402034
O43447	PPIH	3	40.0267	47.1025	17.7841	3	15.7984	35.1578	66.8232	3	0.890761	0.816386
O00217	NDUFS8	3	41.095	40.1514	28.921	3	1.8846	18.1049	27.7309	3	2.3086	0.0704217
P24941	CDK2	3	41.7484	56.9689	25.9508	3	62.8122	45.6956	33.1641	3	0.879977	0.671583
Q9Y248	GINS2	3	41.7641	41.4387	30.8374	3	37.1821	37.1877	20.8397	3	1.19778	0.390496
P43897	TSFM	3	41.948	50.6167	38.4965	3	33.901	74.6397	84.9714	3	0.677277	0.263146
Q9Y676	MRPS18B	3	42.2219	48.2763	34.9049	3	20.2316	40.769	40.937	3	1.2302	0.377429
P49005	POLD2	3	42.4704	30.5507	21.4964	3	27.6034	11.2673	10.9052	3	1.89886	0.143018
Q6UXN9	WDR82	3	43.4956	56.8795	65.7457	3	37.513	49.7289	38.9995	3	1.3159	0.15207
P07108	DBI	3	43.5915	128.461	256.074	3	135.153	102.019	101.813	3	1.26297	0.660456
P98175	RBM10	3	43.6072	44.2936	26.9023	3	8.70684	19.7753	10.7041	3	2.92968	0.0190567
Q15392	DHCR24	3	44.3526	27.947	138.953	3	45.2273	54.7732	49.0346	3	1.41747	0.610087
O00764	PDXK	3	44.8887	21.1118	6.5166	3	28.6465	9.73699	7.62976	3	1.576	0.534855
Q5ZPR3	CD276	3	45.8611	24.9738	88.2204	3	24.1472	15.3244	23.3108	3	2.53344	0.224753
Q5BKZ1	ZNF326	3	46.0665	63.9248	15.2311	3	47.1539	54.4388	54.669	3	0.801363	0.513133
Q9Y2W2	WBP11	3	46.5869	28.7175	35.7793	3	45.7411	8.18816	42.2943	3	1.15443	0.723804
P42771	CDKN2A	3	46.63	116.88	75.2844	3	107.864	118.253	109.582	3	0.711334	0.252374
Q9BWU0	SLC4A1AP	3	46.6906	55.7057	29.3498	3	25.6768	17.7454	14.9695	3	2.25625	0.0432283
Q14919	DRAP1	3	46.7063	34.3161	43.7567	3	5.28949	30.5457	32.5802	3	1.82385	0.120249
Q9H6Z4	RANBP3	3	48.2696	67.5574	27.879	3	20.8388	38.5911	47.4453	3	1.34461	0.426133
Q86SX6	GLRX5	3	48.4104	63.478	46.4639	3	13.0272	50.7941	33.7906	3	1.62227	0.17157
O00170	AIP	3	50.0285	75.1631	97.0488	3	15.3236	47.0885	75.644	3	1.60978	0.27286
Q9UK76	HN1	3	50.0578	22.6504	17.9081	3	96.2734	102.918	104.489	3	0.298394	0.00234618
P19388	POLR2E	3	52.4076	51.8461	46.8291	3	49.6644	53.149	46.0531	3	1.01489	0.798616
Q9Y5X3	SNX5	3	52.8557	41.9677	46.6046	3	7.24727	19.6828	33.5818	3	2.3372	0.0306276
Q9BX68	HINT2	3	54.7829	104.098	47.9481	3	76.937	49.6444	57.7278	3	1.12218	0.719213
Q14696	MESDC2	3	54.9198	7.83271	39.5218	3	47.7183	27.3555	50.4113	3	0.815031	0.647083
Q14978	NOLC1	3	55.8106	40.5492	51.5351	3	15.7945	78.2088	35.1905	3	1.14475	0.759233
Q9BV38	WDR18	3	56.9996	15.4988	49.6602	3	35.6253	10.5854	9.95774	3	2.17486	0.224609
P61923	COPZ1	3	57.6198	91.128	91.8724	3	15.2963	14.505	17.8273	3	5.05201	0.0286617
Q9NZL9	MAT2B	3	58.7213	60.3816	56.3979	3	26.2295	37.2564	8.23689	3	2.44693	0.0524931
Q99848	EBNA1BP2	3	59.5079	37.2941	27.7316	3	25.957	25.4103	22.0153	3	1.69704	0.210111
P04637	TP53	3	60.809	32.1882	22.0794	3	111.356	78.8791	65.2532	3	0.450419	0.0594033
Q9H3N1	TMX1	3	61.2922	72.1198	62.1104	3	33.4923	59.495	61.6529	3	1.26437	0.232556
Q13247	SRSF6	3	64.7807	65.0359	90.6294	3	85.1223	44.6411	84.4184	3	1.02925	0.901797
Q8WXI9	GATAD2B	3	65.1172	35.1436	66.8982	3	76.1469	17.8881	17.661	3	1.49655	0.448315
Q92804	TAF15	3	66.2051	86.481	61.8826	3	66.5954	69.9615	63.0412	3	1.075	0.559109
P23434	GCSH	3	66.8409	72.4106	57.5036	3	54.7242	44.4296	37.8626	3	1.436	0.0385158
P45973	CBX5	3	68.146	109.122	40.1316	3	64.2796	86.2691	97.1064	3	0.877831	0.673701
Q01658	DR1	3	68.5979	64.0601	14.4045	3	27.4205	42.1117	50.9372	3	1.22075	0.65959
Q96EK6	GNPNAT1	3	69.2592	78.1797	99.5817	3	3.34106	54.4706	46.4824	3	2.3685	0.0596309
O15511	ARPC5	3	71.4525	98.6636	149.564	3	53.325	110.989	86.8006	3	1.27304	0.465293
Q14257	RCN2	3	71.7851	55.0922	58.6561	3	13.9379	9.57047	46.3547	3	2.65567	0.0382288
O43837	IDH3B	3	73.0568	59.9831	38.4664	3	61.5239	62.8041	66.2432	3	0.89996	0.594139
P62310	LSM3	3	75.1738	24.7323	37.3239	3	102.731	91.7455	71.5565	3	0.515839	0.0722583
O75822	EIF3J	3	77.7466	41.5595	50.0623	3	96.7599	63.856	83.8036	3	0.692941	0.160072
Q9Y4Z0	LSM4	3	78.1243	95.4393	66.5869	3	46.0018	87.2523	93.7884	3	1.05773	0.811445
O75494	SRSF10	3	78.4569	137.815	132.842	3	95.8647	142.719	117.269	3	0.98106	0.927952
Q14247	CTTN	3	82.7456	93.3428	75.6529	3	52.4006	25.442	33.0829	3	2.26946	0.0078913
P30085	CMPK1	3	83.9352	88.7369	178.478	3	65.961	59.684	81.3054	3	1.69678	0.200675
O75251	NDUFS7	3	85.0112	42.8541	44.5608	3	51.0461	54.4177	56.6644	3	1.06352	0.827098
P29966	MARCKS	3	89.2178	124	259.739	3	168.921	116.373	126.028	3	1.14984	0.725205
P16989	YBX3	3	92.8374	104.75	85.9957	3	99.8348	68.4021	59.2051	3	1.24684	0.236957
O43670	ZNF207	3	92.8569	118.759	116.656	3	54.2961	55.0362	28.0982	3	2.38863	0.00634623
P63208	SKP1	3	94.1827	39.0867	67.6876	3	41.1016	81.9292	100.134	3	0.900486	0.769595
Q9NQP4	PFDN4	3	94.8135	64.1325	77.7067	3	25.4355	71.9411	58.5863	3	1.51737	0.176939
Q15287	RNPS1	3	100.703	109.508	106.15	3	97.5773	177.719	181.714	3	0.692239	0.228462
O15260	SURF4	3	110	74.68	136.319	3	78.5056	34.2116	11.0947	3	2.59264	0.0691875
Q15102	PAFAH1B3	3	111.953	45.4118	58.0731	3	44.8536	52.4856	64.5184	3	1.33103	0.446722
Q15427	SF3B4	3	112.872	93.036	119.621	3	130.03	95.7047	94.0127	3	1.01808	0.898534
Q99471	PFDN5	3	113.029	109.508	98.1611	3	83.3941	40.9144	94.6314	3	1.46478	0.116146
Q9Y3Y2	CHTOP	3	114.026	112.969	104.128	3	130.723	123.964	108.49	3	0.91174	0.216627
Q7Z4V5	HDGFRP2	3	116.472	73.4072	23.8953	3	44.6201	14.6795	30.5809	3	2.37843	0.215719
Q9UHV9	PFDN2	3	117.724	162.765	167.646	3	213.88	150.196	133.387	3	0.90084	0.603587
Q15363	TMED2	3	120.992	52.5852	30.4354	3	36.5282	37.1877	37.7698	3	1.82994	0.375214
P43307	SSR1	3	121.716	79.2932	138.306	3	120.798	114.211	118.41	3	0.960091	0.814647
P82979	SARNP	3	122.029	151.872	142.025	3	188.577	82.2516	83.1036	3	1.17516	0.60035
O60888	CUTA	3	132.34	105.528	10.8789	3	79.21	57.333	67.8944	3	1.21674	0.712905
O75915	ARL6IP5	3	132.809	126.91	71.2973	3	17.8301	56.5639	23.2257	3	3.39088	0.0278569
P04080	CSTB	3	133.261	202.733	210.518	3	220.882	233.32	233.375	3	0.794837	0.13207
O75607	NPM3	3	133.637	142.235	103.281	3	117.622	87.654	122.633	3	1.15627	0.348244
Q9Y237	PIN4	3	136.996	138.747	59.2726	3	141.676	60.909	86.7	3	1.15808	0.689027
P14854	COX6B1	3	140.283	164.963	150.247	3	84.2388	156.31	191.966	3	1.05313	0.825183
P60033	CD81	3	151.964	200.226	165.143	3	210.723	137.042	179.626	3	0.980927	0.902714
A8MWD9	SNRPGP15	3	165.855	55.2371	29.9697	3	23.6801	143.727	52.9191	3	1.1395	0.861794
Q01081	U2AF1	3	178.416	168.634	97.6988	3	37.0654	144.231	154.954	3	1.32267	0.470502
P62995	TRA2B	3	192.483	228.991	212.016	3	124.648	195.982	261.686	3	1.08788	0.698392
Q9NQC3	RTN4	3	193.462	196.24	435.959	3	135.059	200.528	201.668	3	1.53681	0.312898
O75347	TBCA	3	193.794	274.374	225.82	3	250.72	121.871	250.858	3	1.11314	0.656015
P02768	ALB	3	196.028	190.527	508.719	3	567.914	491.773	502.847	3	0.572962	0.10807
Q9Y5L4	TIMM13	3	201.64	256.863	220.693	3	153.391	279.555	258.205	3	0.982703	0.929336
P84085	ARF5	3	220.677	177.474	172.236	3	49.8318	164.12	240.908	3	1.25398	0.540344
P20674	COX5A	3	228.855	194.946	196.661	3	218.08	206.66	241.209	3	0.931696	0.369192
P61077	UBE2D3	3	260.864	246.816	250.847	3	519.569	414.668	314.239	3	0.607563	0.109642
Q14011	CIRBP	3	290.33	303.116	311.755	3	159.81	52.5253	78.1074	3	3.11663	0.0034011
P62854	RPS26	3	297.683	284.86	272.619	3	293.285	183.301	297.251	3	1.10509	0.515384
P60866	RPS20	3	385.258	514.935	513.719	3	535.177	543.363	545.184	3	0.870783	0.245146
P98179	RBM3	3	427.971	277.292	220.358	3	341.462	347.851	452.163	3	0.810899	0.371675
P62899	RPL31	3	454.755	429.676	408.05	3	432.635	354.274	371.8	3	1.11545	0.177877
P46778	RPL21	3	572.95	768.054	750.699	3	451.65	748.352	705.588	3	1.09767	0.608006
P62750	RPL23A	3	695.772	636.181	945.996	3	1529.59	1162.74	1045.82	3	0.609378	0.0488767
P50914	RPL14	3	756.395	720.468	590.227	3	309.387	578.455	797.66	3	1.22639	0.444071
P62841	RPS15	3	771.225	257.467	191.779	3	496.683	434.702	532.227	3	0.833877	0.702913
P46782	RPS5	3	1002.84	726.005	1000.94	3	905.854	662.136	823.689	3	1.14137	0.388282
P0C0S5	H2AFZ	3	1573.81	1213.67	881.5	3	1324.51	1045.76	1339.79	3	0.988929	0.953693
P68363	TUBA1B	3	3656.17	4058.85	3242.89	3	2243.46	2609.48	2826.07	3	1.427	0.0197351
Q92597	NDRG1	3	0.0910374	0.241164	13.9043	3	0	8.39773	11.2261	2	0.725469	0.767948
O76031	CLPX	3	6.0809	4.70977	15.4522	3	0	3.36989	4.38914	2	3.38224	0.164579
O00139	KIF2A	3	7.1609	9.17801	20.4176	3	0	20.3488	20.4886	2	0.900069	0.872577
Q9BW92	TARS2	3	8.43069	0.337171	1.5211	3	0	10.8946	9.8804	2	0.495256	0.461384
P29218	IMPA1	3	9.71085	21.5773	18.4207	3	0	0.705958	7.20825	2	6.28096	0.0300154
O15143	ARPC1B	3	11.1796	35.0624	43.9343	3	10.5556	0	31.8609	2	2.12597	0.305045
Q07157	TJP1	3	11.3811	17.5372	20.1462	3	0	18.385	15.8628	2	1.43263	0.477781
O14908	GIPC1	3	11.4574	37.1461	31.5176	3	0	22.7514	25.7664	2	1.65138	0.402692
Q9H7Z7	PTGES2	3	12.4259	11.1875	5.30374	3	0	25.4737	43.1953	2	0.42111	0.356606
Q9UBB6	NCDN	3	13.3377	6.69995	11.4451	3	0	7.95557	38.8062	2	0.673258	0.693045
Q08752	PPID	3	13.9559	57.2297	44.5843	3	0	14.0531	29.5407	2	2.65565	0.193749
Q13085	ACACA	3	14.0811	14.9493	14.5778	3	14.2065	12.8558	0	2	1.6114	0.347265
Q8IYS1	PM20D2	3	14.314	13.4815	1.61458	3	0	14.7086	10.3386	2	1.17419	0.820014
Q96HY6	DDRGK1	3	15.3909	1.11151	7.08521	3	0	8.68788	6.19894	2	1.58446	0.584291
P51648	ALDH3A2	3	16.1805	16.9721	18.9869	3	0	12.9351	2.92352	2	3.28778	0.0391644
Q6P158	DHX57	3	16.3331	14.3998	2.61368	3	5.48021	10.5378	0	2	2.08182	0.333599
Q96I25	RBM17	3	16.5659	20.4573	15.345	3	31.0636	12.0296	0	2	1.21523	0.753037
Q9BR76	CORO1B	3	18.1996	18.5203	51.5632	3	12.2682	9.06037	0	2	4.1392	0.128186
O43347	MSI1	3	18.2094	49.6868	36.8632	3	0	16.2442	11.4427	2	3.78372	0.0677163
Q14669	TRIP12	3	20.571	14.1873	10.9392	3	0	5.22002	10.9477	2	2.82646	0.0811241
O00411	POLRMT	3	21.4446	20.0081	11.9544	3	0	11.1272	10.039	2	2.52322	0.0802067
Q07960	ARHGAP1	3	22.3802	16.0073	16.8514	3	0	0.156442	1.51706	2	33.008	0.000967274
Q9Y376	CAB39	3	22.6586	29.0701	12.0247	3	6.1341	0	20.9248	2	2.3561	0.198951
P19174	PLCG1	3	26.3036	15.721	21.0374	3	5.11045	17.9701	0	2	2.73226	0.0964039
Q13557	CAMK2D	3	26.4582	19.4115	23.6708	3	15.1173	0	19.7801	2	1.99271	0.141302
O75431	MTX2	3	26.6274	15.5253	8.71449	3	11.9996	43.9222	0	2	0.909613	0.910697
Q8N7H5	PAF1	3	28.0645	29.4348	24.5587	3	0	13.9368	10.3677	2	3.37626	0.0121491
Q16186	ADRM1	3	28.8256	26.0559	43.291	3	0	25.0614	11.8178	2	2.662	0.0856495
P16298	PPP3CB	3	29.0193	30.6408	16.4574	3	3.15813	18.8555	0	2	3.45774	0.0702718
P00568	AK1	3	32.4862	50.1409	24.4549	3	0	35.5437	20.2442	2	1.91945	0.252158
Q16740	CLPP	3	33.1006	38.4607	18.3537	3	0	36.0776	20.5149	2	1.58881	0.408929
Q5R3I4	TTC38	3	33.3256	25.2782	25.011	3	0	16.5085	24.73	2	2.02759	0.143072
Q7Z7H8	MRPL10	3	35.4895	16.9709	11.7031	3	0	7.38732	10.3367	2	3.62014	0.119584
Q86W42	THOC6	3	35.7576	27.7079	16.8058	3	0	23.2456	22.1391	2	1.76869	0.281632
Q969X5	ERGIC1	3	37.2699	25.6791	30.156	3	0	7.3741	6.36135	2	6.77844	0.00293812
Q13769	THOC5	3	38.5104	19.4506	7.42122	3	0	8.85157	8.89429	2	3.68437	0.170718
Q5XKP0	MIC13	3	39.6041	43.796	30.2913	3	0	24.9002	24.2428	2	2.31349	0.0775745
Q9NWV4	C1orf123	3	39.6882	38.5766	38.128	3	0	80.2667	44.1969	2	0.935155	0.918324
P82930	MRPS34	3	39.8721	37.1613	11.4082	3	0	27.5432	29.6876	2	1.54535	0.473967
Q9NPD8	UBE2T	3	40.1676	68.8375	39.5888	3	0	42.8094	39.9199	2	1.79614	0.262604
Q6NVY1	HIBCH	3	41.9226	37.9438	33.0186	3	0	7.88157	15.7893	2	4.76894	0.00474053
P49642	PRIM1	3	42.6524	21.735	14.8324	3	0	6.85871	19.0415	2	3.05865	0.151635
Q9UI26	IPO11	3	43.6208	25.8351	27.1285	3	0	21.3373	30.6389	2	1.85824	0.237895
P61006	RAB8A	3	44.7903	28.2538	47.1557	3	0	38.0255	23.4152	2	1.95635	0.194185
P53582	METAP1	3	44.8985	39.7843	40.8921	3	0	42.3363	44.9626	2	1.43845	0.473928
Q9NR09	BIRC6	3	44.9564	9.87216	0.789698	3	0	61.7598	57.0147	2	0.468267	0.429582
Q9NYK5	MRPL39	3	46.9841	26.4834	21.0274	3	0	19.3683	13.3724	2	2.88617	0.102529
Q8WXX5	DNAJC9	3	48.0935	92.1424	85.6808	3	64.7077	0	19.231	2	2.69145	0.115341
O60573	EIF4E2	3	50.7054	52.3895	39.6022	3	0	8.28595	24.3549	2	4.37173	0.0110318
Q92879	CELF1	3	51.1457	67.4197	59.2324	3	0	57.0925	40.7436	2	1.8173	0.204763
Q9NX24	NHP2	3	51.7894	77.3368	47.7102	3	10.3922	0	35.5385	2	3.85007	0.0359772
Q9H857	NT5DC2	3	54.2389	26.2153	5.41431	3	0	6.48604	17.4251	2	3.59115	0.241431
Q92600	RQCD1	3	55.4696	3.27027	13.2811	3	0	39.2493	7.88885	2	1.52787	0.699454
Q9H7B2	RPF2	3	56.6239	49.8342	37.2904	3	0	41.2844	28.0286	2	2.0739	0.138226
Q16637	SMN1	3	57.1385	75.5278	62.4823	3	0	58.3056	47.4066	2	1.84604	0.186337
P07686	HEXB	3	59.7114	48.9284	64.6517	3	0	3.61965	10.5919	2	12.1937	0.000687585
Q13409	DYNC1I2	3	63.4698	79.798	39.0259	3	0	28.4973	57.519	2	2.11929	0.190752
Q02750	MAP2K1	3	80.0808	47.6124	44.7786	3	0	32.5148	61.8115	2	1.82846	0.285367
Q9NX58	LYAR	3	82.5368	53.6278	53.4046	3	0	23.5493	4.43555	2	6.774	0.011152
Q9Y2J2	EPB41L3	3	1.61942	18.2396	11.0581	3	0	0.14587	0	1	211.95	0.166736
O60343	TBC1D4	3	7.65003	7.80493	8.55367	3	0	0	10.8974	1	2.20314	0.351907
P49354	FNTA	3	9.87657	17.9213	6.29882	3	0	0	5.38298	1	6.33416	0.0690387
Q9NPI6	DCP1A	3	13.2966	16.9479	8.72454	3	0	7.70448	0	1	5.05797	0.0408579
Q7Z3K3	POGZ	3	15.3466	23.7499	11.4049	3	10.0302	0	0	1	5.03494	0.0524801
P13674	P4HA1	3	15.5466	17.4479	29.7	3	14.7981	0	0	1	4.23665	0.0738057
Q5VT52	RPRD2	3	17.4789	16.3214	12.3196	3	6.46883	0	0	1	7.12956	0.00769028
Q12792	TWF1	3	20.8742	47.018	22.4211	3	6.99427	0	0	1	12.9125	0.0341213
P05556	ITGB1	3	24.3979	51.1505	86.649	3	0	0	7.9894	1	20.3016	0.101122
Q9H7S9	ZNF703	3	28.3775	35.9295	4.22825	3	13.0389	0	0	1	5.25623	0.152953
Q9UHY1	NRBP1	3	32.2162	34.5528	26.7365	3	0	0	7.87725	1	11.8703	0.00123254
Q9NQ88	TIGAR	3	34.4741	37.8496	22.7126	3	0	0	6.00558	1	15.8247	0.00405583
Q13610	PWP1	3	35.5912	25.5052	30.3952	3	0	0	16.876	1	5.42142	0.0171535
P01112	HRAS	3	38.6943	32.8138	39.1264	3	0	0	11.8294	1	9.3525	0.00175935
Q9UI12	ATP6V1H	3	39.5767	33.0807	9.48844	3	0	3.34081	0	1	24.5886	0.100663
Q96IJ6	GMPPA	3	42.1358	14.4336	26.8337	3	0	6.09751	0	1	13.6782	0.0356072
Q9BV57	ADI1	3	51.2494	64.2243	63.8895	3	0	0	32.1935	1	5.57141	0.0131846
Q13619	CUL4A	3	7.79227	0.173078	7.73951	3	0	0	0	0	only in Group L	0.19055
P05026	ATP1B1	3	13.1342	39.8724	109.455	3	0	0	0	0	only in Group L	0.201651
Q8TAQ2	SMARCC2	3	27.5479	44.7959	7.80987	3	0	0	0	0	only in Group L	0.132102
P05783	KRT18	3	32.9382	13.0183	355.015	3	0	0	0	0	only in Group L	0.352071
P67936	TPM4	3	33.2649	44.3298	34.8613	3	0	0	0	0	only in Group L	0.00807075
P27144	AK4	3	35.5521	66.0599	87.4565	3	0	0	0	0	only in Group L	0.0530881
Q9BY67	CADM1	3	36.0021	34.8595	41.6426	3	0	0	0	0	only in Group L	0.00260005
O00442	RTCA	3	40.1617	37.0212	37.0927	3	0	0	0	0	only in Group L	4.10548e-06
P13807	GYS1	3	70.6014	77.0784	2.53494	3	0	0	0	0	only in Group L	0.17224
Q06124	PTPN11	3	0	10.3108	7.60885	2	21.7262	11.7536	19.6177	3	0.337485	0.0535923
Q00403	GTF2B	3	0	12.685	17.7339	2	61.9637	43.8138	28.0248	3	0.227342	0.0363944
Q9NYH9	UTP6	3	0	0.334031	0.368883	2	15.6739	4.37424	5.58407	3	0.0274231	0.146
Q9UFW8	CGGBP1	3	1.0712	12.4942	0	2	36.9291	24.8764	11.0328	3	0.18624	0.0803299
Q04446	GBE1	3	3.39262	3.26785	0	2	10.5946	6.6129	8.90976	3	0.255022	0.0154827
Q9UJW0	DCTN4	3	3.54915	16.1823	0	2	7.0799	26.5732	16.6362	3	0.392358	0.244338
Q96SI9	STRBP	3	9.83939	7.92811	0	2	13.432	1.99762	3.97923	3	0.915435	0.911802
P25490	YY1	3	10.111	0.942098	0	2	5.59698	8.18261	12.9625	3	0.413321	0.248975
Q9BQ75	CMSS1	3	12.1266	16.5832	0	2	24.9879	23.0289	29.6141	3	0.369824	0.0375856
Q9BU61	NDUFAF3	3	13.0246	0	2.09737	2	36.1507	26.1107	22.6882	3	0.178012	0.015158
Q9NW13	RBM28	3	13.144	0	8.33924	2	55.382	22.5373	53.1956	3	0.16385	0.0316529
P61224	RAP1B	3	13.9227	12.3951	0	2	37.1004	30.0514	26.5089	3	0.280991	0.0141505
P60983	GMFB	3	17.8201	0	13.8038	2	39.4552	25.0931	31.3659	3	0.32971	0.0346508
Q9Y3C8	UFC1	3	18.4305	25.1311	0	2	55.421	29.3378	10.271	3	0.4584	0.31905
Q9NY33	DPP3	3	21.514	0	154.891	2	21.1735	25.6561	23.6163	3	2.50412	0.541809
Q9HD45	TM9SF3	3	22.0305	0	18.863	2	25.7274	27.752	41.4319	3	0.43086	0.100465
Q15054	POLD3	3	22.2541	2.46116	0	2	22.3684	17.2432	14.0298	3	0.46075	0.265279
O43395	PRPF3	3	25.6149	16.2837	0	2	10.9293	26.0578	25.9365	3	0.665865	0.480275
Q6UN15	FIP1L1	3	27.5088	14.1172	0	2	35.5163	31.5633	11.8797	3	0.527184	0.313152
Q9Y570	PPME1	3	28.5771	21.7857	0	2	34.8001	29.8982	43.6555	3	0.464799	0.111971
Q53EL6	PDCD4	3	39.9387	43.3806	0	2	9.59037	9.5229	8.6236	3	3.00392	0.314676
Q7Z4H3	HDDC2	3	45.5676	51.0877	0	2	16.2382	13.239	40.8055	3	1.37524	0.657632
Q9H307	PNN	3	51.5604	1.71025	0	2	105.607	43.8897	101.881	3	0.211915	0.0651585
Q14141	38961	3	71.3429	36.9463	0	2	47.3914	31.9148	39.947	3	0.908062	0.870771
Q9BQ69	MACROD1	3	78.1967	65.9198	0	2	15.7206	19.0405	30.0279	3	2.2244	0.344002
P62487	POLR2G	3	0	1.68658	2.19789	2	0	33.5588	30.5693	2	0.0605736	0.201567
Q9NY27	PPP4R2	3	7.44655	0	9.47504	2	41.0626	0	14.78	2	0.303023	0.352709
Q71RC2	LARP4	3	8.732	0.0412286	0	2	0	22.5135	26.6829	2	0.178331	0.199708
P16383	GCFC2	3	9.06343	2.0394	0	2	0	0.174362	5.13162	2	2.09251	0.580738
O15213	WDR46	3	14.7366	0	13.4788	2	0	42.0773	49.1661	2	0.309232	0.260742
Q9UHD9	UBQLN2	3	20.8957	23.7058	0	2	0	5.60855	6.72099	2	3.61746	0.238015
Q8TCG1	KIAA1524	3	21.0386	0	17.0772	2	0	14.3861	5.51446	2	1.91531	0.474257
Q9BZE1	MRPL37	3	25.8223	18.2063	0	2	22.1116	13.5324	0	2	1.23523	0.793834
P14927	UQCRB	3	28.8001	0	35.1126	2	0	92.2371	86.2553	2	0.35807	0.294648
Q00535	CDK5	3	30.518	28.3456	0	2	0	8.7432	14.7684	2	2.5036	0.333565
Q96TA1	FAM129B	3	30.5336	23.4911	0	2	0	0	8.46505	1	6.38209	0.190749
Q9Y3C4	TPRKB	3	41.9715	25.5994	0	2	12.167	0	0	1	5.55362	0.224595
Q9Y2R4	DDX52	3	20.9505	25.5801	0	2	0	0	0	0	only in Group L	0.193376
Q8WWK9	CKAP2	3	0	10.1393	0	1	36.7929	36.7991	38.841	3	0.0901806	0.00058665
Q9NQ48	LZTFL1	3	0	13.9989	0	1	25.8442	31.8064	11.2532	3	0.203165	0.0758443
P50579	METAP2	3	0	0	44.0616	1	25.6566	59.2598	49.081	3	0.328824	0.166304
P13984	GTF2F2	3	0	44.61	0	1	39.6148	65.0983	45.2333	3	0.297506	0.104229
Q86U90	YRDC	3	0	6.87143	0	1	27.7144	23.7425	32.062	3	0.082274	0.00153285
Q9BTY7	HGH1	3	12.4474	0	0	1	48.1348	13.3395	44.6958	3	0.117241	0.0574227
P53701	HCCS	3	12.5081	0	0	1	51.7234	46.3934	28.57	3	0.0987325	0.00951164
Q9NW64	RBM22	3	28.3247	0	0	1	14.802	19.0775	8.20982	3	0.672966	0.668868
P00966	ASS1	3	0	7.66605	0	1	0	22.265	16.8299	2	0.196088	0.21792
Q00013	MPP1	3	0	0	0	0	6.71014	29.9748	15.8338	3	only in Group V	0.126159
P46821	MAP1B	3	0	0	0	0	31.8771	21.9558	28.5507	3	only in Group V	0.0105865
P07197	NEFM	3	0	0	0	0	19.4804	1.41086	10.5776	3	only in Group V	0.190451
Q8NI22	MCFD2	2	0.442176	22.8846	22.076	3	20.1382	2.91264	17.0306	3	1.13276	0.85435
O76071	CIAO1	2	1.51709	1.43274	11.4954	3	21.8235	33.5271	8.88269	3	0.224886	0.102386
P10589	NR2F1	2	1.52629	0.614685	1.80689	3	12.6092	1.56231	8.0474	3	0.177681	0.196448
Q6NSI4	CXorf57	2	1.56209	16.3212	1.05271	3	38.5646	3.39896	26.8515	3	0.275172	0.221335
Q7Z5J4	RAI1	2	1.99175	1.04098	1.79718	3	5.82739	2.9655	3.49662	3	0.39301	0.0548498
Q6ZNB6	NFXL1	2	2.23436	3.0215	2.90718	3	13.0817	3.43332	1.31945	3	0.457712	0.467298
P18887	XRCC1	2	2.50436	9.48475	8.30909	3	16.3608	8.55026	11.5409	3	0.556847	0.161075
Q9NQH7	XPNPEP3	2	3.03849	6.67096	10.5572	3	31.5112	10.6991	8.58106	3	0.399019	0.253294
Q9H981	ACTR8	2	3.43175	6.3135	2.54901	3	19.2975	4.93457	11.877	3	0.340476	0.138609
Q9Y3B8	REXO2	2	3.85828	0.845826	5.49807	3	28.6777	4.8077	5.04887	3	0.264756	0.304938
O95817	BAG3	2	3.99915	5.09983	7.26744	3	10.9225	5.5467	5.97426	3	0.72923	0.362865
Q6W2J9	BCOR	2	4.12437	12.1657	10.0496	3	10.1937	16.3235	13.6624	3	0.65555	0.197741
P62306	SNRPF	2	4.47517	0.682312	0.619831	3	18.0481	13.7653	6.29948	3	0.151584	0.0422432
Q9NWU1	OXSM	2	4.96783	1.32622	5.19988	3	1.77523	1.68679	5.80991	3	1.23965	0.709357
Q5JSZ5	PRRC2B	2	5.00285	6.93181	7.34081	3	13.4436	12.1554	10.0749	3	0.540324	0.010915
Q5VZL5	ZMYM4	2	5.7702	0.253603	5.08262	3	6.4805	4.51433	4.26539	3	0.727802	0.500515
Q92576	PHF3	2	5.8341	6.71594	6.79804	3	4.4877	5.20416	5.29791	3	1.29075	0.0222716
Q2NKX8	ERCC6L	2	5.89894	14.4964	11.0799	3	8.15415	10.1334	8.68547	3	1.16691	0.590363
Q9Y4W6	AFG3L2	2	7.06307	30.9516	14.8056	3	19.0367	13.1967	25.1128	3	0.921076	0.856647
Q86U86	PBRM1	2	7.06894	16.7475	6.23852	3	15.7751	14.1086	5.85863	3	0.840878	0.698817
Q96IZ0	PAWR	2	7.31547	6.05266	14.5845	3	18.5385	19.8149	11.6825	3	0.55865	0.115115
Q9UPN9	TRIM33	2	7.39569	14.7863	21.8616	3	30.8534	21.3743	17.0152	3	0.636073	0.223854
O75496	GMNN	2	7.59721	11.0257	12.266	3	48.2437	13.2417	24.467	3	0.359371	0.215548
P04179	SOD2	2	7.69151	1.54649	21.4488	3	38.5678	2.01982	25.9323	3	0.461319	0.383889
Q9BRX5	GINS3	2	7.77721	9.58136	6.31893	3	18.4879	7.5459	18.7012	3	0.529283	0.138628
Q13505	MTX1	2	7.79677	15.6871	20.1663	3	15.343	36.6776	12.3553	3	0.678052	0.460425
Q99426	TBCB	2	8.44047	29.8792	26.6393	3	23.6451	30.9792	16.3152	3	0.915697	0.813255
Q15910	EZH2	2	8.61069	10.8301	9.37453	3	19.2936	10.7096	10.0231	3	0.719908	0.28804
Q9BY43	CHMP4A	2	8.68113	10.7359	12.8791	3	45.5971	12.6417	31.3311	3	0.360568	0.181587
Q9Y3D0	FAM96B	2	8.69873	34.6446	29.4034	3	11.6065	14.6266	8.40317	3	2.1003	0.192851
Q9GZR7	DDX24	2	8.70852	19.3125	19.0975	3	3.7836	15.9508	15.7816	3	1.32668	0.508677
P35269	GTF2F1	2	8.8533	11.1778	9.80003	3	22.0065	6.82435	5.93984	3	0.857941	0.782954
Q9P1F3	ABRACL	2	8.90026	13.1584	11.7969	3	21.4343	8.21723	10.2787	3	0.847866	0.661747
P56270	MAZ	2	9.02547	14.2477	8.37945	3	17.5888	17.3828	17.1099	3	0.607751	0.0662507
Q8N6T3	ARFGAP1	2	9.137	14.2694	17.3754	3	25.9454	12.7501	22.6495	3	0.664794	0.213336
P22830	FECH	2	9.16635	0.894373	3.78935	3	4.77572	7.62783	8.06674	3	0.676593	0.449277
Q6UW68	TMEM205	2	9.35417	35.601	14.8726	3	64.6065	31.3201	37.7737	3	0.447477	0.130017
Q02818	NUCB1	2	9.38156	5.17591	11.2273	3	5.49189	11.1061	15.1396	3	0.812437	0.582413
O43617	TRAPPC3	2	9.80613	12.1923	16.8527	3	11.9957	21.2105	11.9609	3	0.860164	0.60057
Q15005	SPCS2	2	10.5848	8.64665	29.2795	3	28.6037	31.5289	25.5653	3	0.566069	0.142397
P49459	UBE2A	2	10.6044	12.8613	16.5746	3	35.2633	48.8673	55.6241	3	0.286504	0.0059626
Q9NTX5	ECHDC1	2	10.9957	14.0013	10.6343	3	24.9645	19.5453	8.37997	3	0.673689	0.313816
Q68CQ4	DIEXF	2	11.117	14.238	14.1724	3	14.8876	18.5119	19.8265	3	0.742631	0.0642227
Q8N4Q1	CHCHD4	2	11.6061	15.0399	16.9499	3	17.1218	26.2243	26.4161	3	0.624922	0.0643965
P82932	MRPS6	2	11.6805	3.29684	9.27736	3	33.1693	33.5693	14.9772	3	0.296817	0.0443959
Q9NZZ3	CHMP5	2	12.3379	38.3375	26.6929	3	4.96255	26.4384	38.7559	3	1.10279	0.85586
Q96GM8	TOE1	2	12.9483	15.2645	19.3119	3	18.5774	17.0664	14.3291	3	0.951009	0.733711
Q9NX47	38412	2	13.2046	19.1893	19.2148	3	24.2211	20.7453	18.5079	3	0.813064	0.20283
Q8IWZ8	SUGP1	2	13.3396	13.0328	13.5458	3	19.1768	17.1692	9.65224	3	0.867819	0.556963
O75439	PMPCB	2	13.5157	18.2063	20.7258	3	26.7744	28.5581	27.6458	3	0.632066	0.0094464
Q9UJV9	DDX41	2	13.6038	16.5035	7.46143	3	20.5625	8.88857	13.3492	3	0.877769	0.70718
P42695	NCAPD3	2	13.6057	20.8437	14.6347	3	24.2172	25.3548	20.6	3	0.699484	0.0584385
Q9NXG2	THUMPD1	2	13.8659	17.588	14.3365	3	11.5287	14.3095	14.517	3	1.13469	0.297986
O14562	UBFD1	2	14.1066	26.1766	12.8556	3	27.6813	12.8849	16.1837	3	0.936369	0.854988
Q8TC12	RDH11	2	14.2788	30.4831	31.3869	3	23.719	37.9674	33.6939	3	0.798369	0.410345
P61960	UFM1	2	14.5762	56.353	67.6487	3	43.3201	45.5661	46.4824	3	1.02371	0.953231
O15027	SEC16A	2	14.7307	16.9914	29.1589	3	4.41375	17.6265	16.1683	3	1.59339	0.285072
P04899	GNAI2	2	14.7855	26.7394	25.5404	3	23.0068	18.0229	14.7684	3	1.20193	0.450195
Q9Y3D6	FIS1	2	15.5192	31.9371	7.6122	3	12.7625	15.2953	20.4143	3	1.13608	0.784224
Q8ND56	LSM14A	2	15.5329	32.4926	21.8013	3	27.7007	19.3973	19.4708	3	1.04894	0.857347
Q9NVT9	ARMC1	2	16.1414	13.139	12.8925	3	10.0613	15.3878	0.95517	3	1.5972	0.292627
Q9NPD3	EXOSC4	2	16.879	34.0069	18.4006	3	13.9847	34.9279	11.3422	3	1.14989	0.761212
Q9BW83	IFT27	2	17.4523	39.3423	16.8929	3	30.6043	47.7255	47.2867	3	0.586606	0.136039
Q14966	ZNF638	2	17.7692	9.39297	17.8039	3	11.6338	14.024	11.3576	3	1.21479	0.415877
P78330	PSPH	2	18.0353	21.45	92.7837	3	14.9421	16.7966	26.4315	3	2.27383	0.417778
P17096	HMGA1	2	18.2388	23.3194	26.6661	3	22.6448	10.6647	9.30807	3	1.60085	0.156142
Q9Y399	MRPS2	2	19.6005	22.1359	21.2016	3	25.5561	21.5934	18.5775	3	0.957566	0.688013
O95881	TXNDC12	2	19.8588	35.4078	44.2961	3	39.5058	23.2588	27.7811	3	1.09959	0.745119
Q9NSI2	FAM207A	2	20.1914	24.6599	14.953	3	25.2214	25.1935	16.3268	3	0.896054	0.60099
P40763	STAT3	2	20.7901	26.6839	32.0704	3	22.4657	15.9746	11.9764	3	1.57774	0.0954216
Q13257	MAD2L1	2	20.8566	50.2593	11.8606	3	50.2054	77.325	75.3269	3	0.409038	0.0511787
Q9UBW8	COPS7A	2	21.2421	17.6049	17.238	3	43.7989	22.8544	24.8112	3	0.613188	0.157908
Q12888	TP53BP1	2	21.9366	14.0834	19.2583	3	18.8577	11.7642	18.5311	3	1.12462	0.5656
P07947	YES1	2	21.9816	21.8533	5.89677	3	13.9574	5.3601	5.74262	3	1.9845	0.244447
Q15388	TOMM20	2	22.0481	5.5696	33.9734	3	55.4638	32.9324	35.7667	3	0.496052	0.127276
O15126	SCAMP1	2	22.2066	102.407	55.5201	3	13.1362	33.1438	50.8444	3	1.85467	0.342008
O60306	AQR	2	22.3044	26.1537	20.4695	3	6.85805	18.3771	16.0213	3	1.67071	0.0768424
Q15125	EBP	2	22.4218	28.7175	92.501	3	41.4129	28.6506	25.5425	3	1.50242	0.523041
Q13630	TSTA3	2	22.4962	23.0416	22.7595	3	19.8891	8.50004	22.1545	3	1.35125	0.296215
Q969E2	SCAMP4	2	24.6327	31.3743	12.6043	3	43.7483	47.2048	46.026	3	0.500889	0.0150708
O94992	HEXIM1	2	24.7051	11.3687	42.1117	3	17.2269	9.31939	10.8897	3	2.08851	0.214806
Q8TD19	NEK9	2	24.7716	35.8836	39.6223	3	9.17779	6.49661	6.45803	3	4.53079	0.00460672
Q9UMS0	NFU1	2	24.7834	22.1142	27.1352	3	16.1448	24.3689	12.9354	3	1.38511	0.137355
Q8IVD9	NUDCD3	2	25.1512	13.8612	22.86	3	21.1658	17.1375	22.5954	3	1.01599	0.936255
Q7Z434	MAVS	2	25.1551	36.5188	45.5626	3	30.9118	18.3005	15.0314	3	1.66922	0.133747
P31483	TIA1	2	25.2471	14.6027	10.6376	3	9.75773	10.5801	13.8171	3	1.47819	0.29613
Q8NAV1	PRPF38A	2	25.2549	16.9262	16.4306	3	44.9315	28.3203	14.3237	3	0.66927	0.35775
Q7LBC6	KDM3B	2	25.6071	32.5723	11.3412	3	15.4987	8.27802	7.05743	3	2.25466	0.129982
Q13405	MRPL49	2	25.7773	29.3672	3.42415	3	35.3061	23.6976	30.9057	3	0.651419	0.300514
Q9H845	ACAD9	2	26.869	35.2822	16.0151	3	8.18139	25.7697	26.9381	3	1.28375	0.523141
Q01650	SLC7A5	2	27.3836	37.2265	42.1686	3	22.2361	52.5623	49.0501	3	0.862172	0.617212
Q6IAA8	LAMTOR1	2	27.5851	23.0199	24.9708	3	26.4163	26.0499	24.1267	3	0.986721	0.832379
P49711	CTCF	2	28.8021	28.6185	28.6295	3	8.47331	11.5078	7.85018	3	3.09184	0.00330025
Q9NX40	OCIAD1	2	29.1464	30.4637	12.7283	3	16.4679	11.751	19.1227	3	1.52801	0.243625
P46926	GNPDA1	2	30.3654	38.3254	34.8982	3	3.9389	18.5436	27.2629	3	2.08238	0.0668889
Q99614	TTC1	2	31.4825	8.62733	42.7549	3	68.0823	44.2737	34.3242	3	0.564935	0.207982
Q9BQ70	TCF25	2	32.0695	1.24193	13.6832	3	19.7723	20.0184	15.7661	3	0.845883	0.781366
Q9UBQ0	VPS29	2	32.1986	22.8774	32.5797	3	37.3573	40.0633	44.4869	3	0.719034	0.0395296
P52434	POLR2H	2	32.4784	46.0108	40.0712	3	96.0438	61.7707	53.1415	3	0.562015	0.0874237
O00193	SMAP	2	33.0262	43.2091	29.1287	3	49.7033	35.6811	44.7924	3	0.809391	0.231825
Q96HS1	PGAM5	2	33.4449	31.8235	18.9467	3	26.9028	43.4279	74.7237	3	0.580577	0.241243
Q9NPJ3	ACOT13	2	35.3623	0.701876	29.648	3	53.5177	58.599	18.0477	3	0.50484	0.266888
P56556	NDUFA6	2	35.9634	30.2874	22.7193	3	13.6927	38.4563	44.0848	3	0.92452	0.822198
Q00765	REEP5	2	36.7339	29.587	30.2444	3	44.7213	38.5621	31.9228	3	0.838195	0.225712
Q14651	PLS1	2	36.9334	29.2981	28.8339	3	12.3383	7.01993	34.7264	3	1.75772	0.199038
Q9Y5J7	TIMM9	2	39.6354	55.8723	30.5929	3	111.005	66.1555	63.1959	3	0.524639	0.0904608
P30043	BLVRB	2	39.6804	59.174	63.0318	3	48.4033	38.7021	17.2008	3	1.55203	0.17668
Q9Y4P3	TBL2	2	40.4024	34.1905	28.7836	3	27.9343	34.3808	32.6537	3	1.08853	0.509075
Q9UK45	LSM7	2	40.508	35.0697	7.2269	3	27.3504	19.0405	13.2525	3	1.38833	0.524659
Q3MHD2	LSM12	2	41.7191	54.5005	64.0704	3	87.5471	69.8029	37.94	3	0.820779	0.503564
Q9Y2R5	MRPS17	2	46.2641	60.1812	46.4203	3	10.5673	47.6039	45.0167	3	1.48143	0.265359
Q9UBM7	DHCR7	2	46.9959	57.2492	145.878	3	56.2227	43.901	47.4878	3	1.69447	0.390084
P61009	SPCS3	2	47.5633	22.6649	71.8736	3	55.3081	61.9451	61.1657	3	0.79645	0.48474
O75940	SMNDC1	2	47.9233	59.9952	54.1498	3	74.7184	62.7195	54.7115	3	0.843449	0.213161
P61916	NPC2	2	49.15	52.1552	39.3744	3	31.8576	30.3845	21.6363	3	1.67718	0.0194016
Q9HCU5	PREB	2	49.2498	30.1256	15.8945	3	41.6037	19.6193	12.1774	3	1.29795	0.607349
Q99757	TXN2	2	50.6702	38.2095	46.1992	3	17.7795	65.2013	57.1826	3	0.963724	0.916046
O00422	SAP18	2	51.4568	19.9525	13.4185	3	23.4505	8.2849	8.3297	3	2.11725	0.307909
Q8TCT9	HM13	2	51.8089	46.4456	68.0139	3	27.331	58.4721	15.5379	3	1.64068	0.206105
P00374	DHFR	2	52.1768	67.3038	35.6152	3	29.2382	84.4982	54.0502	3	0.924363	0.829573
P62633	CNBP	2	53.8205	80.1444	12.045	3	59.9009	77.547	83.5677	3	0.660632	0.300843
Q9NRX4	PHPT1	2	54.9981	59.4228	66.2784	3	12.0619	22.0245	24.3394	3	3.0928	0.00122829
O15212	PFDN6	2	58.87	20.5225	25.1283	3	92.1672	25.6534	71.4289	3	0.552291	0.288035
P61619	SEC61A1	2	59.5646	36.6517	27.9021	3	29.7909	20.5973	45.0554	3	1.30044	0.464476
Q7RTV0	PHF5A	2	61.8068	85.5487	36.1177	3	116.816	107.81	103.174	3	0.559711	0.0315171
O00148	DDX39A	2	70.261	35.5044	45.107	3	30.9468	23.7874	30.7627	3	1.76465	0.109621
Q96BM9	ARL8A	2	72.0786	42.3565	23.8551	3	35.2088	27.8313	35.2137	3	1.40748	0.402317
P61026	RAB10	2	76.2836	49.3358	56.7165	3	41.8022	29.2256	29.0843	3	1.82132	0.0391992
Q9C005	DPY30	2	77.8308	48.3778	41.9743	3	18.99	40.4386	31.335	3	1.85298	0.111345
Q9H3K6	BOLA2	2	79.8851	113.928	100.245	3	136.966	110.797	99.6818	3	0.846346	0.296389
Q9Y333	LSM2	2	81.1178	84.7034	64.4691	3	46.344	57.0978	60.6475	3	1.40345	0.0435069
Q9H1E3	NUCKS1	2	85.1306	88.9397	112.632	3	34.7417	32.2187	43.0793	3	2.60544	0.0030686
P13473	LAMP2	2	96.3396	101.265	74.3496	3	72.4376	99.6508	107.211	3	0.9737	0.864048
Q5T1J5	CHCHD2P9	2	96.3591	75.5809	111.905	3	211.891	122.822	99.7321	3	0.653349	0.233223
P14406	COX7A2	2	98.6874	130.811	63.5578	3	115.17	114.708	79.6619	3	0.946746	0.820667
P37108	SRP14	2	98.8635	139.337	125.306	3	176.133	110.823	102.052	3	0.934443	0.761931
P63220	RPS21	2	99.4504	115.909	138.842	3	153.664	178.274	187.708	3	0.681621	0.0225697
O43768	ENSA	2	99.9004	91.1038	38.4295	3	133.191	71.2301	88.8579	3	0.782306	0.468654
P61513	RPL37A	2	104.009	136.124	162.061	3	146.095	157.631	144.179	3	0.897946	0.428375
P49458	SRP9	2	107.961	147.742	141.523	3	227.148	174.626	154.49	3	0.714095	0.100646
P13073	COX4I1	2	108.274	121.415	124.368	3	263.112	148.196	212.883	3	0.567227	0.110611
Q86U42	PABPN1	2	113.224	114.967	113.915	3	41.5297	56.4026	120.846	3	1.56371	0.233272
Q13595	TRA2A	2	113.87	98.4221	129.431	3	104.466	142.328	90.1069	3	1.01431	0.933016
Q9Y3B4	SF3B6	2	119.994	123.782	83.6403	3	3.88324	60.317	89.0706	3	2.1362	0.107768
P57721	PCBP3	2	142.435	191.555	179.986	3	248.439	295.493	320.388	3	0.594659	0.0105843
O14561	NDUFAB1	2	148.325	159.994	101.468	3	137.317	101.334	121.361	3	1.13826	0.467589
Q92522	H1FX	2	154.37	184.164	99.2065	3	151.29	94.5418	141.303	3	1.13072	0.608745
O00483	NDUFA4	2	158.538	82.4813	79.0368	3	86.7959	173.463	179.046	3	0.72855	0.371842
P63167	DYNLL1	2	167.577	225.513	236.775	3	33.4223	186.652	193.045	3	1.52466	0.269469
P47813	EIF1AX	2	186.007	144.964	129.829	3	227.849	154.103	167.599	3	0.838504	0.353441
Q9Y3U8	RPL36	2	191.838	265.703	226.959	3	191.146	225.082	264.895	3	1.00496	0.97201
P09234	SNRPC	2	198.627	231.068	258.185	3	256.729	269.089	279.977	3	0.853667	0.100549
P56134	ATP5J2	2	228.64	188.56	125.206	3	107.133	88.9914	111.411	3	1.76372	0.0643233
P62304	SNRPE	2	352.078	340.166	343.487	3	346.872	337.385	319.847	3	1.0315	0.291114
P05386	RPLP1	2	1555.44	1433.94	1405.51	3	1629.61	1439.14	1505.84	3	0.960717	0.453976
P06899	HIST1H2BJ	2	1847.98	2016.67	1669.83	3	2240.39	1847.78	1794.44	3	0.94082	0.538257
P68431	HIST1H3A	2	1951.43	456.485	877.292	3	1460.73	1695.76	1211.98	3	0.752026	0.482095
P47914	RPL29	2	0.157794	0.118976	0.144504	3	0	0.231663	1.41048	2	0.256539	0.449787
P20839	IMPDH1	2	0.324784	0.247082	0.268806	3	0	4.8944	2.97882	2	0.106776	0.241439
P16278	GLB1	2	0.38348	0.299734	24.6599	3	0	0.203832	13.0359	2	1.91417	0.683061
Q14118	DAG1	2	0.409502	7.8315	0.449294	3	7.23948	0.342803	0	2	1.14613	0.919037
Q15004	KIAA0101	2	0.409697	0.346591	0.277651	3	0	0.432931	0.302793	2	1.40534	0.498768
Q96KB5	PBK	2	0.446872	0.46518	0.400712	3	22.1544	0	18.709	2	0.0321257	0.195514
P53365	ARFIP2	2	0.47035	0.33693	0.362182	3	0	0.410994	5.73489	2	0.190284	0.463911
Q9Y3I1	FBXO7	2	0.474263	12.2526	1.62429	3	0	15.1473	2.45134	2	0.815471	0.865768
Q8IWZ3	ANKHD1	2	0.605937	7.88053	6.73438	3	0	6.64726	6.67845	2	1.14222	0.851645
O75190	DNAJB6	2	0.78359	0.65188	0.562204	3	0	16.7382	17.3748	2	0.0585606	0.200556
Q16864	ATP6V1F	2	2.78414	15.1775	10.5371	3	0	15.5596	16.1915	2	0.897569	0.873932
Q92530	PSMF1	2	3.42882	38.009	26.2105	3	0	18.5621	2.41654	2	3.22463	0.254486
Q15154	PCM1	2	3.45328	12.813	14.159	3	0	9.45312	2.05922	2	2.64283	0.227281
Q9H2H9	SLC38A1	2	4.11263	3.74366	9.76318	3	14.2844	20.7479	0	2	0.50295	0.417848
Q9NYY8	FASTKD2	2	4.36306	8.80606	6.93541	3	0	10.2497	2.58901	2	1.56593	0.508026
Q9Y4B6	VPRBP	2	4.46285	13.6897	12.4435	3	0	3.37517	4.90346	2	3.69579	0.0828527
Q9BQP7	MGME1	2	6.06916	9.26737	15.6097	3	4.64339	0	8.12474	2	2.42371	0.173185
Q6NTF9	RHBDD2	2	7.01807	8.45584	2.3758	3	0	6.16887	2.72049	2	2.00798	0.308082
Q9BYD2	MRPL9	2	7.09438	7.50664	9.53535	3	0	33.5799	28.7054	2	0.387513	0.348577
Q9UFN0	NIPSNAP3A	2	7.26655	11.3252	3.67543	3	0	6.65519	8.14795	2	1.50422	0.497707
Q7Z5K2	WAPL	2	8.15873	10.0688	9.02943	3	0	8.989	7.37066	2	1.66611	0.267305
Q13823	GNL2	2	8.16656	18.6507	17.6836	3	0	12.5492	16.845	2	1.51393	0.452754
Q8NFQ8	TOR1AIP2	2	8.47784	9.49344	11.1814	3	0	6.67396	6.2059	2	2.26343	0.0770051
Q9BSJ2	TUBGCP2	2	8.58995	8.36962	4.84641	3	0	4.87616	5.78129	2	2.04608	0.161453
P50851	LRBA	2	9.22308	3.03599	6.51325	3	0	9.2808	14.9621	2	0.774342	0.718577
Q9NRA8	EIF4ENIF1	2	9.2765	12.6468	11.0333	3	0	14.4392	11.9775	2	1.24757	0.657883
P26885	FKBP2	2	9.68287	31.6327	40.3962	3	30.9118	0	23.7671	2	1.49439	0.528363
Q8N122	RPTOR	2	10.449	1.66049	1.63066	3	0	2.11338	1.99271	2	3.3463	0.34662
Q9HCE1	MOV10	2	10.7408	12.6219	0.434552	3	10.4077	0.249372	0	2	2.233	0.43961
Q7Z3U7	MON2	2	10.8744	10.1803	6.28542	3	0	4.93986	4.64824	2	2.85147	0.0509063
Q13112	CHAF1B	2	10.9339	10.161	5.27694	3	0	5.55603	7.12704	2	2.0793	0.177866
Q99595	TIMM17A	2	11.027	14.2621	17.1241	3	0	12.7738	15.3678	2	1.50713	0.400847
O00165	HAX1	2	11.0955	10.0888	8.83511	3	0	6.02086	5.2863	2	2.6549	0.0358915
Q14254	FLOT2	2	11.1346	10.702	9.20365	3	0	18.5489	23.6782	2	0.735081	0.656186
O75955	FLOT1	2	12.6509	11.6561	5.90682	3	0	7.05482	9.5749	2	1.81686	0.271604
Q9UBD5	ORC3	2	12.9777	23.8725	13.3414	3	0	7.43489	8.28716	2	3.19243	0.0607237
Q9UI09	NDUFA12	2	12.9933	40.7938	18.9936	3	0	36.038	25.747	2	1.17797	0.801519
Q9NVH1	DNAJC11	2	13.1322	8.73601	8.65753	3	20.1226	21.5408	0	2	0.732675	0.629206
Q8WWQ0	PHIP	2	13.4022	4.68078	30.0601	3	0	11.2356	10.0312	2	2.26377	0.338729
O95071	UBR5	2	13.5314	10.7721	9.89887	3	8.32151	9.11323	0	2	1.96173	0.147072
O75506	HSBP1	2	13.8464	1.27019	8.32249	3	0	35.4089	16.4119	2	0.452309	0.432793
Q9H4A6	GOLPH3	2	13.9168	5.73577	3.56788	3	8.1269	0	11.3924	2	1.18961	0.802899
Q9H9Y6	POLR1B	2	14.2122	9.84462	6.76789	3	5.27392	3.23509	0	2	3.6226	0.0484602
Q9UNQ2	DIMT1	2	14.4998	35.973	61.246	3	13.1284	17.83	0	2	3.60868	0.137446
Q9H1I8	ASCC2	2	14.5409	10.4895	2.7936	3	0	3.82185	3.92509	2	3.59162	0.143052
P61421	ATP6V0D1	2	15.2688	9.38331	9.49179	3	39.0387	12.2452	0	2	0.665781	0.650616
Q9UBW7	ZMYM2	2	15.4683	14.0448	19.3119	3	26.1555	0	4.43941	2	1.59585	0.501399
P48059	LIMS1	2	16.7772	12.3348	20.4008	3	0	4.63855	5.03108	2	5.12045	0.00944201
P09543	CNP	2	17.464	41.4991	35.4711	3	0	14.1271	15.4498	2	3.19284	0.0689024
Q9UMY1	NOL7	2	17.464	41.9121	25.785	3	0	32.9073	40.0514	2	1.16725	0.789757
Q9UKZ1	CNOT11	2	17.5325	14.7742	10.0178	3	0	8.39432	9.13019	2	2.41516	0.0867863
Q93034	CUL5	2	17.7457	9.12415	8.0243	3	0	9.97222	0.757562	2	3.25209	0.143909
Q96AT9	RPE	2	18.4667	19.1603	27.4066	3	0	12.9747	8.60813	2	3.01321	0.0385889
O15269	SPTLC1	2	19.4831	33.7714	38.3692	3	12.5368	31.328	0	2	2.08878	0.212174
Q9BV86	NTMT1	2	20.481	7.38347	7.94724	3	0	4.961	6.53151	2	3.11609	0.160093
Q9H2G2	SLK	2	20.5592	7.51389	2.6569	3	0	5.12487	3.74914	2	3.46292	0.260278
O75223	GGCT	2	21.0131	14.3998	10.8387	3	29.3394	12.6964	0	2	1.10029	0.883521
Q9NYB0	TERF2IP	2	21.4005	16.4649	50.8228	3	20.8738	0	10.9554	2	2.78637	0.198286
Q12797	ASPH	2	21.5003	23.9763	19.982	3	0	12.8611	10.8936	2	2.75562	0.0289115
Q92544	TM9SF4	2	21.7957	35.1808	36.7141	3	3.86573	16.5402	0	2	4.59134	0.0238394
Q9NQ55	PPAN	2	22.461	25.2878	43.9511	3	0	23.0712	34.8656	2	1.58276	0.410544
Q96DH6	MSI2	2	24.3774	29.2803	20.2333	3	0	16.897	15.6888	2	2.26758	0.0847482
O94903	PROSC	2	26.2351	29.9469	6.08775	3	0	15.5147	24.5599	2	1.55385	0.512821
Q14160	SCRIB	2	26.2879	38.2337	9.24386	3	0	15.5068	31.857	2	1.55742	0.51909
Q9UIL1	SCOC	2	29.0408	24.7879	2.60162	3	19.9086	14.0161	0	2	1.6634	0.498955
O95758	PTBP3	2	29.1934	38.4969	32.7137	3	0	13.7253	16.4158	2	3.33113	0.0152841
Q9H9Q2	COPS7B	2	29.256	7.31825	3.786	3	0	6.57855	4.81065	2	3.54373	0.304499
P06865	HEXA	2	30.1501	21.9572	25.6677	3	0	27.3714	28.9374	2	1.38122	0.501218
Q9NQX3	GPHN	2	30.9856	45.8321	35.0824	3	0	24.9768	31.0798	2	1.9962	0.150574
Q13362	PPP2R5C	2	31.1167	31.2656	26.4216	3	59.0446	0	28.6164	2	1.01304	0.984239
P15104	GLUL	2	31.686	45.9963	58.3311	3	0	15.179	33.2453	2	2.80878	0.0767206
Q8TEA8	DTD1	2	32.6349	28.4035	17.8947	3	34.0606	17.3225	0	2	1.53617	0.441693
Q8N543	OGFOD1	2	32.9088	39.1563	53.7109	3	0	2.84656	14.1458	2	7.40192	0.00853375
P24390	KDELR1	2	33.1847	18.9381	19.9653	3	0	15.6468	28.2026	2	1.64399	0.371437
Q6UWP7	LCLAT1	2	33.2336	20.7592	18.9903	3	28.6329	35.7869	0	2	1.13293	0.820996
Q9NY61	AATF	2	33.4645	38.3013	34.0639	3	0	24.8394	7.55242	2	3.26718	0.0310644
Q8WUA4	GTF3C2	2	35.4343	29.6247	18.0622	3	0	14.8354	17.8505	2	2.54303	0.0889618
Q96A26	FAM162A	2	36.413	34.9006	30.3885	3	0	19.2335	26.1299	2	2.24194	0.0793657
Q9Y3D3	MRPS16	2	36.5304	27.8649	14.5208	3	0	15.6786	17.4986	2	2.37863	0.146418
P36543	ATP6V1E1	2	37.3032	29.7343	25.7414	3	0	16.7754	16.9804	2	2.74853	0.0401353
Q9Y3C6	PPIL1	2	38.1993	49.8511	45.4822	3	0	25.3257	27.7695	2	2.51496	0.0477935
Q9NP97	DYNLRB1	2	39.7371	42.4121	27.2056	3	62.4308	0.470462	0	2	1.73851	0.50667
Q14240	EIF4A2	2	40.2908	48.6821	64.0805	3	0	47.3528	49.9859	2	1.57238	0.352596
Q15836	VAMP3	2	40.4943	28.79	30.8944	3	0	65.6665	51.3123	2	0.856383	0.795877
P08579	SNRPB2	2	43.1356	32.8128	34.2683	3	0	16.268	33.2109	2	2.22755	0.115932
Q2TAL8	QRICH1	2	44.1843	46.2427	17.9248	3	0	6.5574	15.2015	2	4.97965	0.0463303
Q9NR28	DIABLO	2	45.4209	14.8442	48.2463	3	0	44.6411	15.4451	2	1.80593	0.393658
P60510	PPP4C	2	46.135	50.2279	55.7513	3	40.401	3.05801	0	2	3.50018	0.0526217
Q13442	PDAP1	2	49.148	56.5414	55.3827	3	0	54.2618	40.295	2	1.70344	0.305268
Q9NVG8	TBC1D13	2	51.2102	60.0677	61.1422	3	0	57.6052	54.1276	2	1.54315	0.345051
O75531	BANF1	2	54.7046	49.3656	30.5376	3	314.762	17.5102	0	2	0.405113	0.585248
Q9H8H3	METTL7A	2	57.0524	32.6544	15.2713	3	0	7.98993	6.33815	2	7.32674	0.070847
Q9H223	EHD4	2	65.9899	81.0611	76.0717	3	0	61.6359	60.0171	2	1.83409	0.178587
O15145	ARPC3	2	68.5568	65.0986	47.6767	3	0	35.364	33.9414	2	2.61642	0.0478244
P62820	RAB1A	2	69.0851	37.654	69.7595	3	0	37.7956	49.7771	2	2.01545	0.181761
Q14738	PPP2R5D	2	70.6092	28.2514	10.7482	3	0	12.7686	25.8708	2	2.83671	0.28701
Q99543	DNAJC2	2	78.8286	4.30159	8.7949	3	0	24.5275	29.8191	2	1.69146	0.652925
O14880	MGST3	2	84.4243	98.0211	102.007	3	0	23.0764	32.4912	2	5.11903	0.00228609
P30049	ATP5D	2	106.967	12.9869	19.5364	3	0	47.1493	17.1892	2	2.16807	0.493484
Q9UKE5	TNIK	2	0.380545	5.07399	5.74935	3	0	0.265891	0	1	42.1372	0.163072
Q14789	GOLGB1	2	0.421515	0.312511	0.155226	3	0	0.0693271	0	1	12.8269	0.0275833
Q8NB46	ANKRD52	2	4.91676	0.200346	6.43284	3	0	0	4.36207	1	2.64781	0.369941
O15228	GNPAT	2	5.04394	0.511553	26.0497	3	0	5.90457	0	1	5.35266	0.350357
Q96ME7	ZNF512	2	6.52503	9.9835	0.347608	3	8.00235	0	0	1	2.1064	0.489295
Q9BTW9	TBCD	2	8.03743	27.2394	13.9077	3	18.2894	0	0	1	2.68923	0.284132
[truncated: 1,007 more rows]

## Sheet: S_vs_V_final
UniprotID	Symbol	#peptides	S1_norm	S2_norm	SPOOL_norm	Frequency S	V1_norm	V2_norm	VPOOL_norm	Frequency V	Ratio	TTEST
P78527	PRKDC	130	4031.71	3925.22	3655.55	3	3749.74	3548.32	3842.16	3	1.04239	0.328626
Q14204	DYNC1H1	115	3210.28	3377.03	3136.18	3	2346.78	2483.81	2410.81	3	1.34276	0.000529724
P49327	FASN	79	5868.93	5615.57	4669.03	3	4323.88	5295.86	4661.4	3	1.13111	0.249062
Q00610	CLTC	73	3778.29	4479.65	4151.01	3	3181.85	3425.99	3555.27	3	1.22098	0.0313531
P21333	FLNA	64	2249.89	2616.57	2727.64	3	3217.17	2655.38	2653.91	3	0.890652	0.259331
Q6P2Q9	PRPF8	61	1769.12	1428.94	1285.1	3	917.861	1599.79	1531.44	3	1.1072	0.607537
Q9Y490	TLN1	60	1012.44	904.421	999.634	3	720.442	753.413	781.984	3	1.29286	0.00459361
Q92616	GCN1L1	55	605.969	445.477	514.132	3	290.544	379.472	358.764	3	1.52178	0.0290402
O75643	SNRNP200	55	1296.49	1255.29	1365.63	3	1652.63	1068.86	1121.86	3	1.01927	0.902459
P35579	MYH9	54	1733.88	2101.17	1863.38	3	1722.48	1728.94	1804.64	3	1.08416	0.253811
O75369	FLNB	53	1112.63	1102.25	994.484	3	957.312	914.455	935.539	3	1.14322	0.0279947
Q13813	SPTAN1	50	671.047	625.601	463.482	3	492.03	395.025	387.494	3	1.38098	0.0860899
P42704	LRPPRC	48	1494.04	1340.34	1182.51	3	784.624	986.984	1143.88	3	1.37778	0.0557823
Q01082	SPTBN1	47	549.084	456.762	378.877	3	226.468	384.225	371.216	3	1.41024	0.12972
P09874	PARP1	47	7275.25	6514.93	6225.19	3	5152.96	5716.22	5548.86	3	1.21911	0.0278084
P07814	EPRS	44	1743.05	1261.72	1419.65	3	1259.63	1326.74	1081.56	3	1.20624	0.188894
P07900	HSP90AA1	42	15390	15860.3	15322.8	3	15041.9	14815	14945.5	3	1.03952	0.0312827
O43707	ACTN4	41	1736.47	1590.01	1544.3	3	1169.26	1399.39	1601.72	3	1.16795	0.165266
P22314	UBA1	41	4662.18	4649.18	3886.22	3	3925.69	3961.94	3989.07	3	1.11122	0.22775
Q7Z6Z7	HUWE1	40	400.236	258.684	240.253	3	340.964	195.559	294.661	3	1.0818	0.749617
P13639	EEF2	40	8722.34	9415.21	14314.1	3	14410	13391.9	11812.8	3	0.819185	0.280531
P27708	CAD	39	671.463	635.583	632.02	3	450.372	589.074	702.085	3	1.11343	0.423111
Q08211	DHX9	38	2949.09	3179.45	3186.11	3	2738.03	2746.6	2894.07	3	1.11171	0.0283817
O75533	SF3B1	37	1171.75	1045.16	1099.6	3	1031.34	931.139	886.363	3	1.16416	0.0506419
O14980	XPO1	37	1357.56	1125	948.274	3	667.204	1017.5	1065.38	3	1.24754	0.258979
P55072	VCP	37	2984.56	3116.99	3185.12	3	3357.73	2538.66	2889.29	3	1.05702	0.532034
P53621	COPA	36	881.896	789.95	565.156	3	384.63	536.43	546.447	3	1.52435	0.0757876
P41252	IARS	36	1354.71	1270.08	1151.77	3	776.681	1028.17	1065.77	3	1.31559	0.0492156
P10809	HSPD1	36	8524.48	8838.91	10543.4	3	11397	11617.2	10528.6	3	0.831974	0.0571644
P46940	IQGAP1	35	619.748	410.247	478.334	3	516.117	519.917	447.159	3	1.01695	0.905211
Q9P2J5	LARS	35	882.209	866.914	927.94	3	777.621	816.731	908.912	3	1.06943	0.249338
O00410	IPO5	34	1698.92	1309.98	1552.05	3	1236.98	1475.72	1393.87	3	1.11065	0.319259
P55060	CSE1L	34	1902.12	1749.82	1851.73	3	1432.83	1756.23	1690.63	3	1.12787	0.127428
P06737	PYGL	33	1202.75	922.956	982.056	3	1001.71	1375.3	1443.42	3	0.813457	0.215388
Q86VP6	CAND1	33	1414.18	1236.65	1252.99	3	1291.89	1230.63	1275.66	3	1.02781	0.586068
Q14974	KPNB1	33	1798.75	1810.25	1641.31	3	1315.17	1809.26	2001.46	3	1.02427	0.854139
P11142	HSPA8	33	15428.7	16679.1	17773	3	16847.4	17083.5	17360.8	3	0.972492	0.534756
Q15029	EFTUD2	32	1033.66	1111.92	1011.44	3	852.776	889.869	873.512	3	1.20674	0.00505678
P12956	XRCC6	32	2935.89	2860.49	2824.93	3	2899.24	2929.76	2937.38	3	0.98345	0.236144
Q16531	DDB1	31	1188.12	1283.07	931.252	3	817.256	945.622	970.027	3	1.24499	0.124938
Q9Y5B9	SUPT16H	31	1160.56	1097.56	1230.04	3	923.898	1278.91	1015.11	3	1.08398	0.470421
P11586	MTHFD1	31	2488.08	2462.42	2121.86	3	2188.6	2209.67	2304.19	3	1.05519	0.373772
Q15393	SF3B3	31	1018.85	1286.46	1144.76	3	1074.32	934.928	1069.04	3	1.12077	0.239479
Q9NR30	DDX21	30	1465.26	1518.77	1627.27	3	1982.6	1603.74	1300.96	3	0.943528	0.673695
P13010	XRCC5	30	2369.66	2309.39	2893.84	3	2554.66	2505.4	2539.62	3	0.996476	0.966063
P14618	PKM	30	9803.67	10490.7	9079.58	3	9940.28	8045.69	8636.1	3	1.10337	0.255787
Q99460	PSMD1	29	789.874	846.427	825.352	3	753.996	708.843	748.804	3	1.11304	0.0187672
P49588	AARS	29	578.538	601.75	474.177	3	653.743	600.785	526.445	3	0.928967	0.477517
Q92598	HSPH1	29	1273.49	1272.86	1448.08	3	1332.32	1430.47	1570.19	3	0.92187	0.279758
P53396	ACLY	29	1451.8	1184.11	938.29	3	655.714	915.887	775.549	3	1.52278	0.0696768
P49736	MCM2	28	955.638	919.009	658.276	3	1026.54	862.195	913.167	3	0.904002	0.443142
P22102	GART	28	1153.52	1209.88	1119.51	3	950.973	942.887	1039.48	3	1.18735	0.0107599
Q14697	GANAB	28	1415.28	1486.44	1304.96	3	934.979	1169.11	1274.35	3	1.24516	0.0715279
P14625	HSP90B1	28	3550.06	4072.58	3777.28	3	3470.89	3473.4	3306.11	3	1.11214	0.0760794
P38646	HSPA9	28	2918.4	2574.16	3008.17	3	3292.18	2918.39	2794.49	3	0.943995	0.447236
P13797	PLS3	28	2934.14	3590.54	2807.13	3	1766.57	2495.61	2681.35	3	1.34396	0.097774
O15067	PFAS	27	622.574	585.747	612.911	3	508.083	463.176	466.744	3	1.2665	0.00214522
Q14152	EIF3A	27	910.412	855.985	1070.99	3	1121.96	1306.63	1175.89	3	0.787182	0.0391807
P31939	ATIC	27	1387.09	1539.82	1241.74	3	1126.6	1074.71	1569.35	3	1.10555	0.499739
P34932	HSPA4	27	1992.4	2051.62	1833.47	3	1964.47	1854.3	1921.32	3	1.02394	0.562327
P50990	CCT8	27	3049.54	2935.3	3136.6	3	3136.65	2997.32	2953.5	3	1.00374	0.894697
P08670	VIM	27	4146.68	3719.38	5727.48	3	8727.5	5161.33	6018.09	3	0.682855	0.163895
P78371	CCT2	27	2943.89	2655	3476.05	3	4028.75	3393	3387.76	3	0.839534	0.146126
P0DMV8	HSPA1A	27	7407.55	9751.12	13034.2	3	14389	15552	14044.9	3	0.686419	0.0533366
P07437	TUBB	27	23601.3	19511.2	16285.6	3	17876.3	15416.6	17219	3	1.17592	0.256737
Q7KZF4	SND1	26	1187.86	1263.31	1203.07	3	1196.23	978.705	1231.04	3	1.07289	0.371237
O95373	IPO7	26	805.647	657.205	665.79	3	460.205	565.59	644.589	3	1.27434	0.100776
P55786	NPEPPS	26	581.949	665.352	621.159	3	468.13	541.056	556.69	3	1.19324	0.0502919
P50395	GDI2	26	1674.3	1735.73	1720.91	3	1763.62	1704.17	1704.83	3	0.991943	0.634446
Q12906	ILF3	26	1706.76	1721.29	2002.28	3	2040.46	1716.94	1676.87	3	0.999276	0.99344
P11021	HSPA5	26	2935.74	3364.87	3156.11	3	3098.29	2603.89	2712.23	3	1.12387	0.148714
P60842	EIF4A1	26	3883.07	3788.23	3920.86	3	3557.58	4640.84	4916.75	3	0.883874	0.345406
P08238	HSP90AB1	26	9456.76	10017.1	7738.54	3	7795.05	7908.98	9139.44	3	1.09535	0.384513
P06733	ENO1	26	11791.6	12128.2	15410	3	12526.8	14388.2	14921.3	3	0.940087	0.573119
Q14839	CHD4	25	393.993	277.093	249.122	3	225.128	219.186	301.111	3	1.23447	0.32212
P12270	TPR	25	409.344	291.126	323.017	3	335.367	279.915	249.93	3	1.18293	0.289821
P18206	VCL	25	524.598	458.132	562.154	3	901.942	569.178	540.404	3	0.768017	0.264409
P33991	MCM4	25	964.412	623.791	823.559	3	743.281	1005.6	736.205	3	0.970494	0.862879
P48643	CCT5	25	2226.25	2001.74	2240.81	3	2044.44	2244.02	2061.19	3	1.01876	0.71251
Q92841	DDX17	25	2665.84	2925.69	3272.8	3	3095.48	3105.34	2914.03	3	0.972516	0.677506
P06576	ATP5B	25	4861.81	4198.91	4587.7	3	4624.98	4490.38	4308.19	3	1.01675	0.742767
P11388	TOP2A	24	371.071	228.151	353.289	3	314.026	343.876	250.854	3	1.04815	0.795569
Q9HAV4	XPO5	24	316.91	251.87	156.367	3	222.725	237.899	240.139	3	1.0348	0.878088
P35580	MYH10	24	561.254	388.101	288.485	3	295.192	282.415	287.409	3	1.431	0.259073
Q13200	PSMD2	24	717.621	687.202	502.55	3	372.073	425.315	473.566	3	1.50074	0.0443981
P54136	RARS	24	712.531	799.417	812.61	3	774.412	739.519	903.803	3	0.961461	0.626516
Q04637	EIF4G1	24	929.847	1112.75	1057.04	3	1051.54	1215.13	1220	3	0.888996	0.170981
P40939	HADHA	24	602.341	539.423	543.265	3	520.34	494.541	513.881	3	1.10222	0.0751056
P17987	TCP1	24	2157.5	2269.98	2779.18	3	2932.34	2690.48	2587.64	3	0.877741	0.197675
P50991	CCT4	24	2455.46	2706.51	3358.96	3	3674.12	3186.34	3056.85	3	0.859197	0.229298
Q92621	NUP205	23	314.438	230.336	266.197	3	139.562	217.949	169.197	3	1.5397	0.0470318
Q9Y2L1	DIS3	23	467.248	444.593	467.807	3	220.259	281.95	434.872	3	1.47228	0.145008
P35606	COPB2	23	638.555	643.453	583.716	3	454.76	532.632	588.772	3	1.18371	0.0897895
P46060	RANGAP1	23	793.051	898.499	792.9	3	614.157	776.995	887.832	3	1.09016	0.474764
P27816	MAP4	23	697.536	737.771	719.843	3	818.641	610.161	595.351	3	1.06472	0.582062
Q12931	TRAP1	23	933.97	1007.57	955.121	3	867.053	1002.6	1070.99	3	0.985044	0.82952
P13667	PDIA4	23	807.974	872.023	694.862	3	691.842	649.864	601.487	3	1.22214	0.0681446
P33993	MCM7	23	808.047	845.183	694.228	3	721.052	777.594	815.864	3	1.01424	0.846276
P54577	YARS	23	1531.32	1632.56	1385.02	3	1195.86	1325.93	1287.78	3	1.19407	0.0391106
P49368	CCT3	23	3229.08	3100.77	2957.85	3	2873.69	2975.91	3016.57	3	1.04754	0.190018
Q9H583	HEATR1	22	177.317	183.453	236.757	3	118.899	211.624	228.159	3	1.06953	0.755877
P08133	ANXA6	22	473.866	427.567	263.553	3	189.857	257.322	338.521	3	1.48274	0.17563
Q14166	TTLL12	22	689.031	776.837	657.136	3	693.92	663.645	705.6	3	1.029	0.626606
P54886	ALDH18A1	22	636.028	783.954	727.044	3	682.535	713.027	752.281	3	0.999619	0.995702
P55884	EIF3B	22	618.463	658.953	604.359	3	610.639	624.023	827.487	3	0.912531	0.450894
P49915	GMPS	22	645.674	481.113	622.222	3	565.653	736.883	647.71	3	0.896815	0.400174
P14868	DARS	22	883.374	917.064	914.8	3	812.638	983.193	830.321	3	1.03392	0.619296
P33992	MCM5	22	719.119	700.858	661.477	3	511.006	818.343	722.228	3	1.01456	0.919318
Q13263	TRIM28	22	1685.25	1425.08	1549.06	3	1202.46	1655.08	1434.32	3	1.08564	0.461954
Q99832	CCT7	22	2357.31	2075.82	2511.04	3	2778.25	2492.46	2054.36	3	0.948	0.63308
Q00839	HNRNPU	22	4396.06	4198.37	4323.11	3	3217.92	3701.62	3584.97	3	1.22972	0.00683149
P49792	RANBP2	21	172.281	186.723	254.48	3	254.106	317.282	345.246	3	0.66928	0.0523671
Q9BXJ9	NAA15	21	512.463	558.773	529.431	3	363.687	553.8	614.005	3	1.04517	0.778506
Q14980	NUMA1	21	201.117	206.128	180.313	3	314.548	206.057	157.367	3	0.86664	0.557252
P26640	VARS	21	285.123	166.659	328.111	3	232.006	216.201	252.655	3	1.11276	0.622201
P63010	AP2B1	21	370.739	312.001	334.962	3	388.495	293.325	333.884	3	1.00197	0.984604
Q9BQG0	MYBBP1A	21	398.1	348.505	405.799	3	276.84	526.27	555.312	3	0.84834	0.488809
P47897	QARS	21	442.947	386.448	629.504	3	442.453	601.876	476.773	3	0.959106	0.825254
P23921	RRM1	21	322.413	426.763	505.397	3	451.568	500.967	466.435	3	0.884143	0.375308
Q92499	DDX1	21	555.077	662.111	787.878	3	741.909	697.036	668.379	3	0.951476	0.654461
P41250	GARS	21	687.227	601.66	542.216	3	466.873	574.049	596.836	3	1.11805	0.329578
Q9UBB4	ATXN10	21	527.617	594.449	556.648	3	605.797	650.208	644.067	3	0.8835	0.0363024
Q8WUM4	PDCD6IP	21	713.648	774.627	714.085	3	643.541	550.804	878.571	3	1.06245	0.68727
O95757	HSPA4L	21	848.536	829.662	811.77	3	800.955	867.144	781.085	3	1.01665	0.653799
Q99798	ACO2	21	650.017	701.286	660.724	3	811.213	599.464	766.466	3	0.924159	0.453116
Q14566	MCM6	21	608.843	653.331	525.278	3	616.516	583.163	578.35	3	1.0053	0.940296
P49321	NASP	21	776.262	821.519	928.135	3	891.383	836.682	745.794	3	1.02104	0.793063
P25205	MCM3	21	710.789	790.074	653.528	3	660.521	776.333	765.88	3	0.978053	0.78094
Q02790	FKBP4	21	1728.98	1829.4	1718.07	3	1913	1793.55	1872.04	3	0.945838	0.113372
P22234	PAICS	21	2399.3	2309.26	2206.13	3	1484.44	1962.87	2076.13	3	1.25188	0.07087
P29401	TKT	21	2228.38	2253.3	2267.03	3	2358.14	2379.26	2420.09	3	0.942887	0.0031277
P52272	HNRNPM	21	2849.89	2546.75	2241.98	3	1910.6	3046.25	2765.9	3	0.989107	0.94529
P26641	EEF1G	21	3878.35	4328.96	5073.24	3	3987.53	4591.19	4860.31	3	0.988208	0.908897
P12277	CKB	21	9851.08	6913.24	6470.03	3	4778.87	5958.98	6442.59	3	1.35237	0.159744
Q9BQE3	TUBA1C	21	21737.3	22627.7	22038	3	16865.1	20504.6	18260.2	3	1.19366	0.0302502
P52701	MSH6	20	262.509	252.313	180.964	3	183.443	308.388	239.109	3	0.951905	0.804529
Q9H0A0	NAT10	20	341.039	343.206	308.855	3	252.926	245.415	281.046	3	1.27421	0.0101126
O60841	EIF5B	20	333.377	399.297	520.991	3	481.698	539.167	430.042	3	0.864056	0.357947
Q00341	HDLBP	20	311.324	333.739	301.566	3	396.642	336.002	369.088	3	0.859218	0.0605833
Q9Y678	COPG1	20	351.442	185.049	246.324	3	200.728	240.069	280.133	3	1.08584	0.72053
Q8TEX9	IPO4	20	363.689	293.688	515.592	3	359.685	504.759	429.9	3	0.906227	0.630262
Q92973	TNPO1	20	532.447	503.164	558.388	3	465.069	559.816	493.206	3	1.05	0.47727
P53618	COPB1	20	492.775	577.445	596.241	3	549.383	558.884	550.023	3	1.00493	0.93974
Q4VCS5	AMOT	20	423.502	496.394	354.12	3	398.744	1819	395.73	3	0.487481	0.445761
P26639	TARS	20	776.005	954.478	563.007	3	604.812	846.005	957.451	3	0.952339	0.815717
O00571	DDX3X	20	1052.39	922.205	1079.6	3	978.338	1229.99	1147	3	0.910254	0.320299
Q08945	SSRP1	20	1219.01	1188.17	1070.55	3	1029.54	905.841	1034.69	3	1.17092	0.0520174
P30153	PPP2R1A	20	1158.22	1100.91	1036.54	3	521.735	866.289	847.711	3	1.47408	0.0394459
Q9BQ52	ELAC2	19	266.584	204.084	236.316	3	296.714	249.96	237.082	3	0.902045	0.373551
Q7L2E3	DHX30	19	322.423	252.652	223.941	3	186.58	184.294	224.396	3	1.34227	0.101089
P43246	MSH2	19	293.375	264.198	229.391	3	320.038	283.393	212.744	3	0.96421	0.802929
P17812	CTPS1	19	571.083	456.291	516.093	3	714.819	610.13	657.12	3	0.778715	0.0311761
P56192	MARS	19	890.397	809.84	788.163	3	415.577	629.714	753.08	3	1.3837	0.0901317
P49411	TUFM	19	1059.44	1080.38	981.739	3	666.293	961.041	988.867	3	1.19316	0.192094
O43390	HNRNPR	19	1439.97	1506.12	1433.64	3	1970.84	1497.81	1421.93	3	0.895544	0.426236
P08758	ANXA5	19	1001.43	1005.41	1006.6	3	1006.3	780.712	850.249	3	1.14264	0.200796
P04181	OAT	19	934.966	913.025	828.514	3	848.251	838.872	931.662	3	1.02204	0.683484
P43243	MATR3	19	1636.49	1466.15	1671.17	3	1746.37	1689.8	1430.56	3	0.980907	0.802739
O43175	PHGDH	19	3384.43	3847.08	3685.66	3	3845.08	3466.63	3141.02	3	1.04443	0.560966
P00338	LDHA	19	3844.72	4632.3	4978.93	3	4650.05	4480.69	3990.62	3	1.0255	0.788836
Q15021	NCAPD2	18	211.887	151.325	103.311	3	85.1923	101.718	127.018	3	1.48608	0.205557
Q14008	CKAP5	18	290.406	257.315	314.599	3	150.162	175.293	196.572	3	1.65187	0.00602811
Q9UJS0	SLC25A13	18	279.479	288.034	206.716	3	176.958	209.086	277.951	3	1.16602	0.403907
O95347	SMC2	18	217.512	185.215	302.311	3	364.866	249.253	228.924	3	0.836302	0.449047
O75694	NUP155	18	250.488	260.795	256.826	3	238.502	221.953	186.871	3	1.18659	0.0603594
P08243	ASNS	18	695.238	587.734	574.864	3	726.235	720.508	943.043	3	0.777407	0.0983106
P51610	HCFC1	18	401.727	390.726	280.334	3	342.373	440.974	372.667	3	0.928005	0.597964
Q8N1F7	NUP93	18	398.924	325.727	339.486	3	258.702	271.33	271.094	3	1.3283	0.0184941
P36871	PGM1	18	308.798	415.291	347.539	3	291.81	307.503	261.848	3	1.2444	0.107139
O75131	CPNE3	18	517.495	607.695	505.333	3	425.927	608.628	538.779	3	1.03635	0.774711
P09960	LTA4H	18	964.319	974.022	947.259	3	605.45	1429.27	815.928	3	1.01226	0.96669
P04844	RPN2	18	579.464	579.645	694.814	3	430.953	483.218	483.583	3	1.32636	0.0227107
P34897	SHMT2	18	801.129	873.802	1036.82	3	998.562	1104.59	803.487	3	0.932954	0.59425
P04843	RPN1	18	967.469	1117.82	751.431	3	659.898	800.418	988.875	3	1.15823	0.416809
P05455	SSB	18	1140.72	1120.46	980.93	3	1216.7	937.327	993.075	3	1.03019	0.765174
P12268	IMPDH2	18	1778.48	1457.73	1573.84	3	1648.78	1679.77	1602.7	3	0.975423	0.696677
P30101	PDIA3	18	1265.57	1250.48	974.5	3	985.204	1063.49	1238.21	3	1.06196	0.603555
Q13838	DDX39B	18	1900.31	1888.02	1675.16	3	1435.22	1654.89	1774.64	3	1.12308	0.181014
P14866	HNRNPL	18	2594.15	2397.77	2346.28	3	2531.33	2560.11	2529.72	3	0.962873	0.337672
P07195	LDHB	18	5742.96	5775.4	6019.15	3	4724.94	4729.8	4364.07	3	1.2691	0.00114667
P04406	GAPDH	18	18124.8	18271.8	17090.3	3	20889.8	20702.5	17350.6	3	0.907436	0.206764
Q9NVI1	FANCI	17	131.773	91.2169	80.6593	3	16.5029	112.882	107.022	3	1.28443	0.55535
O43592	XPOT	17	166.053	142.465	141.928	3	45.8325	233.398	250.471	3	0.850375	0.726803
Q14683	SMC1A	17	206.272	134.785	186.779	3	194.006	157.891	149.13	3	1.05351	0.74248
Q13620	CUL4B	17	212.878	263.665	252.421	3	182.236	200.702	264.546	3	1.12584	0.406533
P78344	EIF4G2	17	268.135	267.453	238.712	3	145.525	304.602	329.703	3	0.992909	0.976363
Q99459	CDC5L	17	367.12	427.204	392.729	3	223.447	310.773	331.38	3	1.37137	0.0456368
O75534	CSDE1	17	444.57	445.526	394.572	3	325.756	455.537	401.942	3	1.08573	0.458363
P28838	LAP3	17	453.025	444.664	336.876	3	319.759	760.106	368.348	3	0.852476	0.64756
Q9Y4L1	HYOU1	17	379.998	325.846	255.665	3	229.842	260.398	295.74	3	1.22333	0.224085
P00367	GLUD1	17	534.757	569.629	542.55	3	391.197	459.985	517.006	3	1.20373	0.0702017
Q9H4A4	RNPEP	17	358.866	289.824	222.947	3	144.976	208.802	265.51	3	1.40748	0.184083
O43143	DHX15	17	571.503	550.161	603.819	3	720.753	458.162	527.358	3	1.01126	0.940127
Q99613	EIF3C	17	557.73	478.057	621.1	3	503.163	477.768	607.685	3	1.04298	0.71193
Q9UBT2	UBA2	17	503.219	578.859	484.168	3	407.182	386.57	442.263	3	1.26717	0.0294257
P52292	KPNA2	17	1078.19	1078.27	1566.88	3	1790.04	1379.57	1175.34	3	0.856934	0.442416
P05023	ATP1A1	17	931.1	910.989	1091.95	3	1109.04	1008.84	945.763	3	0.957696	0.592724
Q9Y230	RUVBL2	17	814.048	833.788	685.356	3	464.315	771.397	756.765	3	1.171	0.361389
Q99873	PRMT1	17	1070.28	1124.07	979.327	3	1128.65	1052.29	908.32	3	1.02733	0.733866
Q15181	PPA1	17	1640.95	1345.64	1379.08	3	1321.05	1306.99	1598.44	3	1.03293	0.745015
Q12905	ILF2	17	1570.73	1834.44	1695.37	3	1227.12	1341.98	1405.22	3	1.28338	0.0152534
P40227	CCT6A	17	1569.64	1541.87	1747.64	3	1672.53	1641.24	1664.37	3	0.976097	0.602313
P00558	PGK1	17	3046.78	3643.76	3237.42	3	2823.76	3244.24	3290.75	3	1.06082	0.456346
P27824	CANX	17	2033.36	2297.55	1610.22	3	1319.91	1681.22	1835.65	3	1.22832	0.217633
P06744	GPI	17	1942.01	1811.33	1677.91	3	1723.84	1788.84	1658.25	3	1.05034	0.365319
P26599	PTBP1	17	2147.93	2293.07	2484.61	3	3343.44	2538.92	2573.98	3	0.818986	0.142547
P25705	ATP5A1	17	2566.64	2984.88	3056.56	3	2591.23	2810.96	2429.67	3	1.09911	0.241877
P60709	ACTB	17	20283.2	19567.3	17789.6	3	24935.2	18218.4	20646.5	3	0.903449	0.383324
Q9P2E9	RRBP1	16	19.0085	84.1767	54.3883	3	54.3156	70.4548	70.6961	3	0.806141	0.554385
Q92900	UPF1	16	177.774	310.98	187.65	3	252.366	180.996	217.438	3	1.03934	0.866269
Q5VYK3	ECM29	16	104.287	37.5899	69.6214	3	127.954	127.046	135.197	3	0.542029	0.0880317
Q9NTJ3	SMC4	16	189.448	223.889	186.647	3	137.908	270.371	166.756	3	1.04338	0.852575
Q08J23	NSUN2	16	300.07	291.571	234.116	3	159.873	292.009	257.637	3	1.16383	0.4347
Q14690	PDCD11	16	149.109	225.241	117.587	3	150.799	224.553	175.898	3	0.892402	0.635469
P50570	DNM2	16	178.257	206.082	199.794	3	146.288	188.28	175.709	3	1.14474	0.176701
O94979	SEC31A	16	218.413	179.415	166.825	3	162.013	187.346	119.081	3	1.20539	0.273064
P12814	ACTN1	16	202.146	237.974	134.574	3	81.5415	106.52	140.892	3	1.74704	0.0785095
Q9BZE4	GTPBP4	16	221.438	276.922	292.165	3	297.977	332.218	379.999	3	0.782548	0.0843913
Q9UQ35	SRRM2	16	406.208	415.666	460.133	3	726.182	517.99	394.543	3	0.782324	0.292567
Q02880	TOP2B	16	399.419	329.352	303.979	3	248.334	333.164	330.578	3	1.13231	0.370218
P60228	EIF3E	16	380.103	424.286	317.161	3	548.009	476.039	550.549	3	0.712276	0.0187739
Q13435	SF3B2	16	472.537	429.704	383.864	3	219.454	224.551	234.236	3	1.89624	0.00145542
Q12874	SF3A3	16	402.813	417.593	472.746	3	285.162	317.631	303.927	3	1.42619	0.0052041
Q9P258	RCC2	16	707.433	719.903	783.523	3	691.166	1155.98	1113.6	3	0.746723	0.23209
P30566	ADSL	16	419.494	330.605	426.325	3	537.177	419.005	527.022	3	0.793164	0.104124
P38606	ATP6V1A	16	503.205	424.724	341.735	3	199.292	433.83	290.304	3	1.37495	0.235179
Q9Y262	EIF3L	16	467.075	545.194	476.422	3	420.54	581.048	505.726	3	0.987646	0.911583
P51659	HSD17B4	16	513.79	517.066	288.542	3	193.81	337.171	272.517	3	1.64207	0.116934
Q9Y617	PSAT1	16	1095.62	1212.59	1063.74	3	789.236	1215.18	1322.88	3	1.01342	0.93408
Q9Y265	RUVBL1	16	884.13	789.713	1055.66	3	762.971	999.783	910.056	3	1.02121	0.864687
Q9UMS4	PRPF19	16	957.602	1010.6	1016.63	3	1008.56	999.157	920.573	3	1.01931	0.604921
O60506	SYNCRIP	16	1138.68	1022.18	872.538	3	600.803	766.825	881.796	3	1.34852	0.0803033
Q92945	KHSRP	16	1155.33	1012.45	1279.01	3	1344.6	1487.66	1378.68	3	0.818532	0.0447695
P17844	DDX5	16	1526.89	1549.64	1690.57	3	1711.9	1623.24	1542.36	3	0.977364	0.630803
Q9UQ80	PA2G4	16	1339.37	916.203	1212.66	3	2496.47	1986.6	1887.74	3	0.544394	0.0129299
P27797	CALR	16	1646.5	1828.84	1608.93	3	1146.04	1187.24	1355.97	3	1.37813	0.00762407
P62424	RPL7A	16	2349.73	2771.51	3332.87	3	3453.7	2764.94	2542.18	3	0.964992	0.808747
P22626	HNRNPA2B1	16	3021.36	2948.1	2615.69	3	2716.86	2417.1	3064.46	3	1.04717	0.597167
P15924	DSP	15	136.278	85.0999	69.9839	3	85.9856	118.049	177.123	3	0.764415	0.420681
O94973	AP2A2	15	141.558	174.315	129.464	3	88.3411	147.852	130.638	3	1.21401	0.303506
Q14203	DCTN1	15	129.019	155.085	232.186	3	141.972	173.832	178.017	3	1.0455	0.83157
P26358	DNMT1	15	115.115	164.714	152.859	3	52.9299	54.8713	87.2105	3	2.21878	0.0131406
P16615	ATP2A2	15	292.316	195.819	359.563	3	294.284	307.312	334.132	3	0.905924	0.581144
Q9BSJ8	ESYT1	15	88.5148	139.328	99.621	3	59.8542	91.5155	67.0011	3	1.49958	0.1158
O76094	SRP72	15	253.159	202.66	217.143	3	233.456	252.194	267.734	3	0.893253	0.210414
O60264	SMARCA5	15	221.698	193.495	177.238	3	120.869	175.435	198.381	3	1.19759	0.284748
Q01581	HMGCS1	15	193.249	329.437	206.534	3	170.396	376.65	206.379	3	0.967873	0.921566
Q92922	SMARCC1	15	247.763	170.245	237.237	3	143.643	228.217	179.241	3	1.18897	0.371257
Q9NSE4	IARS2	15	329.5	224.774	136.56	3	74.664	56.4106	58.0643	3	3.65253	0.0939584
Q96QK1	VPS35	15	298.986	281.342	210.315	3	176.776	218.197	240.413	3	1.24435	0.190769
P08195	SLC3A2	15	498.008	464.892	364.403	3	287.64	563.445	513.178	3	0.972909	0.901887
P42285	SKIV2L2	15	296.665	249.617	214.627	3	196.571	253.016	276.433	3	1.04806	0.746447
P26196	DDX6	15	301.016	235.707	311.838	3	312.438	389.741	332.142	3	0.820404	0.13575
Q14157	UBAP2L	15	422.765	341.303	406.485	3	311.994	429.656	406.013	3	1.01994	0.869915
P31930	UQCRC1	15	484.428	488.898	395.698	3	477.746	513.372	561.354	3	0.881835	0.19043
Q9Y3I0	RTCB	15	474.26	457.351	466.435	3	536.671	564.66	482.173	3	0.882882	0.0666115
Q9NSD9	FARSB	15	501.26	500.503	481.761	3	360.094	348.42	437.431	3	1.29459	0.0171325
P78347	GTF2I	15	569.7	505.621	452.982	3	342.922	400.844	344.764	3	1.40401	0.019357
P06493	CDK1	15	337.465	407.313	362.426	3	469.21	504.83	499.082	3	0.751604	0.00629135
P18754	RCC1	15	641.149	681.395	671.746	3	724.411	685.026	695.874	3	0.947266	0.0935196
O15371	EIF3D	15	486.027	483.932	527.537	3	452.824	592.643	645.766	3	0.885446	0.337124
P13489	RNH1	15	388.613	523.475	433.702	3	410.501	410.212	427.545	3	1.07814	0.499201
O00567	NOP56	15	620.871	652.051	556.898	3	622.537	583.511	578.419	3	1.02542	0.654166
P07237	P4HB	15	992.237	1089.82	922.82	3	846.805	836.258	886.668	3	1.16933	0.0461768
Q13310	PABPC4	15	1268.54	1201.96	1284.12	3	1049.97	1137.38	1094.85	3	1.14393	0.0115461
P31943	HNRNPH1	15	2294.17	2387.29	2613.33	3	2416.61	2327.63	2301.28	3	1.03538	0.456843
P23396	RPS3	15	3296.46	3474.9	3818.22	3	4385.41	3720.06	3843.47	3	0.886237	0.150636
P63244	GNB2L1	15	4426.51	4378.31	4579.49	3	4688.45	4654.09	4404.52	3	0.973613	0.325921
P19338	NCL	15	4772.5	4215.34	3767.78	3	4096.76	4377.17	4426.18	3	0.9888	0.883397
P61978	HNRNPK	15	4985.14	4605.94	5321.39	3	5570.29	4466.75	4281.67	3	1.04147	0.684238
P49790	NUP153	14	54.2947	96.6992	72.9384	3	128.318	87.6382	109.116	3	0.688871	0.118201
O00116	AGPS	14	262.748	280.698	161.739	3	112.667	116.662	98.2123	3	2.15296	0.0735514
Q6PI48	DARS2	14	267.942	228.715	151.627	3	62.5982	133.903	157.189	3	1.83291	0.0917744
Q07065	CKAP4	14	222.985	190.91	216.575	3	240.849	191.704	201.108	3	0.994966	0.955648
P35221	CTNNA1	14	139.186	146.41	155.846	3	111.936	106.792	110.881	3	1.33929	0.00182511
Q09161	NCBP1	14	162.769	192.149	120.517	3	276.326	244.96	166.343	3	0.691412	0.142063
P11413	G6PD	14	249.765	288.408	177.665	3	14.8409	133.194	172.058	3	2.23634	0.082903
Q9UQE7	SMC3	14	209.881	134.033	221.572	3	172.996	134.193	111.103	3	1.35189	0.209565
Q10567	AP1B1	14	211.384	236.737	218.958	3	234.74	274.808	146.671	3	1.01655	0.929771
P55265	ADAR	14	218.591	160.262	106.301	3	52.7314	90.1094	101.039	3	1.98931	0.0865775
P35520	CBS	14	455.345	411.64	320.713	3	437.518	340.142	439.421	3	0.975859	0.858294
P28331	NDUFS1	14	277.879	262.941	244.588	3	194.656	262.408	252.764	3	1.10648	0.339458
Q7L1Q6	BZW1	14	403.548	289.419	377.418	3	378.746	433.045	480.392	3	0.828354	0.178171
P11387	TOP1	14	498.507	360.695	396.759	3	376.663	392.345	422.538	3	1.05406	0.646737
P61221	ABCE1	14	390.892	470.637	540.344	3	595.239	606.093	374.632	3	0.889533	0.540804
P61158	ACTR3	14	509.648	571.47	409.527	3	494.595	362.203	250.873	3	1.34575	0.206613
P39656	DDOST	14	437.39	502.639	522.19	3	354.937	427.635	340.269	3	1.30225	0.0384884
P00491	PNP	14	531.719	535.654	419.761	3	334.118	371.274	453.412	3	1.28333	0.102271
O76021	RSL1D1	14	687.63	740.729	724.657	3	846.28	712.975	484.726	3	1.05334	0.764669
P31948	STIP1	14	703.569	551.013	890.87	3	753.058	975.284	939.677	3	0.804137	0.220352
P22087	FBL	14	545.29	468.812	680.457	3	784.863	700.506	703.45	3	0.774189	0.0718935
P02545	LMNA	14	249.405	304.982	605.737	3	610.679	389.351	186.127	3	0.978053	0.960619
P20700	LMNB1	14	823.848	856.993	734.828	3	804.044	752.647	618.021	3	1.1108	0.292907
P23526	AHCY	14	940.099	810.052	1016.65	3	1503.48	1348.1	1065.6	3	0.706326	0.0536963
P21796	VDAC1	14	1367.18	1404.17	1614.38	3	1033.37	1711.42	1670.51	3	0.993301	0.968226
Q09028	RBBP4	14	1453.71	1270.25	1424.28	3	1222.56	1215.51	1228.7	3	1.13131	0.105368
P39023	RPL3	14	1281.15	1239.61	1090.49	3	1024.78	1080.33	1339.22	3	1.04846	0.647863
P36578	RPL4	14	3242.05	3573.58	3078.49	3	2683.47	2638.94	2821.31	3	1.21494	0.0199663
P04075	ALDOA	14	4121.59	3866.42	3153.8	3	5147.7	4129.71	4621.17	3	0.801651	0.0899067
P60174	TPI1	14	5204.98	4963.02	4751.59	3	3659.2	4535.1	4740.12	3	1.15348	0.136928
Q8NI27	THOC2	13	106.875	108.439	52.2347	3	12.1471	72.9468	83.43	3	1.5876	0.317129
P69849	NOMO3	13	58.8004	50.7963	77.6418	3	91.0501	71.951	97.9393	3	0.717552	0.0917788
Q86UP2	KTN1	13	143.745	176.395	136.792	3	131.688	151.333	101.871	3	1.18717	0.27195
P43490	NAMPT	13	196.582	197.837	193.854	3	169.858	185.664	229.013	3	1.0064	0.950285
O00429	DNM1L	13	113.216	72.6777	118.971	3	101.357	75.2436	92.4001	3	1.13332	0.507849
O95163	IKBKAP	13	85.6686	108.582	63.2628	3	47.3291	138.425	140.307	3	0.789769	0.530974
P02786	TFRC	13	239.346	174.643	157.15	3	277.918	276.51	204.17	3	0.752886	0.14786
O14654	IRS4	13	117.444	160.864	111.676	3	160.093	155.485	109.578	3	0.917275	0.628121
Q5JTH9	RRP12	13	112.699	98.3536	114.057	3	173.051	145.669	107.489	3	0.762792	0.161717
Q16555	DPYSL2	13	85.6851	71.4282	59.0075	3	54.7242	18.8344	15.7042	3	2.42117	0.0451684
Q8NE71	ABCF1	13	260.139	284.569	223.722	3	39.1516	196.722	205.865	3	1.73956	0.128309
Q15436	SEC23A	13	120.714	125.649	139.628	3	109.892	164.115	90.9326	3	1.05769	0.772153
Q9BUJ2	HNRNPUL1	13	292.352	325.422	279.274	3	335.628	220.382	250.522	3	1.11223	0.462139
P35998	PSMC2	13	233.697	234.373	158.225	3	287.306	220.372	244.792	3	0.832318	0.258453
P23381	WARS	13	459.785	275.538	291.517	3	242.812	214.24	340.255	3	1.28789	0.337024
Q9Y2X3	NOP58	13	222.384	295.203	338.656	3	383.039	372.715	284.922	3	0.822777	0.252684
P49419	ALDH7A1	13	366.448	289.222	300.335	3	219.738	318.698	217.605	3	1.26449	0.180567
O00425	IGF2BP3	13	321.281	303.844	302.761	3	266.805	334.618	376.766	3	0.948575	0.633992
P22695	UQCRC2	13	506.551	504.232	463.008	3	404.987	526.981	589.131	3	0.968899	0.791876
P62195	PSMC5	13	291.189	182.251	270.914	3	256.352	289.282	337.944	3	0.84243	0.320869
P15170	GSPT1	13	272.499	281.694	227.782	3	226.498	276.119	246.366	3	1.04405	0.643795
O14744	PRMT5	13	361.957	381.571	353.068	3	309.383	355.863	368.076	3	1.06123	0.346007
Q9BVP2	GNL3	13	383.471	312.831	398.841	3	412.888	359.952	283.413	3	1.03682	0.791956
P31040	SDHA	13	354.265	1209.47	1062.16	3	253.654	902.828	559.192	3	1.53053	0.401779
O95831	AIFM1	13	505.2	523.478	379.062	3	346.148	357.86	428.318	3	1.24323	0.153151
O43242	PSMD3	13	471.476	443.968	397.829	3	411.578	343.649	383.236	3	1.15355	0.116246
Q9Y3F4	STRAP	13	396.987	379.212	476.868	3	596.895	537.512	441.864	3	0.794956	0.117923
Q9UNM6	PSMD13	13	378.621	369.435	372.405	3	316.077	287.67	278.935	3	1.26938	0.00234918
O00232	PSMD12	13	357.438	524.231	497.378	3	312.076	309.47	361.814	3	1.40238	0.0725423
Q15046	KARS	13	545.221	498.154	489.148	3	282.604	411.57	409.076	3	1.3891	0.0358284
Q16891	IMMT	13	516.67	565.329	536.136	3	482.683	380.021	390.703	3	1.29099	0.0267171
Q7L2H7	EIF3M	13	382.278	421.547	439.999	3	280.183	345.777	583.709	3	1.02824	0.909214
P50454	SERPINH1	13	423.601	614.864	497.208	3	408.034	441.793	433.682	3	1.19646	0.211838
O00231	PSMD11	13	459.538	320.486	318.116	3	237.451	446.649	506.546	3	0.922307	0.759381
P11177	PDHB	13	462.357	431.662	571.593	3	701.424	600.744	570.053	3	0.78282	0.0800588
Q15459	SF3A1	13	491.91	620.73	462.605	3	301.941	378.554	418.774	3	1.43299	0.0558494
P27695	APEX1	13	588.24	577.297	458.066	3	605.407	230.151	545.499	3	1.17562	0.54884
P41091	EIF2S3	13	653.253	560.485	543.724	3	589.893	786.502	637.342	3	0.872737	0.279372
Q9UHX1	PUF60	13	575.814	525.072	457.872	3	679.969	554.698	769.848	3	0.777623	0.104945
P35241	RDX	13	619.651	632.288	576.566	3	392.796	549.961	587.968	3	1.19453	0.185058
Q99714	HSD17B10	13	839.18	851.574	623.692	3	463.331	515.852	504.214	3	1.56023	0.0215699
Q13283	G3BP1	13	915.792	744.366	764.366	3	848.876	838.356	993.605	3	0.904391	0.311065
Q99623	PHB2	13	903.989	952.348	867.095	3	534.902	976.627	1029.83	3	1.07165	0.737554
Q15233	NONO	13	900.896	772.543	898.87	3	958.539	1082.83	1300.3	3	0.769767	0.0773941
P23246	SFPQ	13	1300.81	1238.87	1285.04	3	1185.34	1132.31	1280.89	3	1.06285	0.18602
P35232	PHB	13	1221.51	1219.58	1419.79	3	1176.25	1149.09	1046.5	3	1.14504	0.10256
P30041	PRDX6	13	1874.22	1952.19	1798.08	3	1615.42	1450.79	1500.3	3	1.23168	0.00591533
P40926	MDH2	13	3887.06	3600.79	4003.42	3	4331.9	3855.14	3696	3	0.967031	0.593417
P15531	NME1	13	4036.9	4269.17	3940.66	3	3722.09	4115.73	4026.06	3	1.03227	0.453691
Q05639	EEF1A2	13	4810.69	4768.8	9244.63	3	14314.5	10281.5	8883.12	3	0.562265	0.090945
P68104	EEF1A1	13	14373.3	12070.9	15798.8	3	21973.9	13662.4	15456.6	3	0.826788	0.343618
Q9NYU2	UGGT1	13	45.3545	51.9187	13.3888	3	0	54.8512	22.9929	2	1.42159	0.611126
Q12788	TBL3	12	171.377	189.375	94.6307	3	39.7159	182.42	127.487	3	1.30249	0.525162
O00541	PES1	12	98.6748	93.0896	107.229	3	155.306	254.971	207.955	3	0.483625	0.0632711
P36776	LONP1	12	109.41	49.5316	167.932	3	66.1089	112.15	129.041	3	1.0637	0.87529
O75874	IDH1	12	244.551	123.848	135.835	3	80.6229	166.153	160.274	3	1.23875	0.53083
P45974	USP5	12	162.12	156.983	118.444	3	52.0309	113.646	117.571	3	1.54475	0.111896
Q9Y6G9	DYNC1LI1	12	275.66	206.95	218.99	3	243.465	197.596	181.95	3	1.12615	0.403936
Q9NTK5	OLA1	12	299.108	313.982	310.856	3	398.985	463.64	448.028	3	0.70495	0.00298103
O75083	WDR1	12	241.966	306.614	209.17	3	114.528	248.227	285.569	3	1.16878	0.571695
Q15008	PSMD6	12	259.339	184.109	304.027	3	183.225	248.971	311.195	3	1.00549	0.979936
Q8N163	CCAR2	12	112.311	158.926	125.348	3	37.8477	88.2844	68.2618	3	2.04011	0.0289031
P62495	ETF1	12	320.145	436.164	399.671	3	230.593	418.159	404.203	3	1.09784	0.64655
P17980	PSMC3	12	293.843	301.174	278.85	3	374.083	347.629	303.369	3	0.852487	0.0804039
O43776	NARS	12	421.357	455.148	329.186	3	97.4956	399.888	375.227	3	1.38171	0.345863
Q96AE4	FUBP1	12	372.526	380.349	388.841	3	524.349	551.017	602.994	3	0.680257	0.00161612
P16152	CBR1	12	446.025	501.762	327.383	3	279.765	365.076	293.794	3	1.35854	0.12429
Q14498	RBM39	12	498.878	278.528	415.849	3	228.9	435.925	477.571	3	1.04452	0.87386
P52209	PGD	12	561.88	671.213	515.158	3	491.164	583.716	703.67	3	0.982964	0.901924
P13804	ETFA	12	500.003	546.473	476.251	3	689.438	470.385	575.119	3	0.877682	0.347609
P62333	PSMC6	12	379.09	247.43	304.662	3	486.91	341.656	229.005	3	0.880492	0.64163
P42167	TMPO	12	854.644	986.902	968.937	3	996.589	779.252	703.109	3	1.13374	0.319024
P07355	ANXA2	12	672.669	861.192	958.056	3	650.323	569.587	748.776	3	1.26578	0.151367
P55084	HADHB	12	420.48	339.903	295.561	3	344.268	322.291	301.246	3	1.09107	0.489136
P31689	DNAJA1	12	519.143	556.926	714.6	3	823.401	776.554	942.343	3	0.70435	0.0319842
P00505	GOT2	12	1117.16	1076.57	848.627	3	782.175	1113.65	919.62	3	1.0806	0.584642
P38919	EIF4A3	12	697.983	546.42	692.463	3	544.254	741.85	615.569	3	1.01851	0.885041
P26368	U2AF2	12	995.549	826.484	886.057	3	903.452	926.9	1116.99	3	0.918824	0.395149
Q15084	PDIA6	12	814.554	701.425	785.951	3	561.721	860.878	842.816	3	1.01612	0.911312
P62701	RPS4X	12	1401.82	1567.49	1765.65	3	1453.55	1504.5	1652.76	3	1.02692	0.749484
Q15366	PCBP2	12	2012.46	2043.36	2101.71	3	1978.02	2019.27	1915.09	3	1.04146	0.110769
P12236	SLC25A6	12	1923.01	2029.22	1687.36	3	1267.84	1813.99	1897.96	3	1.1325	0.377663
P18669	PGAM1	12	2184.08	2188.08	1970.34	3	1968.42	1942.68	1975.39	3	1.07747	0.166643
P46013	MKI67	11	100.616	124.207	153.408	3	136.133	138.607	124.756	3	0.94677	0.677915
Q06210	GFPT1	11	42.9674	92.5212	63.2722	3	61.1736	27.226	64.4024	3	1.30077	0.457791
P23368	ME2	11	83.4524	83.1054	52.9798	3	56.7548	71.1429	86.8605	3	1.02225	0.910606
Q14676	MDC1	11	186.68	222.568	245.593	3	218.588	146.195	117.014	3	1.35917	0.171979
O94776	MTA2	11	213.264	205.262	204.188	3	158.19	168.039	214.923	3	1.15072	0.200046
P33176	KIF5B	11	172.298	112.992	127.416	3	76.9292	94.5709	98.4521	3	1.52882	0.0668749
Q8WUM0	NUP133	11	139.52	79.9431	117.198	3	37.6297	120.179	132.235	3	1.16072	0.675202
Q2NL82	TSR1	11	139.029	105.399	134.919	3	106.728	130.56	138.828	3	1.00859	0.94362
Q96SB4	SRPK1	11	128.053	108.862	143.446	3	93.3776	133.958	137.947	3	1.04128	0.787036
Q96P70	IPO9	11	510.012	430.456	54.2515	3	36.2324	84.3132	83.3782	3	4.8779	0.200234
Q9BT78	COPS4	11	154.795	168.355	167.327	3	134.135	185.908	187.221	3	0.966906	0.771615
Q8IY81	FTSJ3	11	139.925	95.4852	141.694	3	59.5233	98.1186	110.475	3	1.40649	0.166962
P54578	USP14	11	175.285	146.182	148.651	3	109.764	175.293	165.42	3	1.0436	0.784835
Q6P2E9	EDC4	11	240.281	204.539	169.865	3	139.885	129.327	74.0001	3	1.79098	0.0348548
P31350	RRM2	11	166.967	153.72	235.436	3	86.9049	282.254	206.618	3	0.965866	0.921253
P19623	SRM	11	405.415	339.394	328.737	3	392.757	432.519	556.86	3	0.776729	0.134453
Q2TAY7	SMU1	11	274.163	253.882	165.108	3	130.225	168.33	235.215	3	1.2986	0.307066
P17858	PFKL	11	203.079	148.288	103.84	3	125.352	105.159	116.639	3	1.31127	0.28617
Q8NC51	SERBP1	11	277.451	150.317	258.186	3	1006.25	264.991	306.005	3	0.434908	0.289901
O15372	EIF3H	11	236.335	117.134	284.151	3	154.057	317.948	328.774	3	0.796251	0.509775
Q96PK6	RBM14	11	291.57	239.806	357.851	3	787.391	399.996	392.111	3	0.562981	0.163187
P46459	NSF	11	171.709	208.512	155.538	3	233.956	109.076	111.295	3	1.17924	0.571837
P49189	ALDH9A1	11	210.963	184.016	160.317	3	140.014	236.275	222.95	3	0.926669	0.684321
Q03252	LMNB2	11	382.988	189.407	190.768	3	295.275	198.644	192.086	3	1.11248	0.74048
P15311	EZR	11	314.877	352.394	370.732	3	290.953	250.955	290.701	3	1.24669	0.0317094
P61163	ACTR1A	11	311.59	339.297	553.4	3	133.202	254.658	245.476	3	1.9015	0.0908084
Q9UBE0	SAE1	11	221.128	201.241	261.885	3	229.457	342.103	238.595	3	0.844596	0.356414
P49591	SARS	11	492.633	500.418	444.791	3	236.651	365.935	431.261	3	1.39077	0.08734
P46087	NOP2	11	271.752	316.282	332.524	3	267.425	324.249	383.971	3	0.943539	0.656163
P47756	CAPZB	11	410.655	530.335	380.512	3	402.262	385.417	389.404	3	1.12269	0.403177
P15121	AKR1B1	11	847.306	815.626	714.615	3	408.474	527.491	454.416	3	1.71	0.00340776
P27694	RPA1	11	441.205	352.255	322.27	3	317.918	306.065	339.6	3	1.1579	0.242749
P12532	CKMT1A	11	643.526	654.118	641.372	3	692.729	579.018	724.293	3	0.971431	0.709033
P68400	CSNK2A1	11	433.854	500.144	271.556	3	284.453	297.388	392.95	3	1.23673	0.368916
Q9UJZ1	STOML2	11	392.416	311.246	454.252	3	432.359	378.281	334.53	3	1.01113	0.936564
P39748	FEN1	11	466.202	500.391	438.564	3	458.415	348.269	403.785	3	1.16084	0.149865
P00492	HPRT1	11	837.688	992.363	657.173	3	735.337	794.842	814.362	3	1.06086	0.658319
P07954	FH	11	315.301	187.596	152.197	3	98.8812	90.6433	100.571	3	2.2582	0.132846
P52597	HNRNPF	11	429.842	357.018	685.916	3	620.688	717.445	632.323	3	0.747429	0.186904
P00387	CYB5R3	11	422.114	434.645	351.311	3	369.373	313.154	443.783	3	1.07259	0.584402
O14818	PSMA7	11	666.226	645.808	664.673	3	769.327	711.49	696.044	3	0.908053	0.0454811
P14314	PRKCSH	11	708.301	739.499	714.174	3	780.455	657.167	618.432	3	1.05152	0.517304
P11940	PABPC1	11	1205.14	1232.08	1275.06	3	997.612	1395.79	1264.88	3	1.01476	0.88704
O75367	H2AFY	11	853.629	922.528	895.12	3	953.938	703.817	684.834	3	1.14031	0.285713
P55209	NAP1L1	11	1073.1	1111.93	795.664	3	733.367	935.501	1007.14	3	1.11386	0.475073
Q15365	PCBP1	11	1281.2	1129.95	1438.64	3	1210.21	1463.14	1574.78	3	0.906232	0.396313
P51991	HNRNPA3	11	1476.41	1361.98	1136.3	3	885.525	1150.02	1364.94	3	1.16886	0.325425
P23528	CFL1	11	1447.71	1612.31	1826.71	3	687.999	1316.25	1351.33	3	1.4563	0.102428
P62258	YWHAE	11	2038.84	1316.41	1484.1	3	2824.7	1501.15	1587.02	3	0.818444	0.497471
P62826	RAN	11	2781.64	2911.49	2830.76	3	3708.8	2788.59	2610.31	3	0.9359	0.625944
P07910	HNRNPC	11	2912.64	2946.24	2459.63	3	1131.63	2411.59	2644.33	3	1.34439	0.225197
P05388	RPLP0	11	2680.43	2913.83	2801.32	3	3996.49	2733.73	3126.03	3	0.851802	0.26844
P62805	HIST1H4A	11	32177.4	32636.8	26540.2	3	24229	32842.6	32246.8	3	1.02279	0.851507
P32929	CTH	10	181.954	181.848	167.197	3	160.17	136.533	162.282	3	1.1569	0.0667144
O60610	DIAPH1	10	80.227	40.1216	45.0097	3	92.0115	41.4932	14.3624	3	1.11829	0.833702
A0AVT1	UBA6	10	54.7866	36.4622	60.7803	3	32.1378	86.721	95.1979	3	0.710228	0.382002
Q8TEQ6	GEMIN5	10	131.402	77.2899	64.9709	3	193.45	113.323	95.4474	3	0.68038	0.304249
Q12769	NUP160	10	60.8044	75.9807	49.4007	3	26.7783	57.8325	48.704	3	1.39659	0.216092
Q9NVI7	ATAD3A	10	183.403	165.991	204.931	3	157.895	337.089	199.717	3	0.797933	0.444998
P35573	AGL	10	93.9481	41.1512	48.355	3	27.3076	57.9224	51.1909	3	1.34477	0.454788
Q9UKX7	NUP50	10	101.715	97.4358	135.024	3	194.236	181.403	113.561	3	0.683104	0.135586
O94906	PRPF6	10	127.314	49.3889	61.9982	3	46.0096	66.5704	48.9554	3	1.4777	0.361476
Q9BPX3	NCAPG	10	144.283	143.824	83.0179	3	45.2584	104.669	95.1573	3	1.51428	0.2006
O43747	AP1G1	10	120.257	85.8631	132.349	3	32.4998	30.8629	24.911	3	3.83432	0.0041064
Q6UB35	MTHFD1L	10	154.665	134.897	126.437	3	105.068	124.617	124.818	3	1.17347	0.125875
Q8TBC4	UBA3	10	157.36	143.373	77.9949	3	37.5928	113.799	37.4372	3	2.00566	0.147249
Q8WVM8	SCFD1	10	105.31	121.747	127.366	3	51.015	80.881	76.8881	3	1.69756	0.0133194
Q9H0D6	XRN2	10	122.419	186.43	180.321	3	128.275	166.964	206.796	3	0.974374	0.894956
P48147	PREP	10	146.236	112.514	56.564	3	41.5686	68.2527	70.2301	3	1.75125	0.179348
Q5TFE4	NT5DC1	10	192.161	107.185	58.7223	3	81.0433	56.8387	76.17	3	1.67281	0.293088
P49821	NDUFV1	10	169.352	128.521	95.1735	3	116.711	104.355	151.752	3	1.05426	0.806158
Q15645	TRIP13	10	179.695	170.021	117.586	3	71.5969	64.4401	93.5564	3	2.03535	0.020131
O14776	TCERG1	10	121.036	112.109	98.2901	3	76.914	126.996	109.974	3	1.05592	0.735054
O43491	EPB41L2	10	136.806	187.579	110.708	3	71.3789	60.9143	66.9856	3	2.18333	0.0709735
Q9H2U2	PPA2	10	100.252	70.8922	72.4798	3	119.817	94.6237	83.0108	3	0.819037	0.282271
O94826	TOMM70A	10	156.336	134.131	200.029	3	105.642	219.013	219.31	3	0.901705	0.696515
Q9UIA9	XPO7	10	111.027	66.2645	44.4984	3	44.6396	66.396	70.8082	3	1.21967	0.563822
P52294	KPNA1	10	142.038	118.632	185.892	3	115.694	124.599	118.386	3	1.24502	0.274564
Q96HE7	ERO1A	10	122.941	105.843	90.1247	3	58.3829	82.088	50.2605	3	1.67203	0.0336589
O95573	ACSL3	10	172.317	232.761	151.773	3	127.01	192.253	133.778	3	1.22914	0.339493
Q93009	USP7	10	163.696	111.261	107.442	3	72.5271	84.8973	93.4578	3	1.52421	0.0837985
P12081	HARS	10	206.701	230.655	192.449	3	125.613	144.493	183.644	3	1.388	0.0451854
P78417	GSTO1	10	123.946	130.169	107.447	3	37.3806	107.321	146.989	3	1.23954	0.516267
Q96RP9	GFM1	10	269.254	169.473	290.94	3	52.3656	58.0493	41.0298	3	4.81805	0.0336922
O14579	COPE	10	204.115	289.652	203.595	3	131.307	186.456	247.544	3	1.2336	0.374698
P36551	CPOX	10	165.927	159.547	144.214	3	84.5385	144.712	150.781	3	1.23592	0.247719
O00629	KPNA4	10	207.973	172.508	161.868	3	76.0768	208.975	185.125	3	1.1535	0.607425
O60832	DKC1	10	243.232	189.773	133.732	3	71.4646	120.658	145.766	3	1.67728	0.118009
O95202	LETM1	10	210.181	208.163	195.74	3	44.0635	153.817	152.081	3	1.75472	0.134052
Q96DI7	SNRNP40	10	232.902	205.689	143.588	3	60.1266	247.039	258.684	3	1.02886	0.941381
P30084	ECHS1	10	278.659	211.387	259.688	3	234.96	253.362	261.821	3	0.999455	0.995254
P17174	GOT1	10	289.753	282.817	270.015	3	280.388	235.065	216.042	3	1.15187	0.136888
P62879	GNB2	10	229.544	229.625	125.215	3	76.8241	117.593	180.044	3	1.5606	0.202452
P48444	ARCN1	10	317.833	254.136	304.076	3	207.034	295.688	310.898	3	1.07672	0.610617
P31942	HNRNPH3	10	257.517	263.184	274.35	3	362.647	304.128	317.39	3	0.807842	0.0265967
Q9BZZ5	API5	10	457.805	427.578	317.403	3	370.12	420.66	306.702	3	1.09595	0.550537
Q8NBS9	TXNDC5	10	355.807	239.395	305.448	3	267.9	361.186	416.166	3	0.861659	0.429169
Q13347	EIF3I	10	322.96	305.589	310.715	3	290.28	397.736	417.504	3	0.849613	0.295174
P10515	DLAT	10	392.271	252.367	314.316	3	160.767	394.488	327.093	3	1.08682	0.766641
P31153	MAT2A	10	493.201	611.285	612.141	3	675.062	646.018	584.417	3	0.900882	0.257312
P63279	UBE2I	10	318.601	212.029	397.261	3	268.359	297.245	269.259	3	1.11143	0.599827
Q14444	CAPRIN1	10	353.174	397.451	505.61	3	465.779	426.83	412.15	3	0.962811	0.753173
Q9NZI8	IGF2BP1	10	692.452	687.887	614.268	3	191.683	452.738	538.68	3	1.68592	0.0653963
Q15019	37500	10	509.351	495.994	450.75	3	295.606	405.568	349.387	3	1.38602	0.0205185
Q9H9B4	SFXN1	10	459.008	432.432	410.711	3	288.925	476.305	421.151	3	1.09758	0.537714
P08559	PDHA1	10	567.755	637.277	558.303	3	511.89	453.72	565.863	3	1.1514	0.131428
P51149	RAB7A	10	605.482	649.475	378.687	3	463.463	480.665	611.804	3	1.04995	0.800812
Q9BWD1	ACAT2	10	571.782	532.72	212.387	3	363.321	351.282	383.634	3	1.19909	0.588002
P24752	ACAT1	10	530.521	462.199	466.985	3	541.624	558.011	603.339	3	0.857151	0.0477178
P00918	CA2	10	585.879	829.318	818.746	3	1039.91	1205.92	1336.41	3	0.623616	0.0184022
P62140	PPP1CB	10	690.764	592.339	628.103	3	426.18	562.25	549.621	3	1.24262	0.0752697
P67775	PPP2CA	10	634.714	547.45	474.865	3	292.366	409.416	427.425	3	1.46743	0.0484494
P39687	ANP32A	10	1063.26	1111.7	855.77	3	1009.77	744.409	814.006	3	1.18011	0.23952
O75390	CS	10	954.403	938.485	1116.61	3	852.799	973.5	876.324	3	1.11355	0.206122
P45880	VDAC2	10	1346.36	1461.86	1353.56	3	1446.28	1226.56	1342.75	3	1.03641	0.544324
P23284	PPIB	10	1127.07	1342.33	1218.66	3	1343.47	1216.58	1231.05	3	0.972823	0.667325
Q13162	PRDX4	10	1195.5	1213.45	1120.79	3	1161.68	1197.54	1205.18	3	0.990281	0.731556
P62263	RPS14	10	615.944	884.137	1124.9	3	1596.68	1362.17	794.673	3	0.699338	0.249981
Q01105	SET	10	1652.63	2114.6	2139.76	3	1553.65	1483.99	1622.96	3	1.26743	0.0637543
P18124	RPL7	10	1849.84	2044.25	2231.97	3	2385.54	2383.86	2231.26	3	0.875068	0.0745573
P09211	GSTP1	10	1960.67	1779.07	1376.88	3	1686.73	1585.8	1669.76	3	1.03527	0.756901
P63241	EIF5A	10	2327.31	2186.87	2546.15	3	2855.42	2182.82	2272.92	3	0.965692	0.740274
P06748	NPM1	10	3113.79	2830.48	2599.45	3	4676.53	2745.59	3919.35	3	0.753316	0.183782
P63104	YWHAZ	10	4398.86	4554.67	4254.87	3	6057.81	4115.26	4131.03	3	0.9234	0.629362
Q96KP4	CNDP2	9	180.965	169.755	140.982	3	84.6046	124.881	131.322	3	1.44275	0.0559349
Q9H6R4	NOL6	9	78.1826	60.8019	76.9106	3	62.061	80.6288	87.3717	3	0.938423	0.642176
Q8N3U4	STAG2	9	39.2113	40.5169	51.6412	3	33.3289	77.3329	69.1647	3	0.730534	0.315186
Q93008	USP9X	9	71.1685	79.3361	55.0173	3	12.1086	25.0112	27.565	3	3.17729	0.00547155
Q16881	TXNRD1	9	123.231	127.894	153.478	3	26.1633	168.878	150.336	3	1.17148	0.688512
Q86Y56	DNAAF5	9	94.6553	40.1027	49.6294	3	13.5915	70.4293	67.6701	3	1.21555	0.685454
Q96EY7	PTCD3	9	57.6623	41.626	40.5339	3	45.0444	70.8284	34.8614	3	0.927608	0.777817
Q9NUJ1	ABHD10	9	109.002	115.834	89.1484	3	105.525	165.452	152.331	3	0.74174	0.140586
O43660	PLRG1	9	106.057	78.4979	109.291	3	115.689	101.281	77.3309	3	0.998456	0.992354
O94925	GLS	9	62.4249	56.5425	28.8563	3	51.0267	62.0252	46.6912	3	0.925384	0.743114
P61201	COPS2	9	160.653	77.2359	69.1461	3	24.8252	125.365	115.591	3	1.15522	0.766991
Q9UIG0	BAZ1B	9	79.1725	85.2252	120.469	3	95.4656	105.292	95.5086	3	0.961521	0.789038
Q7L576	CYFIP1	9	71.9178	55.1311	74.8115	3	119.915	82.6507	78.9427	3	0.717068	0.140037
O43818	RRP9	9	64.1484	58.2335	95.7439	3	58.0525	72.8662	81.1968	3	1.02834	0.88894
Q9NZL4	HSPBP1	9	112.565	72.0722	43.1187	3	57.8458	63.0705	96.039	3	1.04978	0.885275
O60684	KPNA6	9	64.9414	54.1064	58.9741	3	61.9209	35.7366	82.4752	3	0.988281	0.962008
P49589	CARS	9	97.7792	77.7411	99.8523	3	121.471	58.4431	68.0336	3	1.11061	0.683518
Q9BUF5	TUBB6	9	438.114	75.715	72.2447	3	168.065	66.7819	85.8261	3	1.82764	0.519106
Q53GS9	USP39	9	95.7859	64.9147	74.128	3	52.1243	66.2678	29.4146	3	1.58876	0.108873
Q9GZL7	WDR12	9	158.241	69.6465	113.912	3	172.599	203.45	190.953	3	0.602819	0.0503241
Q9NQW7	XPNPEP1	9	82.0046	66.01	51.6566	3	14.4634	60.095	32.7078	3	1.86146	0.124698
P05091	ALDH2	9	174.41	160.854	74.2282	3	94.4207	129.848	110.179	3	1.22438	0.490769
Q9H3U1	UNC45A	9	110.58	117.266	82.6557	3	29.0864	65.0983	17.9781	3	2.76832	0.0203433
Q9HC35	EML4	9	109.912	117.53	111.745	3	46.6596	75.2164	77.2759	3	1.70316	0.0100166
P13861	PRKAR2A	9	116.203	98.7122	56.2588	3	76.0846	120.484	101.766	3	0.908959	0.701314
P06280	GLA	9	103.545	147.314	123.256	3	52.6108	212.934	231.952	3	0.751996	0.51923
Q13895	BYSL	9	83.1515	76.0713	69.8652	3	83.6355	76.6169	88.7264	3	0.920111	0.271431
P19367	HK1	9	68.2448	67.5178	74.5263	3	58.4413	81.6887	92.9628	3	0.902168	0.505508
Q9H8H0	NOL11	9	113.031	101.042	132.138	3	12.8832	109.284	103.878	3	1.5316	0.285975
Q13428	TCOF1	9	153.9	126.845	132.915	3	255.6	154.365	158.952	3	0.727099	0.202734
O60749	SNX2	9	157.89	136.216	106.928	3	118.28	140.792	130.99	3	1.02813	0.831846
O95336	PGLS	9	200.742	250.431	251.926	3	193.142	167.271	233.356	3	1.18413	0.226825
Q9UMX0	UBQLN1	9	178.066	140.219	145.052	3	147.043	177.38	149.463	3	0.977739	0.830244
P48735	IDH2	9	140.613	115.545	111.597	3	44.4644	95.2792	89.9406	3	1.60113	0.0677069
Q15061	WDR43	9	144.481	174.564	85.6541	3	98.7469	166.409	77.5582	3	1.18087	0.610154
Q99536	VAT1	9	162.924	210.567	156.054	3	109.762	111.97	111.337	3	1.5899	0.061977
P46063	RECQL	9	118.515	82.7737	113.575	3	159.374	121.43	84.7704	3	0.861288	0.524442
P54920	NAPA	9	121.734	113.889	133.366	3	112.296	174.248	164.164	3	0.818692	0.245041
Q02978	SLC25A11	9	213.302	264.028	242.525	3	211.852	206.139	218.823	3	1.1304	0.141713
P00390	GSR	9	98.656	151.296	114.476	3	179.461	80.8675	124.439	3	0.947136	0.844984
O00505	KPNA3	9	185.79	102.085	152.85	3	87.7301	134.004	110.35	3	1.32715	0.262192
Q9BS26	ERP44	9	217.876	204.061	184.869	3	93.7435	131.367	87.3149	3	1.94224	0.00423109
P38117	ETFB	9	234.586	285.38	306.061	3	308.203	189.088	262.67	3	1.08693	0.617037
Q9NR45	NANS	9	275.768	266.25	144.502	3	164.554	150.823	181.981	3	1.38033	0.218259
Q9UKV3	ACIN1	9	224.498	236.64	185.643	3	61.6952	110.371	202.067	3	1.72875	0.107384
P30837	ALDH1B1	9	177.126	130.543	121.789	3	86.9789	149.895	165.77	3	1.06659	0.777436
Q1KMD3	HNRNPUL2	9	235.332	220.112	187.202	3	170.762	200.116	193.776	3	1.13812	0.196036
Q9BXP5	SRRT	9	150.836	153.037	101.766	3	52.0347	145.756	115.966	3	1.29285	0.396943
Q53GQ0	HSD17B12	9	239.777	233.878	130.287	3	153.668	111.909	183.052	3	1.34619	0.276403
P05198	EIF2S1	9	151.91	161.529	167.588	3	360.783	224.404	208.413	3	0.606133	0.162824
Q53H12	AGK	9	383.211	267.113	222.117	3	161.51	134.941	185.106	3	1.81171	0.0601017
P11766	ADH5	9	387.232	367.09	410.054	3	289.225	278.86	283.496	3	1.36731	0.00122412
P20042	EIF2S2	9	363.959	279.431	352.729	3	294.318	271.454	276.423	3	1.18276	0.13441
Q8TDN6	BRIX1	9	303.456	308.732	101.787	3	73.2783	139.907	191.761	3	1.76313	0.248145
O75489	NDUFS3	9	270.879	214.261	198.923	3	142.614	253.566	221.499	3	1.10747	0.605815
P09661	SNRPA1	9	349.02	323.868	412.97	3	385.985	358.907	343.271	3	0.997881	0.980336
Q13867	BLMH	9	142.266	155.394	252.916	3	182.151	192.572	138.325	3	1.07315	0.762459
Q13547	HDAC1	9	309.442	315.029	298.719	3	300.881	211.05	275.182	3	1.17288	0.169938
P31150	GDI1	9	267.725	264.306	263.17	3	217.581	239.267	223.734	3	1.16841	0.00441602
P25786	PSMA1	9	271.894	206.973	221.265	3	1087.77	306.274	1705.67	3	0.22587	0.186605
Q9NVP1	DDX18	9	239.855	272.736	301.486	3	171.84	208.431	292.661	3	1.20975	0.304277
P43686	PSMC4	9	216.024	235.071	287.052	3	195.867	279.812	267.904	3	0.99269	0.959744
P51665	PSMD7	9	185.107	240.89	226.25	3	134.296	121.03	187.925	3	1.4715	0.0576531
P51858	HDGF	9	353.034	391.077	228.346	3	29.8337	151.703	139.474	3	3.02936	0.0255884
O95433	AHSA1	9	435.246	375.054	373.364	3	393.213	322.584	374.746	3	1.08539	0.349876
P56537	EIF6	9	414.674	437.129	496.448	3	534.087	488.172	465.349	3	0.906321	0.216436
Q99575	POP1	9	295.213	26.2459	46.2301	3	55.3509	171.698	154.318	3	0.964135	0.963563
O00303	EIF3F	9	364.537	370.476	478.581	3	416.924	455.688	794.833	3	0.727817	0.294875
Q15717	ELAVL1	9	331.525	560.319	427.23	3	613.741	414.974	392.745	3	0.927972	0.741766
O43809	NUDT21	9	391.023	440.748	347.236	3	188.684	375.175	375.509	3	1.25511	0.304223
Q15691	MAPRE1	9	504.234	559.428	519.032	3	565.999	509.03	369.937	3	1.09532	0.490347
Q16576	RBBP7	9	343.75	436.477	470.986	3	333.631	230.373	230.691	3	1.57446	0.0411233
O00299	CLIC1	9	476.845	589.373	328.431	3	187.481	298.289	326.467	3	1.71705	0.0885928
P37837	TALDO1	9	397.856	413.576	545.696	3	473.836	402.354	519.522	3	0.972356	0.835287
P07741	APRT	9	428.721	523.329	284.827	3	525.606	407.693	427.17	3	0.909155	0.626843
P28066	PSMA5	9	690.967	755.997	829.511	3	719.717	839.947	859.487	3	0.941022	0.467177
P62917	RPL8	9	716.843	526.071	382.911	3	603.2	590.973	663.208	3	0.875332	0.480252
Q9HB71	CACYBP	9	935.274	895.533	938.991	3	999.048	676.488	747.739	3	1.143	0.358904
P18085	ARF4	9	851.786	946.221	853.997	3	948.353	862.643	1034.68	3	0.93194	0.332482
P27348	YWHAQ	9	705.129	534.851	551.895	3	476.716	433.657	477.741	3	1.29087	0.0742861
P39019	RPS19	9	1205.98	1265.61	1128.71	3	1118.36	1250.41	1284.13	3	0.985602	0.798486
Q04760	GLO1	9	789.855	699.772	998.751	3	1191.81	1143.92	1186.11	3	0.706555	0.0185397
P09429	HMGB1	9	1350.28	1108.48	889.085	3	1195.64	1033.11	1327.36	3	0.941437	0.683191
P40925	MDH1	9	1176.09	1431.03	962.282	3	798.814	953.041	881.908	3	1.35525	0.0940454
P37802	TAGLN2	9	760.776	856.217	1252.55	3	1202.52	747.56	796.105	3	1.04492	0.853271
P62906	RPL10A	9	1238.42	1276.07	1144.59	3	1030.05	1558.38	1547.76	3	0.884649	0.42376
P30048	PRDX3	9	1203.31	1208.53	1184.38	3	840.48	954.357	1021.51	3	1.27691	0.0367264
P12004	PCNA	9	1173.75	1152.72	1172.37	3	1637.01	1181.22	1172.81	3	0.876674	0.396684
Q07021	C1QBP	9	1870.58	2011.5	1747.97	3	1228.14	1556.4	1812.66	3	1.22467	0.137048
P32119	PRDX2	9	2871.95	3079.85	2932.94	3	3498.58	2364.54	2466.08	3	1.0667	0.640816
P08865	RPSA	9	2594.54	2830.52	3000.22	3	1591.52	2604.78	2728.51	3	1.21668	0.257271
Q06830	PRDX1	9	5744.45	6025.24	5411.78	3	5828.09	5940.69	5639.43	3	0.986974	0.721917
P62937	PPIA	9	6895.36	5691.81	6410.55	3	6818.83	7878.38	7680.87	3	0.848944	0.0777035
Q8TEM1	NUP210	9	147.391	92.3098	78.7297	3	0	28.2515	40.6469	2	4.62173	0.026345
Q02952	AKAP12	8	21.3605	12.9193	20.0216	3	52.3539	47.3214	23.537	3	0.440714	0.0682538
A5YKK6	CNOT1	8	13.583	13.6902	20.1847	3	42.8141	54.4161	77.7091	3	0.271283	0.0154628
Q9BZX2	UCK2	8	115.197	72.815	105.125	3	68.6583	110.966	142.9	3	0.90888	0.715311
Q8N766	EMC1	8	61.3755	80.8745	77.6994	3	19.7373	65.7855	85.9343	3	1.28282	0.474531
O00151	PDLIM1	8	57.4399	73.985	49.0693	3	61.6757	90.9962	78.0687	3	0.782239	0.209308
Q5JRX3	PITRM1	8	70.8997	83.491	93.0923	3	118.093	36.2203	84.9212	3	1.03448	0.916489
P18031	PTPN1	8	54.8171	86.7651	100.199	3	76.3096	79.2201	73.8791	3	1.05393	0.788904
Q12996	CSTF3	8	71.8883	61.9839	16.8934	3	29.3705	53.5349	94.4303	3	0.850171	0.745236
P57678	GEMIN4	8	61.2255	81.7518	67.9282	3	37.4507	71.3834	57.2444	3	1.26991	0.26535
O95793	STAU1	8	58.1901	98.3844	43.3448	3	164.947	68.2541	84.0472	3	0.630166	0.316149
Q9Y520	PRRC2C	8	40.8992	33.836	63.0043	3	99.2354	45.2091	53.0023	3	0.697604	0.354268
Q9UNX4	WDR3	8	63.9703	48.6022	88.262	3	27.2761	51.0095	66.5351	3	1.38678	0.314217
O60664	PLIN3	8	114.331	95.2253	482.355	3	66.7628	59.4686	38.8255	3	4.19195	0.297777
Q9Y2S7	POLDIP2	8	94.1785	113.822	60.9293	3	40.6501	54.3392	55.1717	3	1.79094	0.0702059
Q9H078	CLPB	8	82.5332	89.3832	95.8993	3	134.674	98.5415	72.6664	3	0.875553	0.528172
Q15397	KIAA0020	8	76.5032	51.0121	48.0667	3	10.1664	20.814	24.694	3	3.15373	0.0162698
P46379	BAG6	8	125.208	98.2402	153.96	3	68.9541	99.5261	107.132	3	1.36934	0.162926
Q9BV20	MRI1	8	111.767	165.82	65.1598	3	85.5586	126.221	168.772	3	0.900658	0.75512
O60763	USO1	8	135.585	120.463	77.1601	3	49.283	63.1503	99.4266	3	1.57277	0.153752
Q96A33	CCDC47	8	114.762	79.7927	91.3786	3	50.5471	35.6018	130.932	3	1.31717	0.504541
Q8N8S7	ENAH	8	99.8662	85.7084	100.836	3	105.903	153.143	122.486	3	0.750686	0.0968343
Q6PKG0	LARP1	8	104.48	94.4046	92.4821	3	104.505	102.714	115.003	3	0.904239	0.126459
O43615	TIMM44	8	160.154	77.5329	105.785	3	14.2026	156.225	142.56	3	1.0974	0.852711
P23258	TUBG1	8	137.548	120.42	77.535	3	40.7474	97.621	111.476	3	1.34284	0.366288
P55263	ADK	8	78.5593	81.7286	55.2485	3	37.4624	91.5314	98.1466	3	0.948913	0.862539
Q99986	VRK1	8	102.186	98.1145	63.4087	3	120.249	116.387	113.19	3	0.753832	0.0827887
P14735	IDE	8	50.5305	87.6752	72.034	3	58.6203	71.1508	244.307	3	0.562021	0.420373
Q14C86	GAPVD1	8	87.9447	51.6642	52.2552	3	102.022	106.639	107.304	3	0.607232	0.0721403
Q9ULC4	MCTS1	8	194.578	147.05	131.011	3	130.377	187.479	174.139	3	0.960658	0.81431
Q14684	RRP1B	8	134.993	112.497	143.444	3	123.624	83.3929	117.02	3	1.20645	0.223805
O60716	CTNND1	8	109.366	125.42	113.811	3	98.1884	95.7655	68.0646	3	1.33043	0.0554343
P50995	ANXA11	8	138.676	104.925	90.2147	3	51.8401	54.349	65.7366	3	1.94163	0.0226552
Q9Y5M8	SRPRB	8	111.828	126.031	139.137	3	206.403	168.928	153.028	3	0.713524	0.0462073
Q96I24	FUBP3	8	169.4	143.169	130.497	3	159.004	118.411	117.827	3	1.121	0.421206
Q9BVI4	NOC4L	8	117.779	77.4827	60.5876	3	32.7022	86.3378	55.1562	3	1.46874	0.302434
Q7L014	DDX46	8	107.148	55.6478	55.4592	3	56.4212	89.987	89.1711	3	0.926461	0.791607
Q9H9A6	LRRC40	8	186.688	172.609	152.989	3	24.9295	106.018	91.6344	3	2.30155	0.0227549
Q9Y295	DRG1	8	196.885	148.734	150.977	3	123.967	152.427	121.218	3	1.24894	0.150637
Q15257	PPP2R4	8	155.964	138.074	135.689	3	84.1415	126.828	124.744	3	1.28004	0.109857
Q9UG63	ABCF2	8	138.724	128.869	185.987	3	53.2841	189.66	148.539	3	1.15862	0.663026
Q7L5N1	COPS6	8	179.6	173.083	168.667	3	45.8964	115.005	125.22	3	1.82213	0.085561
Q9HC38	GLOD4	8	297.908	294.432	172.449	3	215.859	89.5253	112.745	3	1.82907	0.110967
P13995	MTHFD2	8	139.035	141.372	149.605	3	120.148	223.937	213.602	3	0.771062	0.325982
Q96CX2	KCTD12	8	197.027	168.282	152.012	3	48.5863	109.57	86.7039	3	2.11272	0.0147964
P11310	ACADM	8	194.586	153.06	181.539	3	224.591	189.676	151.872	3	0.934727	0.639089
P32322	PYCR1	8	199.926	185.359	169.512	3	172.71	210.479	110.594	3	1.12356	0.540304
O00154	ACOT7	8	292.18	351.569	241.978	3	248.155	254.582	274.072	3	1.14021	0.328051
P61086	UBE2K	8	164.186	136.405	166.874	3	168.201	188.203	258.025	3	0.76081	0.165488
Q13011	ECH1	8	173.215	93.6792	167.084	3	112.714	143.295	92.3498	3	1.24578	0.388553
P21266	GSTM3	8	186.479	161.548	139.389	3	109.76	179.064	173.079	3	1.05524	0.760091
Q13564	NAE1	8	187.944	169.157	111.18	3	59.356	94.0925	133.337	3	1.63286	0.12692
P04818	TYMS	8	221.015	163.464	66.3147	3	67.0275	123.856	123.433	3	1.4342	0.405129
P26038	MSN	8	138.898	141.522	125.245	3	135.071	98.513	126.218	3	1.12747	0.275454
P62191	PSMC1	8	285.93	279.897	260.351	3	211.194	168.944	237.509	3	1.33762	0.0314781
P61019	RAB2A	8	227.306	252.779	169.89	3	135.04	180.372	150.936	3	1.39375	0.0931167
Q15293	RCN1	8	224.704	199.264	125.489	3	173.825	99.6112	156.482	3	1.27805	0.345011
Q9Y266	NUDC	8	312.648	346.382	441.664	3	414.55	510.407	425.579	3	0.815006	0.164998
Q9Y383	LUC7L2	8	302.291	305.276	319.076	3	164.226	237.742	215.003	3	1.50192	0.00987249
Q01518	CAP1	8	227.884	241.125	281.307	3	196.556	249.099	204.426	3	1.15419	0.218776
P07339	CTSD	8	150.817	110.956	130.625	3	136.001	170.894	162	3	0.836859	0.176534
Q16658	FSCN1	8	68.9909	124.697	116.484	3	125.367	134.972	87.2066	3	0.89246	0.611967
P11172	UMPS	8	127.799	69.2956	152.457	3	168.335	121.329	89.7202	3	0.921363	0.782057
Q9Y5K5	UCHL5	8	163.546	75.9633	74.313	3	153.886	133.939	131.168	3	0.748992	0.312072
P54727	RAD23B	8	216.741	228.468	171.035	3	117.638	110.401	218.065	3	1.38139	0.218721
P30044	PRDX5	8	285.512	209.275	254.144	3	280.117	284.165	176.235	3	1.01136	0.949574
P11908	PRPS2	8	320.587	564.511	471.782	3	275.007	475.373	492.964	3	1.09131	0.72354
P09622	DLD	8	353.947	305.17	316.119	3	325.578	303.8	300.728	3	1.04852	0.419102
Q99733	NAP1L4	8	237.409	227.975	232.428	3	524.921	334.85	314.496	3	0.594253	0.141022
P10155	TROVE2	8	151.46	125.692	134.878	3	69.7364	109.258	93.9899	3	1.50935	0.0280697
P48739	PITPNB	8	284.724	388.729	338.251	3	369.801	324.223	281.091	3	1.03752	0.772725
Q96FW1	OTUB1	8	211.357	238.699	167.683	3	174.507	191.15	229.368	3	1.03817	0.787699
O15355	PPM1G	8	164.848	172.669	142.357	3	158.261	136.186	132.798	3	1.12318	0.22053
Q9UBQ7	GRHPR	8	201.139	166.863	249.444	3	167.1	226.311	191.931	3	1.05485	0.734882
O76003	GLRX3	8	273.051	304.497	301.605	3	265.701	241.984	236.592	3	1.18122	0.0286973
P21281	ATP6V1B2	8	108.707	97.1311	107.27	3	113.555	74.1111	60.4851	3	1.26177	0.255374
P28074	PSMB5	8	288.983	305.536	264.268	3	257.504	323.801	283.172	3	0.993419	0.937497
Q9Y224	C14orf166	8	201.549	179.014	250.051	3	87.8585	161.622	163.187	3	1.52814	0.0891513
Q96CS3	FAF2	8	171.463	179.754	163.405	3	78.4005	134.671	139.76	3	1.45855	0.0559611
P55735	SEC13	8	361.669	342.444	250.709	3	232.438	231.642	370.119	3	1.1446	0.521975
P30520	ADSS	8	263.49	231.889	222.348	3	114.586	288.539	250.022	3	1.09887	0.711501
P55010	EIF5	8	415.119	406.079	347.12	3	286.96	225.042	398.751	3	1.2828	0.194321
Q9BPW8	NIPSNAP1	8	232.935	241.958	254.673	3	256.877	250.817	266.55	3	0.942293	0.128628
Q13148	TARDBP	8	228.687	288.204	351.856	3	328.816	274.909	262.413	3	1.00301	0.984093
Q96AG4	LRRC59	8	374.613	480.314	455.018	3	714.424	532.788	314.769	3	0.838644	0.521933
O43684	BUB3	8	390.184	377.946	338.917	3	289.937	353.151	379.253	3	1.08286	0.409652
Q00325	SLC25A3	8	522.478	487.14	440.924	3	166.539	377.792	365.235	3	1.59476	0.0673864
O75475	PSIP1	8	342.134	271.844	247.988	3	173.051	232.776	233.959	3	1.34727	0.0996025
O14929	HAT1	8	395.457	358.257	315.754	3	321.301	290.68	229.148	3	1.27147	0.0990285
Q9UHD1	CHORDC1	8	407.223	391.077	408.7	3	370.338	372.434	439.92	3	1.02055	0.748012
P20618	PSMB1	8	448.841	535.503	463.93	3	382.194	585.94	479.32	3	1.00057	0.996828
Q16836	HADH	8	352.262	327.57	338.187	3	259.022	354.776	286.93	3	1.13022	0.253221
Q86V81	ALYREF	8	421.969	460.533	341.794	3	314.643	460.567	497.038	3	0.962309	0.819987
Q9Y277	VDAC3	8	664.632	791.14	548.737	3	728.424	719.067	484.252	3	1.03767	0.830557
Q99497	PARK7	8	643.627	766.1	837.553	3	958.624	767.766	839.138	3	0.875953	0.252534
P13693	TPT1	8	493.559	378.915	518.724	3	502.794	462.143	632.335	3	0.870984	0.362988
P10768	ESD	8	402.406	482.657	570.555	3	462.548	410.629	414.068	3	1.1308	0.335973
P52565	ARHGDIA	8	393.22	529.574	599.941	3	454.706	428.76	356.224	3	1.22832	0.234483
Q02878	RPL6	8	806.758	892.179	847.291	3	489.385	778.486	713.242	3	1.28525	0.107097
Q07955	SRSF1	8	578.723	562.24	633.892	3	1062	773.224	774.283	3	0.680149	0.0476028
O14979	HNRNPDL	8	711.626	666.312	647.833	3	566.217	625.208	723.091	3	1.05811	0.495529
P35637	FUS	8	791.302	682.486	618.508	3	1143.52	865.817	788.013	3	0.747957	0.119731
P54819	AK2	8	862.992	796.47	841.151	3	649.487	673.845	853.156	3	1.14892	0.182827
P32969	RPL9	8	557.331	505.674	1152.3	3	1285.34	703.867	700.054	3	0.823758	0.608097
Q99729	HNRNPAB	8	472.698	1132.62	1182.5	3	164.714	1073.18	1204.98	3	1.1412	0.787569
P62158	CALM1	8	1560.29	1516.98	1064.19	3	976.485	1064.73	1161.47	3	1.29312	0.134924
P29692	EEF1D	8	1021	1061.85	931.155	3	2152.04	1621.14	1625.23	3	0.558313	0.0116534
P46781	RPS9	8	933.024	972.695	1113.59	3	1926.98	1598.62	1397.99	3	0.613234	0.0178521
P61247	RPS3A	8	1569.58	1430.18	1649.13	3	1522.51	1825.5	1828.4	3	0.898092	0.216608
P09936	UCHL1	8	1203.31	1362	1233.9	3	1538.23	1281.52	1496.79	3	0.88015	0.138079
Q9Y281	CFL2	8	1332.95	1650.74	1639.79	3	1899.54	1256	1382.18	3	1.0189	0.904086
P15880	RPS2	8	1561.89	1624.03	1859.53	3	1476.46	1621.17	1658.41	3	1.06085	0.4154
P24534	EEF1B2	8	1963.1	1730.57	2026.18	3	1885.11	1928.57	2066.92	3	0.972666	0.637598
P05387	RPLP2	8	2265.64	2597.88	3092.99	3	2972.97	3305.63	3407.9	3	0.821402	0.103018
Q32P51	HNRNPA1L2	8	2868.94	2695.16	2102.72	3	1736.09	2051.16	3299.59	3	1.08184	0.734111
Q71DI3	HIST2H3A	8	942.316	849.36	2443.2	3	1436.45	1023.73	1317.86	3	1.12092	0.788468
O60814	HIST1H2BK	8	15299.9	17200.5	20320.7	3	25136.8	21703.8	19828.5	3	0.792288	0.0966506
Q15031	LARS2	7	49.2172	43.6228	32.5684	3	85.9085	64.0278	61.9662	3	0.591822	0.0337877
Q15020	SART3	7	88.5416	101.932	67.1882	3	31.9783	54.3199	52.3449	3	1.85846	0.0327841
Q9UBF2	COPG2	7	64.5771	61.8181	33.5582	3	40.5722	40.9699	3.37364	3	1.88367	0.191391
Q96GQ7	DDX27	7	34.9227	23.9342	10.6037	3	70.4078	90.2034	81.1991	3	0.287252	0.0031745
Q8NI36	WDR36	7	49.1508	50.4378	54.9762	3	29.4172	60.5971	54.0038	3	1.07323	0.734083
O43847	NRD1	7	9.61074	19.0063	4.82779	3	18.5697	29.0714	12.9926	3	0.551588	0.223047
O43719	HTATSF1	7	44.5719	32.2916	44.1849	3	49.5165	73.0348	47.1951	3	0.713114	0.151922
Q9NRZ9	HELLS	7	40.7732	55.0154	38.9358	3	38.6651	47.6013	19.7801	3	1.27043	0.377836
O96019	ACTL6A	7	71.2266	66.6077	99.6339	3	92.8172	74.4124	42.4799	3	1.13237	0.633727
O43865	AHCYL1	7	45.9436	31.9383	24.7453	3	49.9252	45.3045	64.503	3	0.642494	0.0886109
Q9UHI6	DDX20	7	56.8613	54.73	48.6325	3	60.1461	42.1804	21.4739	3	1.29421	0.348459
P55196	MLLT4	7	27.5642	10.5164	7.44081	3	40.0351	24.3715	21.064	3	0.532597	0.195082
Q96KR1	ZFR	7	56.9256	38.6334	63.1826	3	89.4271	38.6969	72.6316	3	0.790721	0.447356
Q13616	CUL1	7	128.932	67.1129	49.226	3	15.4092	54.8062	27.5723	3	2.50819	0.140606
Q9Y3Z3	SAMHD1	7	79.3014	42.1466	51.4485	3	46.9165	58.8607	25.8476	3	1.31356	0.403947
Q9UNF1	MAGED2	7	140.382	135.788	211.58	3	111.367	92.6811	110.537	3	1.55045	0.0844795
Q9NUQ9	FAM49B	7	95.5555	61.98	42.3093	3	99.6518	94.711	79.5189	3	0.729676	0.21316
Q92552	MRPS27	7	57.6781	51.1436	85.4485	3	6.11464	59.6644	45.7227	3	1.74231	0.22369
Q01813	PFKP	7	53.7347	48.0237	59.1282	3	53.8368	88.328	61.7921	3	0.788827	0.258509
Q15003	NCAPH	7	94.5669	105.866	39.1054	3	115.225	95.6598	108.485	3	0.750035	0.281844
O14787	TNPO2	7	118.376	120.578	159.23	3	157.206	174.7	77.3881	3	0.972855	0.915433
O00178	GTPBP1	7	35.8544	63.4956	60.4514	3	58.0248	63.7315	106.732	3	0.699387	0.265218
P08237	PFKM	7	80.5526	65.4546	70.2226	3	43.0632	33.5112	45.6896	3	1.76855	0.00566259
Q9NTZ6	RBM12	7	37.7673	27.3457	124.67	3	101.162	145.587	141.663	3	0.488612	0.123026
Q16795	NDUFA9	7	88.4345	72.9592	85.7235	3	80.6268	76.4634	69.1783	3	1.09214	0.29894
O43172	PRPF4	7	85.9188	54.8303	35.0741	3	35.4812	51.8936	63.6406	3	1.16427	0.650286
Q8IWA0	WDR75	7	74.6237	51.9997	46.8031	3	10.7814	71.6583	73.4321	3	1.11262	0.805928
P51114	FXR1	7	73.252	73.8153	74.6316	3	42.9776	62.886	75.4739	3	1.22258	0.290808
Q9ULV4	CORO1C	7	99.4295	81.7903	138.004	3	95.3218	111.64	148.245	3	0.898701	0.626831
Q7L0Y3	TRMT10C	7	117.741	163.384	98.4777	3	45.6593	93.2679	116.836	3	1.4842	0.220233
O43252	PAPSS1	7	65.5386	37.1718	60.7675	3	69.9583	58.4563	50.8754	3	0.911807	0.638224
Q99615	DNAJC7	7	76.7107	68.9408	31.9266	3	101.501	103.758	141.733	3	0.511766	0.0410926
Q8IY67	RAVER1	7	78.8594	75.608	68.0554	3	84.3516	57.9752	96.5766	3	0.931434	0.668411
P40222	TXLNA	7	92.8336	103.668	181.472	3	526.668	133.759	135.909	3	0.474641	0.355379
P17480	UBTF	7	90.4679	89.2139	97.1211	3	130.766	99.109	107.489	3	0.820486	0.108011
Q6L8Q7	PDE12	7	93.2327	84.0618	85.5076	3	121.845	131.579	110.776	3	0.721587	0.00706566
Q96F86	EDC3	7	64.2261	74.3089	27.2581	3	21.0665	49.6311	21.6069	3	1.79615	0.226003
Q9GZZ1	NAA50	7	198.575	249.366	236.847	3	196.575	225.389	301.756	3	0.946206	0.728884
Q8N1G4	LRRC47	7	152.361	157.704	114.657	3	155.427	129.375	115.742	3	1.06036	0.675224
Q9Y5J1	UTP18	7	74.1112	24.8387	39.7554	3	56.8766	78.673	89.9058	3	0.615223	0.174115
Q9BY44	EIF2A	7	112.753	43.9668	49.3082	3	109.172	131.817	75.4661	3	0.651049	0.251699
P40937	RFC5	7	80.7776	54.6182	5.71036	3	9.76941	59.1567	26.3542	3	1.48096	0.593249
Q15417	CNN3	7	110.023	87.4592	114.246	3	91.9667	95.6413	74.5458	3	1.1891	0.192605
P49756	RBM25	7	137.586	111.184	84.6803	3	72.7801	119.606	108.344	3	1.1088	0.627645
P25685	DNAJB1	7	49.6893	79.9393	160.193	3	304.375	172.306	145.163	3	0.466069	0.134936
Q9NQG5	RPRD1B	7	145.84	104.466	92.8097	3	20.4496	64.3688	70.118	3	2.21456	0.0492375
Q06203	PPAT	7	127.496	107.601	108.344	3	206.275	137.84	153.175	3	0.690626	0.0776821
Q9Y6E2	BZW2	7	109.757	133.323	87.5811	3	7.24337	63.5317	92.0057	3	2.03133	0.1181
P06132	UROD	7	30.8659	100.378	34.4703	3	21.5666	42.3099	28.7092	3	1.78985	0.35634
Q99829	CPNE1	7	71.1784	35.5907	103.641	3	38.5872	96.5622	16.4691	3	1.38776	0.560725
P28288	ABCD3	7	107.853	123.497	81.6177	3	61.1152	55.9216	48.385	3	1.89194	0.0182553
P43034	PAFAH1B1	7	171.187	128.962	138.642	3	148.869	101.017	127.807	3	1.16176	0.340453
P13798	APEH	7	96.1717	91.227	114.672	3	40.2025	82.8913	62.6081	3	1.62664	0.0528126
Q9UKF6	CPSF3	7	74.6108	35.0951	29.92	3	23.8261	66.4964	50.1646	3	0.99387	0.988554
P07384	CAPN1	7	69.4737	68.1825	44.6536	3	38.739	53.4583	20.7577	3	1.614	0.136396
Q14137	BOP1	7	147.87	99.148	116.653	3	163.544	135.686	136.094	3	0.835403	0.232082
O43488	AKR7A2	7	124.407	156.948	61.6539	3	52.2566	84.1282	71.835	3	1.64734	0.201992
Q9UNZ2	NSFL1C	7	97.5997	145.101	160.936	3	204.908	159.061	143.879	3	0.794797	0.259068
O75306	NDUFS2	7	200.63	54.9228	66.8106	3	177.764	78.1866	69.6288	3	0.990121	0.986184
P49959	MRE11A	7	86.8195	108.23	66.3995	3	23.252	51.5791	71.7224	3	1.78398	0.107661
Q9HDC9	APMAP	7	119.248	110.077	99.8921	3	160.576	94.2018	126.357	3	0.86378	0.434891
P12955	PEPD	7	109.899	135.296	108.506	3	13.2646	59.5426	77.1677	3	2.3584	0.0316317
Q9UN86	G3BP2	7	138.997	72.0915	70.7442	3	86.6558	168.92	169.753	3	0.662623	0.250214
P34949	MPI	7	129.899	136.759	121.273	3	94.0471	65.4789	127.587	3	1.35115	0.143432
P49257	LMAN1	7	266.667	236.771	109.187	3	141.17	148.73	213.289	3	1.21749	0.532308
Q12904	AIMP1	7	213.739	250.434	83.298	3	192.983	243.8	238.564	3	0.810652	0.468052
Q9BSD7	NTPCR	7	136.878	113.081	134.477	3	98.5114	149.028	91.2168	3	1.13484	0.482458
Q13642	FHL1	7	233.344	289.122	276.125	3	278.125	306.668	282.723	3	0.920549	0.293853
P46977	STT3A	7	150.129	192.037	151.488	3	99.6518	137.957	110.599	3	1.4177	0.0532355
Q9UBQ5	EIF3K	7	234.914	240.919	178.042	3	174.674	261.507	301.671	3	0.886188	0.54607
Q9Y285	FARSA	7	165.729	135.055	146	3	108.191	92.956	201.32	3	1.11011	0.694984
P08754	GNAI3	7	156.312	145.764	97.1956	3	178.406	177.541	88.4789	3	0.898397	0.68889
O60739	EIF1B	7	158.753	155.964	234.835	3	173.814	220.124	273.341	3	0.823573	0.367459
Q13126	MTAP	7	162.688	96.7262	91.859	3	141.178	87.4336	144.934	3	0.940377	0.813331
P60891	PRPS1	7	198.725	223.277	207.882	3	157.762	214.443	142.805	3	1.22305	0.170751
Q16630	CPSF6	7	159.46	141.414	179.738	3	344.93	220.924	178.485	3	0.64569	0.160783
P59998	ARPC4	7	181.718	216.787	179.468	3	210.214	261.728	179.419	3	0.887333	0.414253
Q12907	LMAN2	7	186.476	127.789	92.8226	3	108.44	86.869	118.971	3	1.2953	0.344864
Q9NYF8	BCLAF1	7	242.314	236.255	232.338	3	266.755	284.263	236.306	3	0.902942	0.149643
Q15424	SAFB	7	239.94	327.408	312.843	3	322.172	318.897	253.456	3	0.983975	0.898333
P42126	ECI1	7	101.452	154.842	101.951	3	173.689	109.158	136.075	3	0.855161	0.47639
Q8WXF1	PSPC1	7	267.535	296.287	197.354	3	128.322	142.669	139.381	3	1.85484	0.0548989
P54709	ATP1B3	7	273.542	255.166	278.117	3	362.278	367.82	386.886	3	0.722325	0.000540257
O00487	PSMD14	7	227.517	256.638	205.01	3	259.991	245.552	249.458	3	0.9128	0.231096
P15927	RPA2	7	211.451	262.208	212.441	3	150.297	254.864	278.353	3	1.00378	0.984888
Q15738	NSDHL	7	168.349	145.645	203.281	3	47.5003	94.5339	173.3	3	1.64041	0.170553
Q9GZT3	SLIRP	7	269.642	295.577	176.742	3	200.588	181.212	190.021	3	1.29754	0.254931
Q9H773	DCTPP1	7	221.13	259.667	263.383	3	128.186	192.364	228.243	3	1.35603	0.113426
Q16643	DBN1	7	252.235	278.185	182.161	3	65.8948	111.365	131.23	3	2.30991	0.0176273
P61160	ACTR2	7	250.531	260.731	219.607	3	253.664	238.202	286.199	3	0.939341	0.449478
Q13155	AIMP2	7	261.06	288.594	297.663	3	70.3203	266.662	272.571	3	1.39006	0.304597
P61088	UBE2N	7	453.076	587.534	480.916	3	541.032	503.622	501.746	3	0.983914	0.856246
Q16181	39326	7	222.975	255.698	169.05	3	150.628	133.429	239.537	3	1.23707	0.374805
O15347	HMGB3	7	489.097	302.426	522.629	3	631.154	505.298	478.784	3	0.813598	0.293544
P08621	SNRNP70	7	433.229	430.897	443.281	3	281.476	453.292	423.136	3	1.12912	0.446208
P52907	CAPZA1	7	430.631	550.601	439.126	3	413.544	282.833	319.615	3	1.398	0.0698855
Q9P035	HACD3	7	257.167	407.548	341.843	3	406.89	286.34	321.697	3	0.991754	0.962886
O75947	ATP5H	7	213.173	214.007	207.808	3	258.117	229.654	234.049	3	0.879704	0.0330361
P60660	MYL6	7	357.509	266.203	329.022	3	419.993	365.934	358.182	3	0.83273	0.127468
P25789	PSMA4	7	486.313	412.426	535.322	3	522.43	454.393	494.047	3	0.974975	0.77864
P25787	PSMA2	7	373.528	323.05	356.894	3	216.601	319.159	375.614	3	1.15592	0.38717
P60900	PSMA6	7	450.277	343.971	563.662	3	699.937	585.411	577.472	3	0.728954	0.0875184
Q00688	FKBP3	7	479.077	393.453	283.218	3	74.7457	285.129	328.428	3	1.67913	0.182419
P27635	RPL10	7	605.807	489.408	402.598	3	303.673	422.313	538.663	3	1.18437	0.435676
P35613	BSG	7	537.875	421.818	430.418	3	313.01	437.48	482.519	3	1.12741	0.4523
P35659	DEK	7	524.541	477.206	462.79	3	442.776	479.792	243.437	3	1.25603	0.259133
P48047	ATP5O	7	596.181	677.993	407.472	3	315.875	324.032	532.366	3	1.43452	0.18752
Q9BVA1	TUBB2B	7	712.636	610.545	379.63	3	201.748	365.356	511.538	3	1.57866	0.192977
P0CW22	RPS17	7	836.065	763.305	699.028	3	1273.67	957.744	1187.44	3	0.67227	0.0217239
P26373	RPL13	7	1320.96	1386.16	1660.7	3	1801.08	1534.11	1469.49	3	0.909073	0.373179
Q14103	HNRNPD	7	1636.11	1711.12	1178.38	3	1159.29	1137.57	1332.37	3	1.24699	0.167662
P62241	RPS8	7	2859.41	3007.06	3195.31	3	2349.64	2931.38	2791.84	3	1.1225	0.175479
Q01780	EXOSC10	7	70.9139	53.5461	8.47882	3	0	27.2842	61.2856	2	1.50095	0.595771
P04632	CAPNS1	7	82.3824	87.4959	71.8901	3	0	95.0066	88.854	2	1.31496	0.595045
P09601	HMOX1	6	13.3189	4.95162	61.122	3	87.8313	107.02	106.65	3	0.263324	0.016419
P42166	TMPO	6	49.1187	63.8581	90.672	3	136.137	54.8471	53.288	3	0.833695	0.674531
Q8NFH4	NUP37	6	49.8527	44.1558	51.5988	3	43.756	90.3579	90.7473	3	0.647543	0.230719
Q5QJE6	DNTTIP2	6	48.0963	31.4682	56.8826	3	5.51913	68.5369	48.344	3	1.11476	0.826535
P61964	WDR5	6	49.9733	60.7537	60.9396	3	117.875	86.2202	31.1416	3	0.72976	0.491867
Q9BTE7	DCUN1D5	6	20.6685	25.0994	0.712478	3	14.9538	4.20736	14.1419	3	1.39568	0.622958
P09884	POLA1	6	31.0682	28.6222	26.0582	3	10.0372	27.5009	15.6427	3	1.6124	0.112189
Q5JTZ9	AARS2	6	21.4976	19.3699	30.0883	3	47.1072	34.3594	24.1074	3	0.672096	0.194664
Q9UI10	EIF2B4	6	34.1987	19.4478	29.9842	3	52.3228	30.0197	38.0714	3	0.694527	0.19374
O43264	ZW10	6	28.3556	25.9844	20.8142	3	34.6133	29.6656	35.6719	3	0.751913	0.046177
Q8TCJ2	STT3B	6	42.9031	40.0371	72.1625	3	94.627	76.2387	39.6608	3	0.736737	0.389074
Q13618	CUL3	6	31.3508	22.9147	68.4318	3	37.8127	48.8567	49.7423	3	0.899464	0.768275
Q9Y5L0	TNPO3	6	63.6777	78.8749	46.0785	3	51.2407	51.7173	48.5474	3	1.24505	0.321202
P30876	POLR2B	6	57.9302	73.5839	58.73	3	24.6609	53.7041	56.9622	3	1.40581	0.185415
O75153	CLUH	6	45.9921	28.0283	8.13196	3	37.2872	61.1786	89.4143	3	0.43726	0.131257
Q9UBU9	NXF1	6	50.8601	31.258	44.6911	3	39.21	46.5282	44.0925	3	0.976728	0.878322
O43852	CALU	6	97.5166	69.3882	67.8794	3	55.4521	113.889	143.879	3	0.749583	0.39859
Q6P1J9	CDC73	6	25.1005	11.4535	42.6896	3	26.537	26.2032	12.1322	3	1.22153	0.663409
O75844	ZMPSTE24	6	25.8793	18.5662	62.7561	3	50.6725	44.2605	33.4232	3	0.835189	0.653753
P41227	NAA10	6	104.764	50.7348	130.497	3	57.0557	131.947	152.208	3	0.83818	0.647402
P30040	ERP29	6	122.218	205.891	207.371	3	283.651	288.571	266.713	3	0.638286	0.0249203
Q7Z2W4	ZC3HAV1	6	66.7927	90.151	87.0955	3	41.0082	72.9323	48.2844	3	1.50433	0.0877434
Q15050	RRS1	6	78.9103	80.9651	55.1483	3	32.313	66.137	58.1184	3	1.37335	0.212355
Q9UKM9	RALY	6	78.3767	81.6388	35.0201	3	158.157	139.164	67.6194	3	0.534431	0.145555
Q9UHD8	40057	6	86.2805	85.5388	81.777	3	39.7821	24.4112	18.2604	3	3.07562	0.000957099
P11802	CDK4	6	65.2093	59.3712	92.0517	3	92.8794	77.4109	77.8873	3	0.872892	0.403689
Q03701	CEBPZ	6	28.9423	35.5213	28.5505	3	12.42	26.219	12.0653	3	1.83444	0.0528292
Q92979	EMG1	6	132.68	110.567	108.706	3	98.8929	117.851	60.0906	3	1.27135	0.250774
P10644	PRKAR1A	6	50.418	59.4734	17.3019	3	33.8115	17.7296	13.5503	3	1.95408	0.219375
O15160	POLR1C	6	82.9986	104.019	70.7082	3	47.7533	121.366	97.7328	3	0.965798	0.904371
P78346	RPP30	6	49.3196	42.9641	11.6648	3	12.3344	29.2162	20.7508	3	1.66848	0.332973
Q92734	TFG	6	135.496	153.771	143.022	3	77.0888	130.609	164.827	3	1.16043	0.487461
Q16850	CYP51A1	6	60.5745	76.4724	19.5475	3	20.8544	90.5376	68.6949	3	0.869549	0.783611
Q86UE4	MTDH	6	52.1273	37.7824	70.7815	3	46.8464	12.5598	28.2839	3	1.83249	0.151808
Q13330	MTA1	6	73.7182	34.1523	56.4073	3	74.1891	50.247	46.6525	3	0.960191	0.88193
Q9BYG3	NIFK	6	70.5461	46.1379	97.4833	3	71.8655	156.717	118.719	3	0.616661	0.196576
Q8NCA5	FAM98A	6	112.646	110.644	81.4301	3	68.921	99.7513	96.9787	3	1.14707	0.407886
Q6FI81	CIAPIN1	6	97.1683	135.317	113.069	3	180.539	108.87	97.5379	3	0.893028	0.65074
Q9NTI5	PDS5B	6	56.8666	51.1705	68.6502	3	2.03873	24.4112	25.5962	3	3.39482	0.0108148
Q9NNW5	WDR6	6	32.2993	26.7376	6.02253	3	35.3217	41.665	47.1359	3	0.524154	0.0862257
Q92890	UFD1L	6	18.7725	77.9031	138.701	3	88.4423	147.302	164.235	3	0.58847	0.257122
Q14232	EIF2B1	6	116.083	128.646	63.139	3	24.84	56.1595	39.8232	3	2.54809	0.0472483
O60256	PRPSAP2	6	80.783	71.7868	63.7633	3	68.4909	71.8539	71.4676	3	1.02134	0.779389
P08574	CYC1	6	113.005	118.698	103.082	3	247.4	210.172	175.044	3	0.529207	0.00971334
P61011	SRP54	6	62.5329	12.1129	27.6178	3	11.8264	37.0899	67.1713	3	0.880919	0.843408
Q9Y6C9	MTCH2	6	117.201	138.718	80.621	3	58.1533	126.196	89.9074	3	1.2271	0.468674
Q8IWX8	CHERP	6	77.4046	37.8968	21.1842	3	42.8453	74.2735	86.2936	3	0.67098	0.350192
Q86XP3	DDX42	6	49.9063	53.8083	19.157	3	104.081	59.4739	44.5527	3	0.590423	0.246976
P07602	PSAP	6	94.8102	109.95	152.696	3	165.025	143.951	96.3329	3	0.881934	0.58248
Q9C0C9	UBE2O	6	64.9789	65.7362	76.8104	3	73.2667	40.1426	109.226	3	0.932133	0.816371
P23919	DTYMK	6	152.264	188.674	202.837	3	41.2573	127.244	145.279	3	1.73298	0.0966187
O15042	U2SURP	6	127.073	121.338	90.6605	3	127.275	96.0497	101.988	3	1.0423	0.772295
Q9Y512	SAMM50	6	75.114	98.3613	70.2535	3	28.1717	86.9615	81.6612	3	1.23849	0.491495
Q9HCC0	MCCC2	6	74.7402	100.968	85.9341	3	56.2761	62.8585	78.5219	3	1.32372	0.101399
Q3ZCQ8	TIMM50	6	99.968	113.841	107.103	3	98.3674	69.5941	116.105	3	1.12971	0.433834
Q13423	NNT	6	72.3491	87.305	50.7625	3	46.5467	59.6615	19.2465	3	1.67723	0.150335
Q96CT7	CCDC124	6	121.463	123.565	110.313	3	90.5324	101.788	110.829	3	1.17216	0.0722045
Q8N684	CPSF7	6	96.3968	70.6261	90.857	3	45.2039	97.2483	80.0989	3	1.15874	0.531144
Q9UL46	PSME2	6	73.8012	87.1353	43.2394	3	27.5412	29.0339	28.7672	3	2.39244	0.0926649
O75934	BCAS2	6	88.2603	68.1464	78.8942	3	109.207	93.1912	99.7476	3	0.778766	0.0401707
O43396	TXNL1	6	90.9796	102.399	95.1221	3	25.9609	60.5734	87.0945	3	1.66159	0.100666
Q99627	COPS8	6	107.26	121.151	150.836	3	195.009	152.377	115.475	3	0.819353	0.349479
Q9NQR4	NIT2	6	96.4959	97.3239	79.6907	3	34.3058	103.134	92.4272	3	1.18986	0.547035
Q6DKI1	RPL7L1	6	74.5621	115.561	126.725	3	89.5497	119.534	106.996	3	1.00243	0.989382
Q8WWY3	PRPF31	6	106.818	79.087	69.5559	3	18.3322	36.6749	71.7654	3	2.01512	0.0897914
P56545	CTBP2	6	125.323	62.7744	107.427	3	38.8402	28.122	89.3877	3	1.89015	0.155021
P21964	COMT	6	290.985	102.761	149.543	3	46.6985	97.1399	155.093	3	1.81744	0.276314
Q9BXW7	CECR5	6	99.3893	85.8049	59.8348	3	83.0769	130.778	157.82	3	0.659257	0.163128
Q9GZS3	WDR61	6	116.704	95.4111	69.9657	3	56.3278	66.8057	67.5502	3	1.47931	0.094947
P63151	PPP2R2A	6	78.1387	34.5803	15.9094	3	101.248	69.7778	42.6605	3	0.601951	0.32061
Q9BTV4	TMEM43	6	100.461	127.998	99.7135	3	23.1196	97.621	93.7111	3	1.53029	0.217662
P19525	EIF2AK2	6	8.53294	21.5958	23.9308	3	18.2972	38.1947	35.6352	3	0.586794	0.182396
P42765	ACAA2	6	98.2962	73.0903	59.0948	3	70.9236	62.738	51.0997	3	1.24746	0.300638
P78406	RAE1	6	134.55	131.145	118.811	3	153.352	138.977	106.237	3	0.964724	0.766401
Q9BQA1	WDR77	6	186.214	146.346	161.019	3	224.076	201.955	242.907	3	0.737855	0.0244251
P48556	PSMD8	6	71.8725	127.999	92.1905	3	36.429	115.384	102.548	3	1.14822	0.691584
P30626	SRI	6	112.844	60.0441	71.0834	3	70.9158	209.972	201.908	3	0.50533	0.171509
P17655	CAPN2	6	117.905	109.329	93.1797	3	47.2668	85.9123	86.1702	3	1.46074	0.0854116
Q9NUU7	DDX19A	6	147.715	157.653	161.141	3	112.021	127.342	75.7639	3	1.48039	0.0331804
P21912	SDHB	6	160.398	185.227	128.274	3	115.637	121.699	196.247	3	1.09298	0.684339
P53041	PPP5C	6	141.242	149.613	154.022	3	76.4193	102.989	122.963	3	1.47129	0.0274057
Q8WWM7	ATXN2L	6	169.445	165.362	192.328	3	157.63	163.129	176.177	3	1.06077	0.372463
P35244	RPA3	6	210.899	185.291	214.694	3	253.806	251.058	226.673	3	0.83507	0.0334287
Q13561	DCTN2	6	150.63	110.038	114.785	3	106.284	91.7349	109.222	3	1.22202	0.177387
Q92769	HDAC2	6	216.434	180.414	191.971	3	148.978	239.619	234.628	3	0.944795	0.732418
Q96P16	RPRD1A	6	87.0788	54.2981	90.6232	3	67.4362	46.0049	76.4097	3	1.22201	0.392281
P28161	GSTM2	6	73.6056	39.9947	73.6553	3	63.1567	108.336	102.89	3	0.682463	0.184313
P62942	FKBP1A	6	107.613	90.3222	299.428	3	338.971	262.317	203.478	3	0.618022	0.257391
P55145	MANF	6	133.173	141.21	161.817	3	256.192	190.725	133.573	3	0.751433	0.257305
P50213	IDH3A	6	207.981	180.013	198.07	3	274.151	225.896	261.276	3	0.769798	0.024408
O15144	ARPC2	6	159.999	126.031	179.122	3	106.518	150.014	112.814	3	1.25939	0.196371
Q15758	SLC1A5	6	210.671	208.415	195.984	3	149.554	205.978	204.294	3	1.09868	0.389311
P30419	NMT1	6	186.131	204.678	163.436	3	159.385	140.502	145.12	3	1.24547	0.0510446
P61106	RAB14	6	192.18	193.634	164.688	3	87.3019	181.847	139.397	3	1.34747	0.177092
Q96C36	PYCR2	6	163.136	180.819	155.25	3	62.7694	179.796	185.149	3	1.16714	0.589124
P52815	MRPL12	6	185.868	216.113	325.633	3	181.466	262.64	252.002	3	1.04526	0.842384
P25788	PSMA3	6	158.56	162.576	119.367	3	174.09	242.06	263.851	3	0.647797	0.0581174
Q9UKK9	NUDT5	6	275.572	295.724	237.451	3	205.959	180.266	122.258	3	1.59051	0.0291755
Q01844	EWSR1	6	336.602	374.024	330.206	3	372.892	386.546	423.693	3	0.879728	0.080924
O96008	TOMM40	6	270.053	219.984	157.4	3	147.717	131.564	110.34	3	1.66172	0.066567
P23588	EIF4B	6	186.278	89.7731	127.252	3	229.523	238.591	110.514	3	0.696999	0.306681
P55036	PSMD4	6	266.635	307.386	218.042	3	167.543	143.496	143.798	3	1.74142	0.014152
Q15286	RAB35	6	637.147	743.938	320.294	3	787.893	302.74	595.778	3	1.00888	0.980304
P68402	PAFAH1B2	6	178.478	128.011	202.294	3	135.95	73.6036	156.184	3	1.39112	0.223405
P24539	ATP5F1	6	150.549	166.731	187.284	3	247.512	243.213	261.094	3	0.671125	0.0022937
P61289	PSME3	6	237.76	343.262	241.898	3	762.189	270.421	571.543	3	0.512993	0.151702
P51148	RAB5C	6	277.424	290.757	322.658	3	307.176	306.559	224.036	3	1.06334	0.595346
Q16543	CDC37	6	421.021	390.584	402.02	3	424.016	372.411	413.124	3	1.00337	0.943617
Q04837	SSBP1	6	478.246	451.889	598.941	3	399.989	391.25	415.928	3	1.26666	0.137968
P22061	PCMT1	6	303.274	223.55	217.743	3	213.055	211.956	244.578	3	1.11198	0.445924
P49720	PSMB3	6	366.769	344.361	328.002	3	187.931	298.532	349.159	3	1.24354	0.237751
Q13185	CBX3	6	425.248	318.288	291.926	3	326.127	435.548	347.922	3	0.933188	0.663691
P61586	RHOA	6	331.724	364.067	479.94	3	470.994	415.035	360.988	3	0.942834	0.688363
Q07666	KHDRBS1	6	653.101	615.072	642.618	3	341.519	596.184	513.727	3	1.31649	0.175468
P31946	YWHAB	6	301.115	346.918	401.973	3	777.695	410.674	417.405	3	0.653894	0.211538
P40429	RPL13A	6	607.058	730.256	691.053	3	553.299	553.648	662.626	3	1.14625	0.168744
Q9BTT0	ANP32E	6	495.934	263.928	428.461	3	331.545	362.15	208.157	3	1.31765	0.316288
P62913	RPL11	6	844.989	993.998	1301.81	3	1392.34	1089.88	983.78	3	0.906173	0.583214
P46783	RPS10	6	592.609	655.368	697.268	3	478.825	592.555	602.689	3	1.16199	0.145003
P25398	RPS12	6	822.117	831.533	1127.08	3	1359.91	1335.72	1326.67	3	0.691331	0.0525599
P61313	RPL15	6	681.456	762.103	990.097	3	1034.27	876.82	808.953	3	0.894712	0.449472
P46777	RPL5	6	852.469	725.743	860.354	3	1280.1	1310.82	1252.61	3	0.634459	0.000557914
P10599	TXN	6	808.279	697.331	912.451	3	1443.07	1118.45	979.2	3	0.682928	0.0681073
P20290	BTF3	6	760.061	794.85	914.233	3	795.662	966.126	963.155	3	0.906127	0.308606
P46776	RPL27A	6	1259.18	1617.57	1498.81	3	1735.6	1423.34	1320.44	3	0.976821	0.842584
Q15185	PTGES3	6	736.798	1170.97	895.544	3	1238.15	1134.13	1219.59	3	0.780462	0.114889
P30086	PEBP1	6	1295.72	1296.37	1123.29	3	786.379	981.575	998.752	3	1.34289	0.0238948
P62249	RPS16	6	1231.49	1339.04	1430.9	3	1081.77	1445.21	1431.51	3	1.01085	0.918978
P30050	RPL12	6	1338.13	1345.61	1606.3	3	1710.17	1594.4	1373.54	3	0.917045	0.383814
P62081	RPS7	6	873.486	862.341	1118.44	3	741.479	967.117	920.826	3	1.08551	0.526809
P43487	RANBP1	6	2148.7	2306.36	1862.6	3	2314.22	1873.61	2218.93	3	0.986093	0.881198
P07737	PFN1	6	2257.97	1989.32	3259.52	3	4827.96	3094.03	2554.47	3	0.716541	0.277005
P16403	HIST1H1C	6	2741.93	3382.31	3709.72	3	4967.9	3689.27	2917.6	3	0.849604	0.430215
Q562R1	ACTBL2	6	4818.44	4482.9	5190.05	3	4624.32	5657.99	5857.77	3	0.897851	0.273536
P28482	MAPK1	6	46.4824	96.7069	55.878	3	0	84.8683	59.8509	2	1.37554	0.572635
Q8IZL8	PELP1	6	47.1991	87.035	25.0228	3	0	49.0423	3.99857	2	3.00253	0.214293
Q9NRN7	AASDHPPT	6	217.556	347.666	273.666	3	0	178.789	194.58	2	2.24681	0.100331
P16435	POR	6	73.4904	87.0698	39.316	3	0	43.3539	52.2559	2	2.09054	0.18132
Q16222	UAP1	6	58.8197	21.4936	22.4314	3	0	34.1455	36.4473	2	1.45546	0.563204
P07099	EPHX1	6	128.04	141.433	35.7241	3	0	86.2215	84.8632	2	1.7839	0.365017
P57737	CORO7	6	28.0877	47.2987	11.5723	3	0	7.67541	0	1	11.3295	0.0678553
Q8NBF2	NHLRC2	6	30.6891	19.7448	0	2	47.4147	31.3122	11.0676	3	0.561659	0.396433
Q9UNE7	STUB1	6	91.9007	0	27.3121	2	21.9286	103.528	38.4543	3	0.7273	0.707144
O15226	NKRF	5	15.879	20.4968	70.0017	3	118.484	63.9697	69.7081	3	0.421862	0.118092
O60502	MGEA5	5	34.5658	44.0863	2.13075	3	3.65088	13.3659	8.48825	3	3.16733	0.229498
Q13057	COASY	5	42.453	15.6763	6.3771	3	30.1723	48.8065	41.6717	3	0.534655	0.196843
Q8TAF3	WDR48	5	12.7517	4.45028	6.7142	3	4.77183	6.0161	3.82184	3	1.637	0.291916
P51003	PAPOLA	5	63.6662	31.0209	24.735	3	6.52332	27.9978	15.2982	3	2.3971	0.162773
O60488	ACSL4	5	51.8312	47.2717	40.5185	3	32.9319	39.2757	35.3142	3	1.29854	0.0469953
Q16822	PCK2	5	45.9064	28.4718	77.0545	3	38.4354	73.9128	85.9692	3	0.763588	0.480995
Q8TC07	TBC1D15	5	36.133	39.0229	32.9518	3	18.0325	16.7041	24.177	3	1.83502	0.00478043
O43813	LANCL1	5	51.6183	67.6142	53.6298	3	74.7578	50.5583	64.3444	3	0.91143	0.551678
Q7Z3B4	NUP54	5	39.7123	57.2906	33.6635	3	22.8589	38.0731	39.5603	3	1.30026	0.320209
Q8WX92	NELFB	5	24.9625	21.8542	14.4962	3	19.4688	28.759	16.4467	3	0.948024	0.828024
P35251	RFC1	5	6.1914	3.69366	6.55439	3	18.3439	17.156	23.6666	3	0.277851	0.00290641
O60271	SPAG9	5	20.1849	25.3281	19.3631	3	9.6254	11.6796	17.7217	3	1.66235	0.0482116
P49916	LIG3	5	37.262	24.4386	31.3143	3	6.37152	21.0202	30.5693	3	1.60479	0.215688
Q8N0X7	SPG20	5	71.599	23.7901	30.6728	3	38.4237	89.7367	80.9845	3	0.602749	0.272209
Q9BW27	NUP85	5	35.9964	35.0971	10.6448	3	19.1029	35.7736	28.717	3	0.977806	0.951767
O00203	AP3B1	5	73.6405	69.8934	82.7944	3	54.335	18.6097	48.7253	3	1.86018	0.0410343
Q9NU22	MDN1	5	26.2257	20.0918	12.2249	3	2.4875	10.8048	11.0811	3	2.4019	0.0822807
Q15437	SEC23B	5	19.4958	10.4277	33.4682	3	43.577	26.3274	26.505	3	0.657527	0.279726
Q96EE3	SEH1L	5	59.527	29.3241	66.6153	3	35.31	64.3291	49.6379	3	1.04146	0.891314
Q9BTE3	MCMBP	5	36.76	14.5348	24.2058	3	21.9831	46.3168	54.7463	3	0.613595	0.248426
P52789	HK2	5	85.9295	65.0999	42.6254	3	87.586	73.3208	106.171	3	0.725088	0.19425
Q92878	RAD50	5	29.0401	60.8231	40.9322	3	13.179	38.7695	59.8663	3	1.16975	0.718903
Q14151	SAFB2	5	41.1832	39.7363	45.7561	3	81.5531	61.0425	60.794	3	0.622822	0.0228684
Q9Y2R9	MRPS7	5	98.3045	83.2535	41.0059	3	44.4799	62.2665	55.2193	3	1.37414	0.322537
Q96PZ0	PUS7	5	51.5245	46.9979	52.9824	3	44.2426	55.1551	52.7277	3	0.99592	0.958837
Q96A49	SYAP1	5	17.4854	54.7801	34.283	3	111.325	38.6361	46.6784	3	0.541848	0.302709
Q7Z2T5	TRMT1L	5	16.4151	15.4989	16.5671	3	11.9374	26.3697	23.8704	3	0.779722	0.413114
Q9UBU8	MORF4L1	5	36.5269	46.3732	69.8359	3	19.4688	43.2773	47.4298	3	1.38629	0.342075
Q15785	TOMM34	5	49.0892	19.8566	10.8786	3	83.1489	80.3777	75.8529	3	0.333464	0.0105437
P35658	NUP214	5	38.8952	32.3976	28.4066	3	13.1673	13.4711	12.3201	3	2.55912	0.0209266
Q14558	PRPSAP1	5	32.2189	30.5427	34.6244	3	25.1856	31.0595	38.4477	3	1.02844	0.834049
Q92665	MRPS31	5	55.5351	46.404	50.5312	3	37.6025	35.8159	25.2099	3	1.54591	0.0185758
Q04726	TLE3	5	66.3806	35.1865	63.6143	3	19.3792	64.7914	48.0435	3	1.24935	0.543903
Q9Y4W2	LAS1L	5	45.526	34.993	23.9437	3	16.6119	59.5021	71.1118	3	0.70954	0.465928
Q9BQ67	GRWD1	5	87.4057	157.441	133.146	3	64.5131	132.974	170.101	3	1.0283	0.930057
Q8IWS0	PHF6	5	102.407	158.352	157.876	3	212.946	133.215	101.832	3	0.934466	0.809128
P35250	RFC2	5	74.9934	30.2689	14.6452	3	43.4369	78.3082	48.7098	3	0.703456	0.469088
P49643	PRIM2	5	51.9127	8.46479	43.5791	3	20.3725	22.154	29.9892	3	1.43357	0.485029
O43399	TPD52L2	5	97.3425	103.404	108.336	3	115.715	59.3919	79.4531	3	1.21418	0.339837
Q07866	KLC1	5	25.1059	19.5905	37.5175	3	41.6932	39.3867	16.0059	3	0.846817	0.638525
P06730	EIF4E	5	114.308	149.216	55.0121	3	115.349	140.904	33.7326	3	1.09846	0.833524
Q9NRX1	PNO1	5	18.936	19.5132	19.814	3	39.3501	44.8261	19.0918	3	0.564194	0.195204
P35611	ADD1	5	42.3995	65.6899	29.1903	3	41.4597	43.8904	22.7269	3	1.2702	0.482624
Q13242	SRSF9	5	95.7511	53.7736	237.271	3	288.867	191.634	198.428	3	0.569714	0.201323
Q15435	PPP1R7	5	67.0627	61.2319	58.0953	3	17.3942	48.0599	50.2025	3	1.61158	0.0969372
Q969X6	CIRH1A	5	43.5113	53.9117	36.8109	3	29.966	56.3498	45.1405	3	1.02113	0.924031
P46109	CRKL	5	97.5836	53.0216	46.5744	3	77.0577	104.765	98.0731	3	0.704475	0.201929
Q8IX12	CCAR1	5	52.205	32.764	31.7904	3	86.9575	62.4949	71.3284	3	0.528848	0.0237806
P53992	SEC24C	5	11.563	29.9179	29.9662	3	32.5816	40.5999	27.4892	3	0.709712	0.24846
Q96I99	SUCLG2	5	29.3094	27.7468	24.5372	3	23.7346	36.6326	52.0162	3	0.726027	0.283623
O00273	DFFA	5	124.15	113.806	178.502	3	186.794	189.279	184.069	3	0.743486	0.138893
Q9UHY7	ENOPH1	5	61.0005	21.4069	28.6815	3	31.0597	39.729	45.504	3	0.955253	0.89931
P18583	SON	5	62.3882	55.0694	68.6091	3	46.7958	43.7239	28.4656	3	1.56378	0.0314769
Q9HB07	C12orf10	5	43.2755	65.5742	68.6399	3	69.4523	77.0158	67.7707	3	0.828467	0.222253
O75663	TIPRL	5	44.4088	28.6646	37.8027	3	41.0938	41.6967	34.7148	3	0.943584	0.686109
Q9UGP8	SEC63	5	97.6158	58.3319	44.9532	3	117.824	63.449	72.2255	3	0.792511	0.490199
Q08257	CRYZ	5	112.485	36.8209	60.4463	3	57.2386	70.905	65.8603	3	1.08117	0.828492
Q5UIP0	RIF1	5	23.3331	0.582702	8.46649	3	23.9136	16.6834	16.0329	3	0.571822	0.320411
P17612	PRKACA	5	47.8595	55.5476	48.2882	3	8.12106	25.9679	14.7916	3	3.10338	0.00403688
P48634	PRRC2A	5	69.7451	93.2438	102.219	3	132.105	92.5542	73.3122	3	0.890044	0.611127
P47985	UQCRFS1	5	111.247	12.1322	91.9053	3	203.951	122.373	80.0332	3	0.529791	0.249831
P51398	DAP3	5	91.3895	92.7502	71.8593	3	8.90145	44.4032	52.9477	3	2.40935	0.0296514
Q14320	FAM50A	5	140.307	175.212	124.754	3	60.6248	86.4541	105.935	3	1.74012	0.0347938
Q96T88	UHRF1	5	67.2053	45.6096	65.4205	3	18.8343	41.3055	16.2418	3	2.33349	0.0322998
Q04323	UBXN1	5	51.9933	52.582	48.8406	3	29.1568	35.4081	42.3581	3	1.43483	0.0177155
Q13098	GPS1	5	114.327	119.282	88.3339	3	13.7122	81.7627	109.377	3	1.57159	0.263175
Q96J01	THOC3	5	42.2226	37.9971	42.7924	3	36.4543	74.0899	89.2136	3	0.615806	0.243743
P62330	ARF6	5	55.1332	49.8594	37.109	3	63.3844	50.506	91.419	3	0.692134	0.185944
O43681	ASNA1	5	68.514	78.4314	26.8265	3	56.8883	33.3817	40.9679	3	1.3241	0.457556
Q9Y3T9	NOC2L	5	41.3412	111.39	115.556	3	102.353	105.563	90.0876	3	0.900281	0.707024
Q9UHB9	SRP68	5	95.4001	96.4215	70.346	3	29.1292	43.2614	68.3662	3	1.86256	0.0472924
Q6YN16	HSDL2	5	91.8905	104.115	50.8472	3	32.3908	29.7396	31.3775	3	2.63991	0.0862827
Q8WU90	ZC3H15	5	76.8902	72.1995	99.5568	3	44.7213	87.2919	72.2526	3	1.21727	0.381467
Q9UBS4	DNAJB11	5	42.2869	38.6373	20.9513	3	32.8735	30.6208	49.8839	3	0.898546	0.690912
Q52LJ0	FAM98B	5	65.6648	92.5208	88.3024	3	50.9566	69.1897	66.3592	3	1.32161	0.118341
O75436	VPS26A	5	159.969	149.621	133.489	3	102.466	74.5075	119.214	3	1.49594	0.0318942
O95747	OXSR1	5	79.9658	72.8474	55.8035	3	23.178	47.3713	42.1744	3	1.85069	0.0357792
Q00796	SORD	5	54.0562	64.8955	57.9283	3	11.0227	57.859	26.1724	3	1.86084	0.126329
Q12849	GRSF1	5	63.7332	71.1583	37.1835	3	38.1513	44.8525	55.5217	3	1.24219	0.385376
Q7Z4W1	DCXR	5	57.1506	85.4886	66.0654	3	82.6196	111.423	75.6688	3	0.773808	0.213948
P23786	CPT2	5	38.3647	54.7724	21.8317	3	16.9194	45.019	17.0964	3	1.45466	0.419582
O00267	SUPT5H	5	27.943	76.1754	29.8994	3	39.0971	71.5764	38.5432	3	0.898143	0.804668
Q9BWF3	RBM4	5	97.0344	68.8328	114.644	3	102.703	122.825	107.041	3	0.843467	0.302535
O00762	UBE2C	5	87.0092	48.1818	120.551	3	91.0306	149.528	87.3458	3	0.779929	0.453948
Q15024	EXOSC7	5	88.7372	60.0056	78.6013	3	23.5828	81.4799	81.5297	3	1.2184	0.554066
Q9P289	STK26	5	100.989	123.117	97.4782	3	61.4461	95.3955	106.476	3	1.22128	0.28491
O00743	PPP6C	5	79.6604	100.405	76.8438	3	53.2296	41.5223	45.4305	3	1.83268	0.00895541
P82650	MRPS22	5	67.9902	83.2442	61.5665	3	40.2141	33.0355	66.8387	3	1.51905	0.116285
P53985	SLC16A1	5	89.9688	117.184	20.8309	3	82.5534	112.369	105.143	3	0.759781	0.468775
Q9BXS5	AP1M1	5	85.0588	83.6568	122.565	3	88.7693	82.7855	99.2913	3	1.07545	0.643372
O75832	PSMD10	5	171.65	225.487	216.896	3	234.886	178.046	134.791	3	1.12106	0.544866
O75521	ECI2	5	49.2365	38.6257	19.7402	3	18.9628	39.7382	21.9647	3	1.33393	0.452136
Q9UNF0	PACSIN2	5	47.8702	94.2851	72.6275	3	31.2699	137.148	92.7675	3	0.822339	0.668261
P20073	ANXA7	5	60.4888	62.1304	40.4954	3	50.5324	83.634	69.9517	3	0.799119	0.313219
Q15269	PWP2	5	31.6697	42.1157	12.1735	3	54.7242	47.5405	24.8151	3	0.676417	0.337122
Q96CW1	AP2M1	5	77.8413	64.1705	56.7413	3	37.1666	69.0258	51.7184	3	1.25864	0.286883
Q06265	EXOSC9	5	81.4179	93.4097	104.737	3	99.2626	96.0087	122.258	3	0.880436	0.30073
Q9Y2B0	CNPY2	5	115.686	134.141	76.3145	3	90.3184	85.3096	65.288	3	1.35376	0.203128
P30405	PPIF	5	270.49	190.56	137.896	3	199.588	337.966	322.321	3	0.69655	0.210068
O95861	BPNT1	5	81.3027	124.627	80.1197	3	21.1385	55.4273	55.4192	3	2.16729	0.0505997
Q9UBX3	SLC25A10	5	72.3357	68.7943	73.0489	3	62.7305	75.4537	64.5455	3	1.05648	0.413437
Q969Z0	TBRG4	5	26.7776	44.0979	30.3799	3	49.0027	30.736	28.7634	3	0.933212	0.786186
Q14694	USP10	5	57.515	77.6293	80.7107	3	58.2895	89.3006	72.2487	3	0.981878	0.913972
P36405	ARL3	5	120.037	144.445	118.817	3	51.9997	89.3046	107.652	3	1.53962	0.0714655
O75400	PRPF40A	5	89.6401	63.894	78.3083	3	74.7107	103.528	56.007	3	0.98974	0.961753
P62491	RAB11A	5	165.879	93.9419	111.563	3	105.122	112.38	129.497	3	1.07027	0.739712
Q9H0S4	DDX47	5	59.0001	66.4534	52.7837	3	6.54667	74.3593	55.9528	3	1.30234	0.540335
Q96CN7	ISOC1	5	62.7322	53.4717	53.4089	3	35.5396	54.5036	27.2397	3	1.44618	0.113722
P53004	BLVRA	5	88.5925	111.569	59.1154	3	96.1041	97.3725	112.668	3	0.846913	0.38648
O15173	PGRMC2	5	105.993	135.032	137.776	3	115.59	107.025	107.857	3	1.14624	0.200688
O94905	ERLIN2	5	66.3667	35.4634	66.808	3	52.2994	86.8003	85.7526	3	0.749995	0.289571
Q9P2R7	SUCLA2	5	110.087	12.7955	106.533	3	67.4323	74.9621	47.0005	3	1.21131	0.706146
P36957	DLST	5	153.118	196.233	151.386	3	75.5397	107.908	86.263	3	1.85657	0.0116571
P47755	CAPZA2	5	172.917	229.101	193.266	3	5.9428	167.572	218.753	3	1.51754	0.364468
O43765	SGTA	5	183.465	180.3	164.682	3	118.338	175.919	165.857	3	1.14851	0.289705
Q06323	PSME1	5	112.265	88.9864	46.893	3	58.1377	75.0969	46.405	3	1.38135	0.33524
Q9NP79	VTA1	5	138.944	126.228	127.884	3	79.3794	137.801	91.3792	3	1.27384	0.197739
O95232	LUC7L3	5	115.483	119.971	134.002	3	96.7685	58.4018	101.056	3	1.44192	0.0617054
Q99436	PSMB7	5	139.64	77.0547	226.929	3	136.608	146.742	163.512	3	0.992753	0.98167
Q9UI30	TRMT112	5	162.035	141.522	167.644	3	156.279	181.255	170.91	3	0.926751	0.31239
O43598	DNPH1	5	125.35	116.35	124.973	3	66.1011	100.898	113.186	3	1.30868	0.115912
Q9UKY7	CDV3	5	166.554	113.814	154.88	3	282.807	199.381	244.187	3	0.599206	0.0284476
Q15369	TCEB1	5	128.072	134.893	136.874	3	191.562	190.767	181.583	3	0.709044	0.000194545
P55795	HNRNPH2	5	132.068	86.0509	88.0847	3	78.5951	125.715	110.243	3	0.973455	0.898247
Q99598	TSNAX	5	103.202	95.6367	81.2477	3	32.0211	75.7154	90.6754	3	1.41164	0.21989
P15374	UCHL3	5	137.062	172.824	168.163	3	89.5594	159.751	158.956	3	1.17092	0.418786
P61758	VBP1	5	193.161	71.2739	62.3065	3	160.316	148.862	146.381	3	0.717232	0.416124
Q01469	FABP5	5	167.058	146.019	183.148	3	212.845	189.924	248.603	3	0.761814	0.0624249
Q9NS69	TOMM22	5	88.4562	74.7948	1.36689	3	26.7647	103.289	186.664	3	0.519762	0.397036
O43324	EEF1E1	5	237.77	204.921	147.066	3	94.2417	158.607	162.986	3	1.41825	0.169074
P49755	TMED10	5	166.185	145.267	120.485	3	46.7764	146.287	175.264	3	1.1727	0.633058
P50402	EMD	5	210.631	193.475	144.322	3	178.212	247.601	217.694	3	0.852251	0.324863
Q9NR31	SAR1A	5	259.077	317.382	358.32	3	237.852	306.398	257.702	3	1.16563	0.277663
P61326	MAGOH	5	233.331	227.662	150.486	3	69.9427	96.1144	157.92	3	1.88742	0.0622052
P28070	PSMB4	5	145.221	193.179	166.565	3	225.183	267.104	233.589	3	0.695663	0.0175325
P36542	ATP5C1	5	198.69	229.29	197.297	3	208.4	229.013	229.082	3	0.938157	0.333564
Q8NCW5	APOA1BP	5	193.479	128.757	109.133	3	22.2089	70.9975	64.7466	3	2.731	0.0374817
P49721	PSMB2	5	223.126	346.69	246.708	3	257.418	231.24	200.335	3	1.1851	0.361622
O75821	EIF3G	5	369.475	408.74	418.751	3	283.759	337.464	355.114	3	1.22597	0.0484745
P19105	MYL12A	5	331.646	329.969	318.603	3	383.622	336.28	310.554	3	0.951246	0.484983
P62316	SNRPD2	5	384.022	427.748	306.42	3	424.304	441.898	181.236	3	1.06755	0.80888
Q9H0U4	RAB1B	5	350.965	356.065	276.661	3	388.869	227.237	243.615	3	1.1442	0.511524
P00403	MT-CO2	5	335.745	277.101	292.211	3	297.959	322.304	324.545	3	0.957928	0.534751
P99999	CYCS	5	514.663	574.842	606.236	3	615.547	568.223	732.116	3	0.885095	0.257497
P53999	SUB1	5	287.727	261.34	322.611	3	587.215	431.345	417.684	3	0.606916	0.0302131
P14678	SNRPB	5	469.914	550.906	387.367	3	266.958	362.927	443.91	3	1.31141	0.184534
P63173	RPL38	5	448.16	561.627	341.745	3	339.232	332.934	496.004	3	1.15697	0.501944
P55769	SNU13	5	477.416	586.061	584.088	3	789.259	618.024	607.674	3	0.817668	0.150388
Q13151	HNRNPA0	5	488.159	475.71	371.45	3	202.534	367.037	445.678	3	1.31526	0.256318
P62269	RPS18	5	552.9	575.612	465.269	3	214.538	483.544	550.293	3	1.27668	0.346434
Q02543	RPL18A	5	852.61	1017.11	989.662	3	1096.67	878.133	875.753	3	1.0031	0.975258
P05141	SLC25A5	5	1105.24	1193.48	976.349	3	660.492	1185.27	1293.51	3	1.04326	0.836369
P09972	ALDOC	5	973.864	1080.28	778.767	3	811.157	794.569	883.95	3	1.13786	0.28358
P18621	RPL17	5	679.434	592.042	550.538	3	480.375	635.399	828.625	3	0.937058	0.723993
P50502	ST13	5	1075.04	1088.82	1239.91	3	1546.91	1228.83	1115.96	3	0.874621	0.308155
P61353	RPL27	5	935.728	975.687	991.858	3	931.609	1136.56	1103.64	3	0.915337	0.244715
Q13765	NACA	5	1056.42	1193.63	1345.74	3	1601.83	1387.36	1395.86	3	0.820012	0.0734026
P62280	RPS11	5	624.539	541.662	878.316	3	1178.35	1073.49	1083.2	3	0.61304	0.0156897
P38159	RBMX	5	983.213	1093.91	938.554	3	768.054	974.439	1015.57	3	1.0934	0.3913
P83731	RPL24	5	1144.24	1174.16	1190.66	3	758.375	1034.75	1100.07	3	1.21287	0.187184
P61604	HSPE1	5	938.355	837.802	1021.66	3	2451.61	1620.51	1577.89	3	0.49519	0.0303298
P62888	RPL30	5	1113.33	1214.77	1127.07	3	446.386	1053.7	1145.22	3	1.30615	0.343042
P62244	RPS15A	5	1100.74	1396.63	1308.62	3	1533.56	1191.99	1400.35	3	0.922462	0.466261
Q07020	RPL18	5	1317.58	1485.57	1362.73	3	1941.03	1578.39	1613.99	3	0.811522	0.0624592
P04350	TUBB4A	5	1218.57	1502.88	1241.33	3	1411.74	1104.98	1468.45	3	0.99438	0.961443
P62979	RPS27A	5	2415.26	2675.03	4868.9	3	2750.03	4263.5	4182.02	3	0.889567	0.677508
Q16777	HIST2H2AC	5	11591.7	12473.9	10727	3	12216.4	8637.69	9432.54	3	1.14878	0.277669
Q9BVG4	PBDC1	5	57.1905	28.9535	37.2374	3	103.789	46.1397	0	2	0.822933	0.790578
Q96AC1	FERMT2	5	75.757	44.0015	47.0369	3	0	48.299	29.7108	2	2.13813	0.162798
Q53H82	LACTB2	5	54.0187	47.1676	17.5203	3	0	17.275	5.10455	2	5.30426	0.059611
O75691	UTP20	5	21.3425	36.3508	0.866895	3	0	22.3575	7.79991	2	1.94182	0.480838
Q7Z460	CLASP1	5	19.909	26.7168	30.5374	3	0	14.4575	14.2177	2	2.69094	0.0471146
Q29RF7	PDS5A	5	18.1352	14.5232	0.138462	3	0	20.5588	28.3094	2	0.671129	0.623159
P29144	TPP2	5	13.777	25.1321	9.82233	3	10.8826	14.9371	0	2	1.88738	0.29859
P52948	NUP98	5	37.3922	17.8937	37.4147	3	32.8345	15.5062	0	2	1.91765	0.267867
Q68E01	INTS3	5	49.5403	33.3069	8.08057	3	0	6.03593	6.97235	2	6.99	0.101474
Q14126	DSG2	5	103.025	517.239	43.8818	3	0	2.85449	483.057	2	1.3668	0.799572
Q14692	BMS1	5	21.8508	10.3506	14.0286	3	32.457	23.6183	0	2	0.824426	0.765175
Q9Y3D9	MRPS23	5	39.0302	41.2133	32.6692	3	0	36.408	53.0525	2	1.26215	0.648185
Q9GZZ9	UBA5	5	78.0744	57.3774	36.2431	3	0	48.3166	56.4606	2	1.63867	0.355333
Q8WYA6	CTNNBL1	5	23.8762	26.5012	10.2774	3	0	18.052	12.3863	2	1.99271	0.241238
P37198	NUP62	5	69.0367	22.6498	8.6818	3	0	27.5643	47.9016	2	1.32998	0.735574
Q9UHG3	PCYOX1	5	18.2608	12.4947	10.2825	3	43.3162	0	4.15325	2	0.864513	0.885727
Q13177	PAK2	5	93.5783	37.4341	56.6051	3	0	65.4101	63.8958	2	1.45096	0.513343
O60762	DPM1	5	18.2894	22.7026	14.5861	3	0	7.20495	25.4183	2	1.70364	0.388644
P22307	SCP2	5	46.8923	40.6684	40.9861	3	0	36.0829	44.6107	2	1.59302	0.363462
P62873	GNB1	5	71.5481	56.1376	42.2785	3	0	51.8143	48.6363	2	1.69202	0.28475
P35249	RFC4	5	90.9769	66.8545	81.5431	3	0	57.2167	54.4756	2	2.14316	0.0993515
P35222	CTNNB1	5	32.8217	20.1612	0	2	30.5265	9.30353	27.4292	3	0.787742	0.703252
Q13868	EXOSC2	5	18.9118	0	2.16082	2	15.1251	35.0212	46.6293	3	0.217747	0.0829068
P08397	HMBS	5	17.0846	3.94124	0	2	31.9861	4.5434	27.2359	3	0.329738	0.224252
P28340	POLD1	5	23.1394	19.8412	0	2	28.2379	40.4307	26.2397	3	0.452864	0.110758
O95299	NDUFA10	5	19.6378	0	25.9452	2	14.2007	64.4216	51.6449	3	0.349919	0.171641
P24666	ACP1	5	23.7208	0	30.4672	2	145.408	91.8485	66.9779	3	0.178112	0.0286986
P04264	KRT1	5	7.95645	0.0890442	0	2	84.9121	97.835	16.234	3	0.0404334	0.126993
P54619	PRKAG1	4	22.6598	6.66848	17.9246	3	15.8996	21.3603	7.78057	3	1.04912	0.910605
Q9NZB2	FAM120A	4	26.3731	52.0228	33.1959	3	57.515	43.7239	25.8031	3	0.878385	0.689005
Q9H0C8	ILKAP	4	35.8571	35.4596	58.5784	3	15.129	12.7316	11.5239	3	3.29813	0.056045
Q99707	MTR	4	20.4255	12.5333	21.4437	3	26.86	43.9697	31.7836	3	0.53017	0.0506094
P78316	NOP14	4	15.2816	11.0254	15.8348	3	58.2584	12.6602	14.3275	3	0.494356	0.437611
O15294	OGT	4	3.44532	2.07166	78.8274	3	13.5682	22.8121	95.343	3	0.640315	0.685285
Q00059	TFAM	4	19.5119	28.0977	42.5483	3	32.5738	111.769	112.3	3	0.351297	0.112113
Q9Y696	CLIC4	4	112.758	78.1538	65.8136	3	107.458	75.866	92.0656	3	0.932227	0.729181
Q5SY16	NOL9	4	38.4799	41.2018	39.8916	3	3.4372	32.491	28.2104	3	1.8643	0.177213
P41240	CSK	4	7.43719	10.3776	44.4213	3	40.3815	47.1123	27.8585	3	0.53953	0.249129
Q16762	TST	4	13.8804	56.3111	45.8576	3	76.7914	75.7907	45.6204	3	0.585508	0.169379
Q8IZP0	ABI1	4	17.6848	13.5591	5.47526	3	16.6469	14.431	22.711	3	0.682652	0.261602
Q12972	PPP1R8	4	20.0799	14.2185	13.06	3	55.0239	65.4604	62.2098	3	0.259222	0.000280077
Q6DKJ4	NXN	4	30.4351	27.0796	13.2676	3	24.3496	587.15	18.446	3	0.112363	0.427186
O60341	KDM1A	4	15.4825	20.0841	4.87404	3	30.4039	28.0242	6.95302	3	0.618538	0.393754
Q6Y7W6	GIGYF2	4	19.3557	35.4017	38.4219	3	40.401	33.8944	40.2679	3	0.813343	0.320715
Q10713	PMPCA	4	36.3688	56.3574	49.6499	3	60.5703	41.0545	54.4717	3	0.912103	0.608
P40616	ARL1	4	50.2117	69.7279	10.7707	3	11.8206	49.9245	59.3017	3	1.07983	0.893628
Q15006	EMC2	4	29.8639	19.845	25.0588	3	18.4412	40.8747	31.0759	3	0.827152	0.504395
Q7Z4Q2	HEATR3	4	9.60994	2.96094	12.7311	3	20.599	12.8479	9.99255	3	0.582465	0.230883
Q01085	TIAL1	4	15.1905	13.1819	12.5872	3	44.6279	80.7081	14.3353	3	0.293257	0.228301
Q9H488	POFUT1	4	34.3327	20.4138	11.6648	3	7.1305	18.1736	29.7379	3	1.20656	0.703977
Q9BYT8	NLN	4	36.8805	19.1817	30.642	3	23.9565	32.2399	39.9354	3	0.901931	0.67411
Q9NPF4	OSGEP	4	31.3348	20.0024	33.5402	3	11.0422	13.0434	27.3171	3	1.65122	0.167237
Q5T4S7	UBR4	4	10.4054	1.33046	19.6352	3	27.9339	21.451	19.6873	3	0.454177	0.0981287
O60701	UGDH	4	36.7626	34.6305	30.0099	3	25.7858	18.9903	26.7022	3	1.41865	0.0337891
Q13123	IK	4	22.4321	37.9701	35.8397	3	27.6657	22.7329	34.0613	3	1.1395	0.539807
O15498	YKT6	4	53.8714	58.9296	90.5358	3	59.0096	81.8182	83.5484	3	0.906232	0.641172
P08240	SRPR	4	15.0298	14.8664	17.3276	3	17.1996	12.3615	19.9658	3	0.953498	0.761255
Q9H3P7	ACBD3	4	37.3601	14.3149	22.9108	3	55.1174	67.3871	42.0294	3	0.453316	0.0393079
Q14671	PUM1	4	36.1625	24.2143	14.8225	3	4.30866	42.8649	23.9489	3	1.05732	0.920118
P63092	GNAS	4	41.1992	36.6204	15.3955	3	52.1904	52.1288	57.635	3	0.575564	0.0483427
Q92905	COPS5	4	31.8143	10.8635	13.9454	3	80.0469	84.9713	57.6041	3	0.254346	0.00655319
O95456	PSMG1	4	34.5202	26.8598	52.8873	3	38.2058	41.0994	45.5001	3	0.915565	0.683585
P57740	NUP107	4	30.4239	36.2	49.1618	3	39.3131	6.40225	18.9526	3	1.79046	0.198735
Q9UKN8	GTF3C4	4	25.2103	37.4834	11.4259	3	7.96343	10.4982	13.8674	3	2.29267	0.145415
Q14165	MLEC	4	31.4607	24.2645	18.7767	3	11.1395	23.9566	10.3019	3	1.64108	0.16659
Q14318	FKBP8	4	25.3416	3.08088	9.14685	3	45.4997	43.4226	46.2233	3	0.277992	0.037451
Q5VW32	BROX	4	62.4204	41.8959	18.7742	3	27.4322	22.3866	27.7135	3	1.5876	0.35129
Q14677	CLINT1	4	55.227	63.2295	52.9079	3	50.9216	44.7309	51.9272	3	1.16116	0.108671
O60678	PRMT3	4	40.7786	44.0671	17.2431	3	43.0555	43.4464	37.8472	3	0.820986	0.43874
Q96AY3	FKBP10	4	25.3282	9.57544	38.1187	3	45.2647	37.7665	59.526	3	0.512232	0.0904652
Q13045	FLII	4	49.9894	50.3877	36.202	3	18.8616	39.8122	36.6986	3	1.43206	0.162006
O95394	PGM3	4	12.2301	7.47756	15.7603	3	11.2811	19.9418	21.0408	3	0.678635	0.2254
P11171	EPB41	4	39.4632	28.4409	45.4157	3	29.2927	44.4851	42.5209	3	0.974385	0.89239
Q96GA3	LTV1	4	39.2247	42.7675	44.1772	3	43.7813	24.694	33.2183	3	1.24068	0.226504
Q9Y3C1	NOP16	4	9.13574	7.36572	14.044	3	31.2232	54.8617	18.7206	3	0.291449	0.0833522
Q7Z417	NUFIP2	4	17.5267	35.9879	26.3974	3	41.3585	9.81892	48.1375	3	0.804633	0.643796
Q99961	SH3GL1	4	58.3455	61.2859	94.7418	3	102.738	80.0288	84.1884	3	0.80303	0.26699
Q8WTT2	NOC3L	4	47.12	50.9431	47.9505	3	22.022	23.2334	54.553	3	1.46294	0.284306
Q9NXF1	TEX10	4	35.1337	20.1381	14.9202	3	17.2035	13.1782	11.2532	3	1.68589	0.20573
Q8TCS8	PNPT1	4	54.9243	45.4052	8.16022	3	12.5718	60.8086	37.9322	3	0.97464	0.964627
P52888	THOP1	4	57.4882	81.7094	70.8084	3	34.7573	58.0836	42.3755	3	1.55311	0.0638736
Q13596	SNX1	4	40.1062	24.5614	14.8585	3	130.801	68.8065	62.8285	3	0.30303	0.0565212
Q9H8Y8	GORASP2	4	79.5506	60.746	59.2695	3	21.555	41.0703	39.8812	3	1.94686	0.0235502
Q14181	POLA2	4	52.1058	27.5424	42.8026	3	47.442	37.8136	21.7021	3	1.14485	0.644771
P55809	OXCT1	4	88.9676	79.2837	36.9343	3	17.799	51.9729	56.297	3	1.62757	0.259489
P25440	BRD2	4	46.4154	50.4378	70.942	3	80.4127	74.7507	68.5015	3	0.750208	0.0892374
Q7Z5L9	IRF2BP2	4	56.4487	20.9692	25.9323	3	63.0535	57.3013	41.8109	3	0.637312	0.199742
Q9Y450	HBS1L	4	31.3626	42.0463	46.2422	3	25.4394	28.6213	20.5884	3	1.60285	0.0401113
P53007	SLC25A1	4	54.0348	63.8889	43.8586	3	95.8647	100.954	54.495	3	0.643747	0.132059
Q12824	SMARCB1	4	31.1044	41.1863	11.8909	3	89.9875	60.3249	68.1535	3	0.385331	0.0222895
P22059	OSBP	4	69.0994	52.8404	39.6321	3	53.722	54.2512	50.3146	3	1.02075	0.910049
Q8NFH3	NUP43	4	78.9826	42.0733	82.0082	3	65.5951	80.1028	73.8497	3	0.92492	0.704989
Q05519	SRSF11	4	106.789	47.6381	70.2971	3	41.6076	70.0725	99.8752	3	1.06225	0.864219
Q96T76	MMS19	4	17.4008	10.2542	9.95306	3	11.4119	96.7224	7.47921	3	0.32529	0.466261
Q9UKD2	MRTO4	4	98.7999	29.1158	55.138	3	89.8747	146.139	123.689	3	0.508903	0.0869778
Q15555	MAPRE2	4	43.1469	40.5076	21.5079	3	17.6433	4.08879	21.5861	3	2.42768	0.075347
P51970	NDUFA8	4	55.653	61.658	49.6191	3	32.5115	62.7592	76.5335	3	0.97163	0.909731
P33240	CSTF2	4	32.3153	38.9689	56.8081	3	54.5257	55.5093	54.0444	3	0.780673	0.242293
Q92797	SYMPK	4	41.7419	15.2662	17.044	3	1.9967	19.6317	7.1193	3	2.57593	0.206325
Q13601	KRR1	4	33.0574	55.3123	37.3659	3	62.5904	73.3763	53.2033	3	0.66467	0.0778261
P57088	TMEM33	4	90.492	84.1775	106.71	3	16.6313	89.2266	91.2284	3	1.4277	0.331356
O60216	RAD21	4	52.422	46.5236	36.387	3	35.3645	35.1948	17.9819	3	1.52847	0.103677
O96005	CLPTM1	4	48.0872	63.4493	51.8077	3	41.9189	31.9571	27.2243	3	1.61566	0.0306771
P49006	MARCKSL1	4	68.1724	56.4214	54.6961	3	15.305	11.9941	38.2602	3	2.73477	0.0150404
Q9H993	ARMT1	4	31.1472	32.1836	7.85704	3	4.12183	3.41746	23.5061	3	2.29303	0.264306
Q9P0J0	NDUFA13	4	77.3483	68.4896	62.6045	3	63.9371	71.4284	44.5836	3	1.15834	0.354275
P35080	PFN2	4	36.2429	19.255	16.8215	3	35.5007	90.1279	64.9554	3	0.379462	0.0803405
P51965	UBE2E1	4	67.1144	58.5906	94.1149	3	36.863	109.739	78.0648	3	0.978425	0.948831
Q96EY1	DNAJA3	4	63.626	37.6732	52.3632	3	61.3371	53.3975	14.9463	3	1.18493	0.647086
Q8TED0	UTP15	4	52.6229	42.2044	44.7399	3	17.4098	18.5912	37.3367	3	1.90308	0.0370644
P11216	PYGB	4	82.0957	60.9465	15.1334	3	58.9667	38.9374	66.7845	3	0.960453	0.924188
P19387	POLR2C	4	40.149	39.8057	41.7942	3	7.56643	22.6721	26.8298	3	2.13339	0.0649121
Q96AB3	ISOC2	4	41.4002	11.5615	27.903	3	26.9145	19.5268	54.754	3	0.799094	0.648266
P50897	PPT1	4	43.3907	32.8334	42.5303	3	42.1602	70.3711	60.9259	3	0.684632	0.111421
Q9UNN5	FAF1	4	51.4307	45.3512	82.5092	3	31.7019	78.2527	48.7485	3	1.12973	0.719656
Q09666	AHNAK	4	35.415	47.8772	63.7042	3	28.1989	42.0403	34.2624	3	1.40664	0.195076
Q9Y3B3	TMED7	4	48.2265	52.7324	79.8756	3	35.886	86.6576	85.594	3	0.868822	0.664178
P23193	TCEA1	4	60.0547	44.6532	61.0552	3	27.115	49.8452	49.7201	3	1.30852	0.231134
Q15813	TBCE	4	34.5068	31.3313	30.0587	3	35.9094	15.2319	28.2568	3	1.2078	0.423741
Q5SSJ5	HP1BP3	4	65.5228	110.891	56.4998	3	4.67453	62.2993	55.2026	3	1.90637	0.210055
Q9BY77	POLDIP3	4	72.7108	97.4512	118.547	3	91.9764	83.8348	74.6734	3	1.1526	0.419008
Q16718	NDUFA5	4	74.8072	118.627	83.8992	3	19.6322	41.036	75.9959	3	2.0293	0.091112
P52788	SMS	4	54.3804	49.628	27.1579	3	40.6734	29.9722	37.1549	3	1.21675	0.434042
Q9H3G5	CPVL	4	79.7301	43.2148	28.9642	3	19.0289	26.3485	13.0437	3	2.60024	0.116421
Q9H910	HN1L	4	78.5432	69.6311	140.101	3	281.09	163.708	145.484	3	0.488369	0.103566
Q13243	SRSF5	4	112.386	80.0268	84.3211	3	9.00654	54.2882	108.797	3	1.60806	0.317681
Q9Y3A5	SBDS	4	127.426	180.198	120.201	3	110.266	44.9226	80.3541	3	1.81634	0.0744976
O14828	SCAMP3	4	81.6269	85.3267	77.9949	3	77.6454	56.889	43.4544	3	1.3762	0.0931582
Q9Y5A9	YTHDF2	4	92.0004	70.9809	88.3185	3	61.9443	60.4809	30.3566	3	1.64483	0.0541111
P14550	AKR1A1	4	29.5942	19.5404	7.33033	3	31.122	22.2201	29.2603	3	0.683574	0.280298
Q9BY32	ITPA	4	50.0563	44.0324	50.6443	3	15.5415	49.9325	68.9694	3	1.07653	0.847425
P48637	GSS	4	88.9649	65.7053	90.6951	3	51.4159	49.8135	70.9958	3	1.42468	0.0819341
O60493	SNX3	4	57.448	36.6628	84.9424	3	130.389	94.1216	97.8334	3	0.555473	0.0577948
Q9P0M6	H2AFY2	4	42.8067	17.5119	14.915	3	19.0017	24.242	26.4354	3	1.07972	0.849765
Q9Y2Q3	GSTK1	4	94.2213	103.402	88.8426	3	35.3839	55.652	31.6985	3	2.33403	0.00312329
Q92599	39692	4	18.9868	73.2377	59.6534	3	101.711	15.4116	68.7587	3	0.81707	0.724447
Q9NZ01	TECR	4	154.951	125.965	130.952	3	67.7242	132.813	88.8811	3	1.42309	0.125895
P61081	UBE2M	4	158.576	192.974	289.719	3	346.055	256.83	303.361	3	0.70761	0.133131
P25325	MPST	4	106.387	76.3721	66.0243	3	72.0422	58.147	63.6205	3	1.28365	0.224344
P10606	COX5B	4	73.7637	90.0353	116.854	3	294.444	184.934	78.8112	3	0.502791	0.218906
Q86X55	CARM1	4	109.428	139.363	108.791	3	93.5372	61.2209	51.7107	3	1.73189	0.0357978
Q7L9L4	MOB1B	4	60.5557	90.7526	108.259	3	56.5108	62.5741	66.5989	3	1.3979	0.15872
Q9HAV7	GRPEL1	4	85.1311	50.7193	59.3286	3	55.0278	71.7905	55.6628	3	1.06959	0.735905
Q8N5K1	CISD2	4	84.2497	151.954	81.7307	3	80.0741	99.2834	105.397	3	1.11652	0.671774
Q9Y2Z0	SUGT1	4	127.359	111.531	126.052	3	97.768	99.516	96.6771	3	1.24146	0.0100017
Q9P287	BCCIP	4	123.748	64.3633	119.721	3	162.81	111.032	129.315	3	0.763553	0.263276
O75937	DNAJC8	4	135.217	128.908	145.913	3	134.974	105.066	102.578	3	1.19678	0.123114
Q8IYB3	SRRM1	4	128.65	154.838	106.065	3	108.933	121.641	123.948	3	1.09882	0.475506
O60884	DNAJA2	4	62.9117	87.5749	128.208	3	80.7085	89.6231	94.6894	3	1.05159	0.826409
Q9BVK6	TMED9	4	99.976	130.277	131.026	3	122.176	110.096	109.516	3	1.05703	0.587454
Q9NY12	GAR1	4	127.515	119.622	157.652	3	145.981	148.886	160.221	3	0.889474	0.246937
P18859	ATP5J	4	53.8526	50.1872	65.9601	3	90.657	107.223	130.294	3	0.518018	0.0132895
O75396	SEC22B	4	77.56	66.8584	47.9182	3	75.3451	95.6122	49.8428	3	0.871089	0.581117
P62136	PPP1CA	4	105.825	161.271	133.942	3	36.8124	136.115	147.486	3	1.25163	0.524846
Q9BPU6	DPYSL5	4	56.797	51.1937	40.2359	3	23.6217	37.4308	34.4828	3	1.55154	0.0522493
Q96EP5	DAZAP1	4	137.979	120.567	116.216	3	5.56973	121.21	115.811	3	1.54483	0.313681
Q9BRA2	TXNDC17	4	145.13	169.697	151.221	3	95.5923	64.9925	139.103	3	1.55511	0.0712766
Q13526	PIN1	4	110.73	97.4627	85.8262	3	41.0626	82.7776	105.378	3	1.2827	0.344413
Q92747	ARPC1A	4	102.695	115.692	108.416	3	79.1633	34.4918	74.5729	3	1.73621	0.0346096
P09012	SNRPA	4	172.028	84.9564	120.138	3	55.2653	222.217	225.223	3	0.750187	0.534011
P31949	S100A11	4	66.5542	100.976	144.191	3	73.903	37.5894	101.418	3	1.4641	0.320773
P58546	MTPN	4	225.929	224.531	90.7491	3	255.604	151.69	152.788	3	0.966302	0.916763
Q13907	IDI1	4	103.472	121.635	86.5328	3	46.5604	70.1465	43.2843	3	1.94786	0.0186381
O75964	ATP5L	4	190.715	330.995	166.758	3	134.008	133.403	112.536	3	1.81201	0.180335
P54105	CLNS1A	4	158.734	174.301	83.7605	3	61.0444	81.9794	32.7078	3	2.37178	0.0626169
Q9Y5S9	RBM8A	4	153.199	151.668	194.833	3	84.2271	142.701	127.049	3	1.41168	0.0968094
P04792	HSPB1	4	45.4416	113.019	100.821	3	30.1567	57.0079	61.8308	3	1.7402	0.185353
O43169	CYB5B	4	148.339	187.633	117.948	3	66.4281	88.2434	114.802	3	1.68447	0.0664253
P53597	SUCLG1	4	125.591	156.554	150.232	3	155.787	135.646	129.665	3	1.02678	0.775374
P62834	RAP1A	4	130.515	102.92	78.0334	3	68.7245	43.0695	82.867	3	1.60005	0.111339
P33316	DUT	4	130.845	118.685	148.454	3	115.162	146.367	149.888	3	0.967347	0.765347
P14324	FDPS	4	203.25	196.993	124.87	3	38.6534	130.323	102.11	3	1.93706	0.0838585
P60953	CDC42	4	58.3803	44.9617	94.7752	3	121.281	57.1189	68.9308	3	0.801023	0.542945
O14737	PDCD5	4	214.382	178.474	277.232	3	213.214	285.78	275	3	0.865753	0.398277
Q15631	TSN	4	193.351	145.039	135.995	3	98.1066	146.05	175.341	3	1.13084	0.55848
Q04917	YWHAH	4	188.394	144.935	177.688	3	268.172	131.492	167.797	3	0.900534	0.683729
P06753	TPM3	4	319.017	164.946	339.692	3	129.182	174.721	281.423	3	1.40717	0.327231
Q14739	LBR	4	100.804	73.1443	69.5058	3	146.424	76.7977	81.4949	3	0.798951	0.452193
P28072	PSMB6	4	130.81	162.547	301.369	3	250.463	224.765	106.879	3	1.02168	0.954004
P16949	STMN1	4	345.644	457.215	389.615	3	570.479	367.569	222.768	3	1.02727	0.925441
P60981	DSTN	4	166.857	182.408	257.3	3	237.315	215.948	173.837	3	0.967255	0.848405
Q13404	UBE2V1	4	225.931	95.5962	204.848	3	332.277	291.674	236.329	3	0.611866	0.0857575
P84090	ERH	4	186.326	218.191	313.28	3	153.247	274.93	261.91	3	1.04015	0.87305
P61970	NUTF2	4	351.324	247.211	254.444	3	270.422	237.954	340.276	3	1.0051	0.976042
P84103	SRSF3	4	327.395	364.343	330.598	3	233.294	355.062	332.126	3	1.11065	0.435106
P61254	RPL26	4	348.18	467.278	368.538	3	462.548	393.403	449.796	3	0.906757	0.393431
Q92688	ANP32B	4	446.212	475.778	221.86	3	92.463	376.74	453.193	3	1.24009	0.615873
P30046	DDT	4	342.014	457.454	198.348	3	322.278	272.022	222.667	3	1.22137	0.494431
P62266	RPS23	4	365.238	354.201	573.328	3	444.516	528.329	327.227	3	0.994382	0.980175
Q15056	EIF4H	4	221.749	236.436	334.759	3	568.218	417.945	427.576	3	0.560885	0.0262779
P84098	RPL19	4	427.342	446.654	520.07	3	525.913	444.798	366.852	3	1.04224	0.744446
O00264	PGRMC1	4	437.176	545.796	336.481	3	289.229	402.629	393.553	3	1.21563	0.330809
P51571	SSR4	4	247.201	237.67	218.394	3	196.206	285.053	281.446	3	0.922067	0.54816
P49773	HINT1	4	329.771	367.037	289.531	3	386.83	301.757	318.532	3	0.979367	0.849893
P61981	YWHAG	4	262.177	276.515	312.373	3	346.534	245.013	262.022	3	0.997066	0.981993
P62910	RPL32	4	386.198	350.107	442.343	3	308.495	494.274	511.498	3	0.89681	0.555254
Q15637	SF1	4	218.339	199.923	221.194	3	239.681	423.971	169.583	3	0.767438	0.484481
P68036	UBE2L3	4	471.584	486.041	509.423	3	674.206	427.214	487.554	3	0.923267	0.640823
P62318	SNRPD3	4	870.44	859.205	812.657	3	982.682	727.895	367.644	3	1.22331	0.477661
P62314	SNRPD1	4	425.088	561.04	575.044	3	352.103	555.621	457.039	3	1.14391	0.436245
P67809	YBX1	4	800.983	792.451	946.586	3	621.167	900.692	805.993	3	1.09114	0.502672
P00441	SOD1	4	812.652	510.857	663.609	3	1187.98	555.754	749.866	3	0.796889	0.459072
Q16629	SRSF7	4	648.423	246.88	509.8	3	231.251	403.887	520.856	3	1.21549	0.596816
P35268	RPL22	4	821.386	908.799	1299.19	3	1769.08	1239.85	1036.91	3	0.748762	0.267215
P62847	RPS24	4	543.268	525.126	530.081	3	560.853	511.118	620.462	3	0.944483	0.38404
P62277	RPS13	4	676.875	407.004	322.298	3	634.809	722.821	747.852	3	0.667865	0.106473
P84077	ARF1	4	636.157	329.063	325.952	3	447.591	355.524	341.665	3	1.12788	0.675152
P62753	RPS6	4	800.944	1025.55	1258.21	3	1726.54	1454.36	1235.88	3	0.698404	0.0837758
P22392	NME2	4	674.223	597.514	650.023	3	543.234	542.459	506.11	3	1.20729	0.0129219
P62851	RPS25	4	1100.6	1279.01	1581.15	3	1581.05	1349.25	1333.83	3	0.928855	0.565029
P62829	RPL23	4	1135.22	1120.48	1030.91	3	575.617	1044.32	1111.37	3	1.20331	0.341558
Q8IUE6	HIST2H2AB	4	11107.7	14800.5	12922.5	3	14713.6	12539	11355.2	3	1.00578	0.961582
Q7KZ85	SUPT6H	4	12.6585	15.1618	19.3849	3	0	19.4221	10.4798	2	1.57867	0.386951
P04040	CAT	4	9.35274	9.52916	7.53844	3	0	7.7917	6.34975	2	1.86829	0.173731
Q9BQ39	DDX50	4	34.6569	23.6629	7.62066	3	0	13.6668	14.9877	2	2.30123	0.247921
Q9H2P9	DPH5	4	50.126	10.5472	36.3228	3	0	59.1488	63.9596	2	0.787891	0.731064
Q9NV06	DCAF13	4	23.402	18.7729	24.2726	3	0	39.4951	38.6399	2	0.850419	0.793931
Q9Y2Z4	YARS2	4	25.8399	24.0369	11.4233	3	0	11.7166	17.4483	2	2.10185	0.192952
P42696	RBM34	4	11.6353	12.1473	16.3538	3	43.0944	28.7537	0	2	0.558629	0.492451
Q9NY93	DDX56	4	15.2181	30.8975	13.0009	3	0	31.0664	30.9908	2	0.952612	0.937664
Q8WUA2	PPIL4	4	30.3703	57.9462	44.0693	3	0	24.8975	21.2999	2	2.86566	0.0611481
Q96C86	DCPS	4	46.4205	55.3567	12.0697	3	0	2.3835	31.9081	2	3.31996	0.187814
Q969V3	NCLN	4	35.0882	36.6975	9.38066	3	0	39.7964	39.2084	2	1.02736	0.965954
Q6NUK1	SLC25A24	4	40.1812	43.1955	28.5043	3	0	7.21023	18.3609	2	4.37528	0.0145286
P21399	ACO1	4	22.692	20.5662	29.1826	3	0	16.6168	23.7748	2	1.79346	0.22763
Q92542	NCSTN	4	18.7376	14.1376	11.968	3	0	28.0692	14.4397	2	1.05491	0.930204
Q86U38	NOP9	4	39.2917	41.1015	11.0071	3	0	7.20759	6.33042	2	6.75138	0.06042
Q10570	CPSF1	4	21.3337	22.6486	36.4024	3	0	22.236	35.5462	2	1.39117	0.54593
Q9NTJ5	SACM1L	4	26.6731	16.3473	16.3718	3	4.47992	12.1924	0	2	3.56233	0.0451453
Q02218	OGDH	4	17.5374	10.9715	12.171	3	0	8.50559	0.16903	2	4.68952	0.0367428
Q9BVJ6	UTP14A	4	39.5918	28.2018	60.4386	3	0	54.4891	38.1604	2	1.38406	0.560394
Q9NVS9	PNPO	4	28.0317	45.76	27.0115	3	0	41.8183	31.9344	2	1.36677	0.554882
Q6IBS0	TWF2	4	55.1761	58.0349	43.6942	3	14.2805	0	37.6809	2	3.01965	0.0416284
Q12789	GTF3C1	4	23.2894	7.70123	8.25529	3	0	13.387	10.7234	2	1.62776	0.483689
P51116	FXR2	4	52.725	53.3309	29.3175	3	0	35.6283	38.8548	2	1.8175	0.240736
Q9NQT4	EXOSC5	4	76.7911	52.5781	50.9821	3	0	47.2405	56.0341	2	1.74633	0.253893
P01891	HLA-A	4	71.6499	86.8307	55.341	3	0	26.6208	51.5946	2	2.73375	0.0606804
Q9Y3A6	TMED5	4	89.2114	63.592	78.2313	3	66.3347	61.9636	0	2	1.80076	0.205398
Q9Y221	NIP7	4	49.5741	62.5199	41.7055	3	0	33.9579	52.0355	2	1.7885	0.240586
Q13363	CTBP1	4	41.1296	25.9034	41.3176	3	0	31.6954	48.122	2	1.35748	0.560929
Q92820	GGH	4	34.4023	40.0371	17.8312	3	0	21.9452	48.9689	2	1.30116	0.672813
Q12765	SCRN1	4	72.4349	78.4584	57.2141	3	0	31.7034	32.6382	2	3.23442	0.0183208
O75340	PDCD6	4	84.9704	100.336	58.3112	3	0	75.9506	72.9757	2	1.63582	0.318174
P09651	HNRNPA1	4	111.579	133.548	65.966	3	0	61.7868	114.767	2	1.76203	0.31075
Q15428	SF3A2	4	136.204	119.78	96.9489	3	0	106.425	127.842	2	1.50654	0.390727
P67870	CSNK2B	4	132.535	100.328	68.9842	3	0	100.092	98.9587	2	1.51643	0.417197
P43304	GPD2	4	31.1446	15.2945	11.4952	3	12.5757	0	0	1	4.60685	0.108244
P18858	LIG1	4	20.1899	7.71272	7.2914	3	0	0.369762	0	1	95.18	0.111015
Q96L92	SNX27	4	0.575203	0.91898	17.2557	3	0	0	0	0	only in Group S	0.394846
O43929	ORC4	4	1.73311	11.7396	0	2	17.0128	24.4085	26.5785	3	0.198129	0.0176088
Q5H9R7	PPP6R3	4	28.1038	3.50469	0	2	29.4912	24.1257	14.9072	3	0.461275	0.278181
Q9NZW5	MPP6	4	5.38232	0	10.3236	2	28.3974	19.955	7.80764	3	0.279663	0.113594
Q9NRG9	AAAS	4	0	19.7756	13.1499	2	22.3139	7.91857	19.7647	3	0.658547	0.479797
P82673	MRPS35	4	74.1254	29.3318	0	2	9.40354	26.5071	22.491	3	1.77148	0.535167
Q6RFH5	WDR74	4	0	56.8819	83.3648	2	18.9238	30.4955	18.8791	3	2.05344	0.432885
Q9BYD6	MRPL1	4	17.5642	9.94951	0	2	72.1885	10.3687	14.5325	3	0.283384	0.322945
Q9Y4R8	TELO2	4	18.7296	11.3494	0	2	27.6307	49.1422	22.9009	3	0.301774	0.075855
Q9NR50	EIF2B3	4	48.9204	49.3002	0	2	16.6391	54.9542	43.1412	3	0.856068	0.795858
Q9C0B1	FTO	4	11.3728	0	28.8074	2	28.5454	17.7084	26.8724	3	0.549465	0.290732
Q9Y6Y8	SEC23IP	4	34.2925	38.2863	0	2	13.4397	15.6283	16.2456	3	1.6017	0.532723
Q9UNS2	COPS3	4	56.3737	0	66.1143	2	77.7466	118.271	96.5572	3	0.418655	0.0749973
Q9NVA2	40787	4	56.8291	0	55.061	2	30.9624	76.2387	55.6435	3	0.687097	0.497487
Q9ULX3	NOB1	4	0	18.5917	31.2869	2	0	19.1251	25.9868	2	1.10566	0.90071
P52306	RAP1GDS1	4	41.7959	33.0262	0	2	0	19.1542	1.68837	2	3.58987	0.271588
P21283	ATP6V1C1	4	12.2622	12.0358	0	2	39.4279	27.1467	0	2	0.364975	0.316916
Q16851	UGP2	4	35.3802	0	18.6277	2	17.4448	20.0237	0	2	1.44142	0.669747
Q0VDF9	HSPA14	4	25.99	13.7558	0	2	0	5.63498	9.19206	2	2.68063	0.35615
P49903	SEPHS1	4	27.7662	0	16.1868	2	0	19.355	42.8898	2	0.706131	0.701207
O95983	MBD3	4	16.5059	16.4591	0	2	38.2447	33.5403	0	2	0.459219	0.383586
P31937	HIBADH	4	60.8987	19.4131	0	2	0	4.9055	11.6515	2	4.85062	0.309538
O95602	POLR1A	4	7.11971	3.60496	0	2	0	1.73067	0	1	6.19684	0.232894
Q6IN85	PPP4R3A	4	12.3686	5.24393	0	2	0	0	2.76845	1	6.36189	0.252225
O14617	AP3D1	4	34.6569	10.9136	0	2	0	9.41454	0	1	4.84044	0.323057
Q8WVV9	HNRNPLL	4	28.1547	16.7908	0	2	0	0	29.3357	1	1.53211	0.704045
P11717	IGF2R	4	13.8751	0	0	1	55.0901	10.8761	7.45187	3	0.188987	0.28317
Q00013	MPP1	3	21.2346	17.8975	30.9785	3	6.71014	29.9748	15.8338	3	1.33496	0.495196
Q9NQ48	LZTFL1	3	12.9669	11.037	9.73266	3	25.8442	31.8064	11.2532	3	0.489618	0.192379
P50579	METAP2	3	21.0202	22.7373	30.2565	3	25.6566	59.2598	49.081	3	0.552355	0.125412
P07197	NEFM	3	14.3509	14.3639	22.5786	3	19.4804	1.41086	10.5776	3	1.62997	0.324863
Q9NYH9	UTP6	3	11.8122	13.7303	0.524402	3	15.6739	4.37424	5.58407	3	1.01696	0.980096
Q9H6F5	CCDC86	3	4.14993	0.489763	9.77197	3	49.1	27.5908	6.52764	3	0.173179	0.142417
Q9UFW8	CGGBP1	3	10.9996	11.4863	10.5248	3	36.9291	24.8764	11.0328	3	0.453205	0.217843
O14497	ARID1A	3	0.919066	0.136632	0.214874	3	2.3178	0.987628	0.83761	3	0.306676	0.146352
Q04446	GBE1	3	3.97043	4.04922	3.6536	3	10.5946	6.6129	8.90976	3	0.446956	0.0514968
Q16539	MAPK14	3	23.7556	19.6406	16.8883	3	7.09158	23.687	18.8018	3	1.2159	0.538636
Q9Y3B2	EXOSC1	3	15.6031	18.9311	13.7126	3	18.9589	17.8168	5.99243	3	1.1281	0.700463
P55039	DRG2	3	19.962	4.97861	18.6997	3	16.9038	6.85607	6.4619	3	1.444	0.489925
Q16763	UBE2S	3	17.1626	51.1316	24.6682	3	42.9581	19.3342	17.798	3	1.16072	0.760246
Q9H074	PAIP1	3	22.5018	29.2739	18.9874	3	45.6204	13.3527	17.9742	3	0.919631	0.85416
Q8NBU5	ATAD1	3	18.0226	29.4166	19.0105	3	20.8661	29.0154	20.6077	3	0.942695	0.783025
P25490	YY1	3	1.04163	0.630135	0.826146	3	5.59698	8.18261	12.9625	3	0.0934078	0.0640324
O95295	SNAPIN	3	10.8396	3.86025	11.0148	3	5.17662	24.7151	20.0845	3	0.514538	0.271667
Q5T8P6	RBM26	3	57.1479	65.1654	48.8868	3	35.092	36.0565	12.4327	3	2.04831	0.0319179
Q96H79	ZC3HAV1L	3	120.211	41.5469	66.032	3	55.0317	28.9149	306.579	3	0.583292	0.585273
O75717	WDHD1	3	13.3175	19.5404	12.7799	3	14.4984	9.86385	20.7237	3	1.01224	0.963918
P53701	HCCS	3	30.5686	35.1703	12.0348	3	51.7234	46.3934	28.57	3	0.613905	0.176637
Q5JTV8	TOR1AIP1	3	22.8688	43.6313	31.6979	3	17.1607	3.45711	10.4411	3	3.16167	0.0359333
P52732	KIF11	3	16.1121	13.5552	17.8441	3	22.166	12.8426	11.7366	3	1.01639	0.945862
Q6YP21	CCBL2	3	51.2325	52.7709	46.5205	3	58.5308	52.89	12.8233	3	1.21152	0.605615
O43290	SART1	3	30.9456	22.8112	34.6784	3	23.3376	31.0796	29.7301	3	1.05096	0.752978
Q9NW13	RBM28	3	14.3868	10.8326	12.1915	3	55.382	22.5373	53.1956	3	0.285329	0.0971228
P42224	STAT1	3	21.5989	14.3959	17.063	3	19.605	9.29295	9.35834	3	1.38691	0.287006
P30519	HMOX2	3	27.1179	33.3501	24.9033	3	2.1084	12.5095	23.6782	3	2.22924	0.0798594
O00560	SDCBP	3	12.0533	14.0489	40.2513	3	31.4256	32.5148	22.8336	3	0.76467	0.516902
Q5T9A4	ATAD3B	3	38.9863	39.5666	31.7673	3	35.5202	34.579	35.3374	3	1.04632	0.583722
Q96C19	EFHD2	3	9.4508	1.76816	1.4265	3	26.4124	9.91328	13.6817	3	0.252871	0.091706
O14745	SLC9A3R1	3	36.5697	54.7146	54.0486	3	65.5017	42.6509	34.8772	3	1.0161	0.947439
P84095	RHOG	3	11.9488	14.9744	14.0826	3	20.3328	14.0425	18.8443	3	0.7705	0.124497
P24928	POLR2A	3	24.7683	3.18037	18.8204	3	8.21642	8.4974	7.33973	3	1.94437	0.360529
Q9Y3C8	UFC1	3	21.6364	30.1917	27.4406	3	55.421	29.3378	10.271	3	0.834146	0.713533
Q13685	AAMP	3	36.9743	22.9379	14.8868	3	21.555	32.2108	51.6642	3	0.709465	0.402895
Q5SW79	CEP170	3	17.3466	9.60667	16.4438	3	14.0586	12.7905	10.4202	3	1.16442	0.486289
O75351	VPS4B	3	38.7754	40.0217	29.0924	3	29.7519	33.4821	42.1822	3	1.02346	0.878212
Q9Y371	SH3GLB1	3	12.2033	14.0527	4.48607	3	18.846	15.4063	9.47822	3	0.702989	0.340883
Q8WXA9	SREK1	3	16.7053	5.94657	6.12454	3	17.1529	12.411	13.0276	3	0.675637	0.298341
Q7Z7K6	CENPV	3	34.3997	50.6384	39.8068	3	12.782	46.1714	66.7729	3	0.992989	0.986596
Q68EM7	ARHGAP17	3	20.0992	16.8457	17.1205	3	12.8832	17.2398	15.1051	3	1.19539	0.1456
Q9UNH7	SNX6	3	28.3422	27.3465	44.596	3	23.1235	9.69734	28.2038	3	1.64335	0.171136
Q9NY33	DPP3	3	9.71442	11.4805	30.4338	3	21.1735	25.6561	23.6163	3	0.732885	0.405816
Q6P2I3	FAHD2B	3	16.3184	14.9821	15.0358	3	9.04935	39.6906	42.5843	3	0.507382	0.296958
A0FGR8	ESYT2	3	20.5594	13.4858	6.49272	3	6.72571	5.59533	4.82999	3	2.36359	0.192941
O95292	VAPB	3	30.4614	96.703	139.746	3	43.9039	73.9789	69.0932	3	1.42751	0.466225
Q86UK7	ZNF598	3	29.0468	26.7557	28.6302	3	34.3914	42.3707	14.2657	3	0.927548	0.817551
Q14258	TRIM25	3	20.1522	14.0836	39.0951	3	7.59367	38.6334	34.2198	3	0.911543	0.856212
O95816	BAG2	3	26.8821	10.9984	28.1112	3	16.8688	28.7167	14.459	3	1.09905	0.792674
P12235	SLC25A4	3	13.867	13.885	23.9874	3	10.6957	33.8574	58.6134	3	0.501513	0.29502
O95372	LYPLA2	3	24.1387	16.7252	11.9012	3	21.5589	23.7293	22.7037	3	0.776051	0.232851
O43395	PRPF3	3	19.0055	25.8764	23.3502	3	10.9293	26.0578	25.9365	3	1.08436	0.759952
Q9Y314	NOSIP	3	27.5787	20.3232	20.4263	3	35.6875	30.3792	56.8307	3	0.555977	0.097092
Q9H6T3	RPAP3	3	35.3481	51.1281	52.2784	3	33.722	40.1188	28.7672	3	1.35228	0.131702
Q9BTC0	DIDO1	3	22.5179	21.1485	21.0635	3	28.4013	20.8325	17.7809	3	0.965904	0.832783
P11233	RALA	3	48.2747	48.4865	41.0786	3	43.5264	30.8523	30.8284	3	1.31018	0.0896885
Q15404	RSU1	3	19.8093	18.8192	30.5238	3	15.6233	43.9565	27.5916	3	0.79329	0.54219
Q9H2W6	MRPL46	3	33.8022	40.5577	29.9328	3	13.6694	31.5553	30.4146	3	1.37882	0.219235
Q9NW64	RBM22	3	13.6661	54.1785	7.09138	3	14.802	19.0775	8.20982	3	1.7804	0.507436
Q9Y570	PPME1	3	37.9414	16.4861	17.8209	3	34.8001	29.8982	43.6555	3	0.666783	0.207986
Q8IUF8	MINA	3	32.4546	17.4637	16.025	3	38.6884	78.1179	28.6474	3	0.453363	0.172661
P61962	DCAF7	3	14.1269	28.3252	11.0893	3	11.5676	30.1757	39.278	3	0.660832	0.399892
Q7Z739	YTHDF3	3	49.0945	38.0202	40.6161	3	60.9245	56.4872	33.1525	3	0.848348	0.456373
Q5JTJ3	COA6	3	17.7812	18.9349	28.4426	3	131.642	51.6901	64.5262	3	0.262887	0.130863
P54725	RAD23A	3	27.4244	13.5938	28.7766	3	22.9795	25.8094	20.1993	3	1.01169	0.960597
P67812	SEC11A	3	51.8219	54.811	46.7671	3	11.2173	26.8031	53.9729	3	1.66751	0.18262
Q13144	EIF2B5	3	38.2522	45.3512	14.3703	3	343.49	289.284	258.051	3	0.109981	0.000581369
Q9Y2T2	AP3M1	3	30.6382	34.0134	35.2488	3	17.0439	7.61991	14.2927	3	2.5644	0.00286764
Q9Y5Z4	HEBP2	3	39.2756	35.9146	24.8018	3	69.0514	27.8604	41.7838	3	0.720946	0.372639
P55327	TPD52	3	36.2215	110.44	66.4586	3	88.2847	70.2073	47.6811	3	1.03369	0.929365
Q6P587	FAHD1	3	15.1476	15.6377	29.3162	3	25.5484	23.1135	28.1176	3	0.782782	0.316725
Q9Y3B7	MRPL11	3	43.3586	14.7044	41.3047	3	47.2201	36.4714	5.87023	3	1.10949	0.842753
Q96HC4	PDLIM5	3	31.825	42.5322	53.5116	3	75.7304	30.7016	39.7691	3	0.874609	0.70656
Q9P2I0	CPSF2	3	28.8512	8.90442	12.1902	3	27.4127	29.914	9.33127	3	0.749286	0.567549
O14925	TIMM23	3	39.0265	37.6732	30.4454	3	26.0563	20.2272	25.7084	3	1.48829	0.0229779
Q13573	SNW1	3	65.5576	62.9904	45.7343	3	36.1196	42.3681	39.3398	3	1.47913	0.0439464
Q13724	MOGS	3	21.5587	10.2195	10.5343	3	4.57722	6.48604	7.01102	3	2.34103	0.100706
O75608	LYPLA1	3	69.2414	95.012	68.8686	3	58.7332	15.1288	52.7702	3	1.84094	0.0930295
P09132	SRP19	3	67.1436	47.3411	32.9569	3	31.2504	31.6399	9.16886	3	2.04612	0.112333
Q96C90	PPP1R14B	3	105.975	52.5627	69.552	3	59.7063	72.8979	38.0328	3	1.33669	0.364797
Q9Y2W1	THRAP3	3	79.7011	42.0214	63.8224	3	48.2243	44.7164	42.6153	3	1.36877	0.265237
Q96G03	PGM2	3	15.8469	21.3182	21.1765	3	8.95205	8.39696	7.30879	3	2.36605	0.00382842
Q99805	TM9SF2	3	55.87	56.1607	34.257	3	30.2287	35.29	35.9136	3	1.44222	0.116024
Q96PU8	QKI	3	63.7412	16.166	34.3007	3	27.5879	48.3704	47.9634	3	0.921613	0.844411
P62993	GRB2	3	41.577	80.8822	62.4864	3	82.7948	53.2759	48.8683	3	1.00004	0.999896
Q96EK5	KIF1BP	3	16.4711	41.8651	18.5815	3	36.5282	26.0261	7.28172	3	1.1014	0.851266
Q53EL6	PDCD4	3	46.4128	47.5687	14.7891	3	9.59037	9.5229	8.6236	3	3.92152	0.128215
O43447	PPIH	3	38.2308	39.7556	37.5972	3	15.7984	35.1578	66.8232	3	0.981356	0.965236
O00217	NDUFS8	3	41.9199	42.6093	38.0314	3	1.8846	18.1049	27.7309	3	2.56831	0.0313659
P24941	CDK2	3	50.6136	43.2534	55.3513	3	62.8122	45.6956	33.1641	3	1.05327	0.799877
Q9Y248	GINS2	3	12.7606	24.9895	20.9196	3	37.1821	37.1877	20.8397	3	0.616216	0.135476
P43897	TSFM	3	55.2163	52.447	47.2502	3	33.901	74.6397	84.9714	3	0.800536	0.496931
Q9Y676	MRPS18B	3	50.3993	42.3702	34.1208	3	20.2316	40.769	40.937	3	1.24478	0.374374
P49005	POLD2	3	50.0242	29.6711	45.0251	3	27.6034	11.2673	10.9052	3	2.50564	0.0386514
Q6UXN9	WDR82	3	37.1565	49.0804	42.7127	3	37.513	49.7289	38.9995	3	1.02145	0.869744
P07108	DBI	3	87.7888	124.816	67.3938	3	135.153	102.019	101.813	3	0.825994	0.383999
Q15392	DHCR24	3	38.2152	63.4994	46.7517	3	45.2273	54.7732	49.0346	3	0.996184	0.982067
O00764	PDXK	3	39.5569	13.0385	49.0487	3	28.6465	9.73699	7.62976	3	2.20902	0.217424
Q7Z4H3	HDDC2	3	41.869	34.8965	15.2824	3	16.2382	13.239	40.8055	3	1.30968	0.572378
Q9Y2W2	WBP11	3	29.7916	34.4685	28.1343	3	45.7411	8.18816	42.2943	3	0.960206	0.925414
P42771	CDKN2A	3	112.739	96.2943	109.467	3	107.864	118.253	109.582	3	0.948769	0.391028
Q9BWU0	SLC4A1AP	3	27.5197	16.6442	21.5465	3	25.6768	17.7454	14.9695	3	1.12534	0.615933
Q14919	DRAP1	3	35.8785	42.7115	49.0744	3	5.28949	30.5457	32.5802	3	1.86602	0.107965
Q9H6Z4	RANBP3	3	42.6138	55.0617	57.9746	3	20.8388	38.5911	47.4453	3	1.45637	0.149595
Q86SX6	GLRX5	3	61.2282	40.8778	34.3983	3	13.0272	50.7941	33.7906	3	1.39844	0.394011
O00170	AIP	3	87.7513	23.3813	77.2729	3	15.3236	47.0885	75.644	3	1.3647	0.560629
Q9UK76	HN1	3	85.4955	122.229	66.4277	3	96.2734	102.918	104.489	3	0.902766	0.610304
Q9H307	PNN	3	68.0224	0.936333	2.35506	3	105.607	43.8897	101.881	3	0.283692	0.114389
P19388	POLR2E	3	58.9057	38.6612	61.7155	3	49.6644	53.149	46.0531	3	1.06997	0.669314
Q9Y5X3	SNX5	3	28.2645	42.3085	26.8753	3	7.24727	19.6828	33.5818	3	1.6104	0.245892
Q9BX68	HINT2	3	117.666	116.803	37.2811	3	76.937	49.6444	57.7278	3	1.47442	0.354435
Q14978	NOLC1	3	51.0806	42.1227	66.2324	3	15.7945	78.2088	35.1905	3	1.23408	0.636461
Q9BV38	WDR18	3	10.044	10.9984	71.2863	3	35.6253	10.5854	9.95774	3	1.64378	0.612128
P61923	COPZ1	3	56.6978	64.0625	51.6412	3	15.2963	14.505	17.8273	3	3.6197	0.000373157
Q9NZL9	MAT2B	3	64.0252	35.9262	34.5062	3	26.2295	37.2564	8.23689	3	1.87468	0.17773
Q99848	EBNA1BP2	3	42.9621	31.8307	39.036	3	25.957	25.4103	22.0153	3	1.55117	0.018013
P04637	TP53	3	94.8389	125.437	67.3347	3	111.356	78.8791	65.2532	3	1.12573	0.646783
Q9H3N1	TMX1	3	71.4088	64.0548	41.0658	3	33.4923	59.495	61.6529	3	1.14155	0.600806
Q13247	SRSF6	3	54.8894	79.7503	106.653	3	85.1223	44.6411	84.4184	3	1.12658	0.675678
Q92804	TAF15	3	69.2816	67.352	77.3166	3	66.5954	69.9615	63.0412	3	1.0719	0.259836
P23434	GCSH	3	55.8003	46.3925	44.8864	3	54.7242	44.4296	37.8626	3	1.07344	0.604691
P45973	CBX5	3	93.5542	74.1778	59.9787	3	64.2796	86.2691	97.1064	3	0.919467	0.653081
Q01658	DR1	3	44.8508	51.5446	37.2374	3	27.4205	42.1117	50.9372	3	1.10927	0.612869
Q96EK6	GNPNAT1	3	77.2492	59.1571	52.2501	3	3.34106	54.4706	46.4824	3	1.80889	0.184191
Q14141	38961	3	35.1552	76.1754	72.3166	3	47.3914	31.9148	39.947	3	1.53998	0.19535
O15511	ARPC5	3	115.844	54.5372	68.2417	3	53.325	110.989	86.8006	3	0.950254	0.875762
Q14257	RCN2	3	74.5645	66.7542	47.1885	3	13.9379	9.57047	46.3547	3	2.69824	0.0493035
O43837	IDH3B	3	60.5584	33.3463	46.965	3	61.5239	62.8041	66.2432	3	0.739197	0.10652
P62310	LSM3	3	70.1175	60.5493	14.8431	3	102.731	91.7455	71.5565	3	0.546962	0.106413
O75822	EIF3J	3	42.938	102.333	38.4553	3	96.7599	63.856	83.8036	3	0.751686	0.423205
Q9Y4Z0	LSM4	3	109.176	66.5421	47.2245	3	46.0018	87.2523	93.7884	3	0.981942	0.956668
Q9BQ69	MACROD1	3	36.2911	24.4573	6.62376	3	15.7206	19.0405	30.0279	3	1.03987	0.933159
O75494	SRSF10	3	141.215	158.062	23.7895	3	95.8647	142.719	117.269	3	0.907866	0.817482
Q14247	CTTN	3	84.7829	70.4834	65.5696	3	52.4006	25.442	33.0829	3	1.99085	0.0206686
P30085	CMPK1	3	86.6448	93.0896	66.6744	3	65.961	59.684	81.3054	3	1.19067	0.267574
O75251	NDUFS7	3	64.2743	51.132	52.877	3	51.0461	54.4177	56.6644	3	1.03796	0.667513
P29966	MARCKS	3	206.478	186.468	172.223	3	168.921	116.373	126.028	3	1.37403	0.053833
P16989	YBX3	3	44.7142	60.2948	140.826	3	99.8348	68.4021	59.2051	3	1.08087	0.858364
O43670	ZNF207	3	116.353	111.469	109.415	3	54.2961	55.0362	28.0982	3	2.45388	0.00184986
P63208	SKP1	3	31.6284	79.2644	66.8876	3	41.1016	81.9292	100.134	3	0.796632	0.538959
Q9NQP4	PFDN4	3	136.514	13.6054	79.4234	3	25.4355	71.9411	58.5863	3	1.47178	0.55486
Q15287	RNPS1	3	123.962	104.74	125.854	3	97.5773	177.719	181.714	3	0.775816	0.292857
O15260	SURF4	3	64.5262	65.9675	72.5684	3	78.5056	34.2116	11.0947	3	1.64009	0.312783
Q15102	PAFAH1B3	3	99.2848	53.7196	92.247	3	44.8536	52.4856	64.5184	3	1.51523	0.142904
Q15427	SF3B4	3	79.4086	67.5255	127.953	3	130.03	95.7047	94.0127	3	0.8597	0.532103
Q99471	PFDN5	3	79.856	90.9686	118.883	3	83.3941	40.9144	94.6314	3	1.32323	0.304798
Q9Y3Y2	CHTOP	3	112.303	75.2503	108.557	3	130.723	123.964	108.49	3	0.815332	0.172819
Q7Z4V5	HDGFRP2	3	82.4092	76.0366	24.4601	3	44.6201	14.6795	30.5809	3	2.03499	0.201046
Q9UHV9	PFDN2	3	129.5	130.057	166.39	3	213.88	150.196	133.387	3	0.856238	0.433143
Q15363	TMED2	3	46.7932	16.5439	25.5906	3	36.5282	37.1877	37.7698	3	0.797661	0.48991
P43307	SSR1	3	76.3008	85.1493	79.128	3	120.798	114.211	118.41	3	0.680715	0.00031559
P82979	SARNP	3	145.824	172.767	174.253	3	188.577	82.2516	83.1036	3	1.39248	0.273272
O60888	CUTA	3	37.5503	63.4069	40.1845	3	79.21	57.333	67.8944	3	0.690391	0.11145
O75915	ARL6IP5	3	108.587	74.4748	6.22037	3	17.8301	56.5639	23.2257	3	1.93897	0.399587
P04080	CSTB	3	177.367	238.518	258.504	3	220.882	233.32	233.375	3	0.98082	0.867699
O75607	NPM3	3	72.6706	50.3607	46.2995	3	117.622	87.654	122.633	3	0.516396	0.0179782
Q9Y237	PIN4	3	106.441	95.9857	66.3789	3	141.676	60.909	86.7	3	0.929206	0.810593
P14854	COX6B1	3	66.8168	147.877	78.0334	3	84.2388	156.31	191.966	3	0.676804	0.314899
P60033	CD81	3	262.097	230.921	181.907	3	210.723	137.042	179.626	3	1.27974	0.195031
A8MWD9	SNRPGP15	3	108.798	30.9649	43.7618	3	23.6801	143.727	52.9191	3	0.83297	0.791646
Q01081	U2AF1	3	186.68	126.972	130.728	3	37.0654	144.231	154.954	3	1.32157	0.442178
P62995	TRA2B	3	254.059	278.123	229.159	3	124.648	195.982	261.686	3	1.30744	0.228579
Q9NQC3	RTN4	3	196.566	220.123	231.832	3	135.059	200.528	201.668	3	1.2071	0.202178
O75347	TBCA	3	305.525	400.217	304.03	3	250.72	121.871	250.858	3	1.61966	0.0736819
P02768	ALB	3	190.678	193.013	306.474	3	567.914	491.773	502.847	3	0.441696	0.00295227
Q9Y5L4	TIMM13	3	173.016	164.753	235.814	3	153.391	279.555	258.205	3	0.829895	0.432798
P84085	ARF5	3	195.148	257.704	190.851	3	49.8318	164.12	240.908	3	1.41517	0.350224
P20674	COX5A	3	245.333	218.18	270.911	3	218.08	206.66	241.209	3	1.10282	0.280448
P61077	UBE2D3	3	74.4522	273.978	481.34	3	519.569	414.668	314.239	3	0.664626	0.348605
Q14011	CIRBP	3	279.537	317.682	243.512	3	159.81	52.5253	78.1074	3	2.89466	0.00911799
P62854	RPS26	3	332.489	303.253	199.561	3	293.285	183.301	297.251	3	1.07943	0.728224
P60866	RPS20	3	513.541	631.861	558.274	3	535.177	543.363	545.184	3	1.04924	0.520911
P98179	RBM3	3	384.907	322.202	432.086	3	341.462	347.851	452.163	3	0.998001	0.988107
P62899	RPL31	3	430.451	406.492	420.747	3	432.635	354.274	371.8	3	1.08542	0.253254
P46778	RPL21	3	723.813	774.365	734.24	3	451.65	748.352	705.588	3	1.17151	0.310379
P62750	RPL23A	3	697.397	499.018	1052.97	3	1529.59	1162.74	1045.82	3	0.601737	0.0850623
P50914	RPL14	3	657.577	679.104	665.462	3	309.387	578.455	797.66	3	1.18786	0.532785
P62841	RPS15	3	460.966	492.585	477.923	3	496.683	434.702	532.227	3	0.978043	0.738449
P46782	RPS5	3	949.34	477.071	779.82	3	905.854	662.136	823.689	3	0.922461	0.711413
P0C0S5	H2AFZ	3	884.104	1815.98	1264.89	3	1324.51	1045.76	1339.79	3	1.06871	0.781836
P68363	TUBA1B	3	3570.71	3030.74	2457.57	3	2243.46	2609.48	2826.07	3	1.17971	0.274482
Q92597	NDRG1	3	6.08156	0.171301	1.86955	3	0	8.39773	11.2261	2	0.413905	0.370249
Q9BW92	TARS2	3	22.1803	15.0141	13.4813	3	0	10.8946	9.8804	2	2.43926	0.085638
P16383	GCFC2	3	7.75841	0.237785	4.05545	3	0	0.174362	5.13162	2	2.27133	0.458938
P29218	IMPA1	3	25.9436	7.14783	8.55693	3	0	0.705958	7.20825	2	5.26249	0.156955
O15143	ARPC1B	3	29.6148	43.585	24.7325	3	10.5556	0	31.8609	2	2.30882	0.16604
Q07157	TJP1	3	18.6787	15.9963	18.3554	3	0	18.385	15.8628	2	1.54843	0.39032
Q9UBB6	NCDN	3	15.804	19.4787	24.3651	3	0	7.95557	38.8062	2	1.27557	0.740352
Q08752	PPID	3	40.7197	63.6691	33.7123	3	0	14.0531	29.5407	2	3.16791	0.0644293
Q13085	ACACA	3	19.8361	24.8661	10.4341	3	14.2065	12.8558	0	2	2.03738	0.205444
Q96HY6	DDRGK1	3	1.89734	8.9637	0.392081	3	0	8.68788	6.19894	2	0.755911	0.759509
Q6P158	DHX57	3	6.14586	7.18833	4.45781	3	5.48021	10.5378	0	2	1.11075	0.86002
Q96I25	RBM17	3	34.461	8.17556	12.0042	3	31.0636	12.0296	0	2	1.26797	0.768264
Q9BR76	CORO1B	3	34.1987	38.2073	12.6283	3	12.2682	9.06037	0	2	3.98687	0.0722509
Q14669	TRIP12	3	9.40874	5.21771	5.93518	3	0	5.22002	10.9477	2	1.27177	0.690189
Q8TCG1	KIAA1524	3	11.914	8.6769	17.4612	3	0	14.3861	5.51446	2	1.91211	0.285584
O00411	POLRMT	3	16.2729	25.0936	13.042	3	0	11.1272	10.039	2	2.57054	0.093308
Q9Y376	CAB39	3	22.333	11.1026	9.74294	3	6.1341	0	20.9248	2	1.59572	0.506973
Q9BZE1	MRPL37	3	25.3363	22.9031	11.8704	3	22.1116	13.5324	0	2	1.68639	0.34672
Q13557	CAMK2D	3	20.4844	13.3971	11.485	3	15.1173	0	19.7801	2	1.3	0.623314
O75431	MTX2	3	21.548	16.3318	14.8431	3	11.9996	43.9222	0	2	0.942798	0.942946
P14927	UQCRB	3	42.437	75.0147	63.2572	3	0	92.2371	86.2553	2	1.01242	0.98229
P16298	PPP3CB	3	21.0902	22.3606	13.9258	3	3.15813	18.8555	0	2	2.60641	0.139046
Q00535	CDK5	3	31.1955	36.6975	24.0105	3	0	8.7432	14.7684	2	3.90886	0.0156289
P00568	AK1	3	26.7508	42.6556	43.892	3	0	35.5437	20.2442	2	2.03088	0.17608
Q16740	CLPP	3	60.7165	31.904	19.491	3	0	36.0776	20.5149	2	1.98103	0.313633
Q86W42	THOC6	3	32.9047	16.328	17.6488	3	0	23.2456	22.1391	2	1.47366	0.481899
Q969X5	ERGIC1	3	4.09367	18.6688	8.75888	3	0	7.3741	6.36135	2	2.29489	0.291032
Q5XKP0	MIC13	3	42.3512	22.0355	14.527	3	0	24.9002	24.2428	2	1.6058	0.44304
Q9NWV4	C1orf123	3	43.522	63.7116	73.9533	3	0	80.2667	44.1969	2	1.45574	0.489487
P82930	MRPS34	3	33.1834	48.3669	19.7685	3	0	27.5432	29.6876	2	1.77035	0.309393
Q9NPD8	UBE2T	3	84.6998	62.5739	17.0116	3	0	42.8094	39.9199	2	1.98582	0.324955
P49642	PRIM1	3	36.4813	25.1206	12.7326	3	0	6.85871	19.0415	2	2.87003	0.141611
Q9UI26	IPO11	3	27.4319	28.5682	24.8738	3	0	21.3373	30.6389	2	1.55598	0.399574
P61006	RAB8A	3	25.4408	26.0426	21.9707	3	0	38.0255	23.4152	2	1.19553	0.753021
P53582	METAP1	3	41.7726	29.6943	34.5885	3	0	42.3363	44.9626	2	1.21485	0.697949
Q9NR09	BIRC6	3	24.562	0.670242	0.705027	3	0	61.7598	57.0147	2	0.218374	0.221328
Q9NYK5	MRPL39	3	26.6276	15.4449	11.3591	3	0	19.3683	13.3724	2	1.63196	0.399499
Q8WXX5	DNAJC9	3	41.8154	29.9334	65.5182	3	64.7077	0	19.231	2	1.63532	0.461573
O60573	EIF4E2	3	41.2662	50.9199	33.1573	3	0	8.28595	24.3549	2	3.84008	0.0246552
Q92879	CELF1	3	60.4405	64.182	43.0159	3	0	57.0925	40.7436	2	1.71346	0.269902
Q9NX24	NHP2	3	83.2933	78.5074	22.9134	3	10.3922	0	35.5385	2	4.02158	0.104041
Q9H857	NT5DC2	3	36.5429	24.6308	5.83754	3	0	6.48604	17.4251	2	2.80252	0.23489
Q92600	RQCD1	3	10.1484	59.859	37.3197	3	0	39.2493	7.88885	2	2.27687	0.34405
Q9H7B2	RPF2	3	46.2976	47.9389	33.1882	3	0	41.2844	28.0286	2	1.83839	0.211427
Q16637	SMN1	3	39.8329	37.4726	52.9104	3	0	58.3056	47.4066	2	1.2318	0.682142
P07686	HEXB	3	18.7216	23.7053	13.1293	3	0	3.61965	10.5919	2	3.90921	0.034108
Q13409	DYNC1I2	3	34.7948	28.306	24.902	3	0	28.4973	57.519	2	1.02309	0.970547
Q02750	MAP2K1	3	43.9209	56.8125	6.27433	3	0	32.5148	61.8115	2	1.13444	0.865546
Q9NX58	LYAR	3	63.7484	10.5017	28.16	3	0	23.5493	4.43555	2	3.65949	0.223665
Q9Y2J2	EPB41L3	3	17.1605	21.8357	18.5273	3	0	0.14587	0	1	394.348	0.0051804
P13674	P4HA1	3	10.6173	11.5731	11.0559	3	14.7981	0	0	1	2.24665	0.338647
Q5VT52	RPRD2	3	7.18803	7.22303	8.50965	3	6.46883	0	0	1	3.54326	0.0672629
Q12792	TWF1	3	26.1882	25.3982	6.50814	3	6.99427	0	0	1	8.30602	0.0675146
Q9UHY1	NRBP1	3	10.6655	7.49298	12.6309	3	0	0	7.87725	1	3.90864	0.0648765
Q9NQ88	TIGAR	3	12.9267	5.57635	19.3831	3	0	0	6.00558	1	6.30848	0.0758827
Q13610	PWP1	3	58.4366	54.5102	31.9626	3	0	0	16.876	1	8.58673	0.0129031
P01112	HRAS	3	15.228	25.1321	23.9668	3	0	0	11.8294	1	5.43788	0.0253997
Q9Y3C4	TPRKB	3	5.33677	15.9848	21.2998	3	12.167	0	0	1	3.50303	0.177051
Q96IJ6	GMPPA	3	29.7407	15.9308	18.5378	3	0	6.09751	0	1	10.5304	0.0145807
P27144	AK4	3	26.8178	61.2242	26.8239	3	0	0	0	0	only in Group S	0.0803051
Q9BY67	CADM1	3	43.4925	45.625	30.1666	3	0	0	0	0	only in Group S	0.01438
P13807	GYS1	3	86.1763	6.40933	24.9406	3	0	0	0	0	only in Group S	0.248349
Q8WWK9	CKAP2	3	0	48.579	15.7989	2	36.7929	36.7991	38.841	3	0.572589	0.379253
P46821	MAP1B	3	6.46199	0	8.73833	2	31.8771	21.9558	28.5507	3	0.184507	0.00463415
Q06124	PTPN11	3	26.2552	43.7663	0	2	21.7262	11.7536	19.6177	3	1.31873	0.688373
P13984	GTF2F2	3	0	46.8167	35.5597	2	39.6148	65.0983	45.2333	3	0.549372	0.234089
Q00403	GTF2B	3	14.0519	0	20.2721	2	61.9637	43.8138	28.0248	3	0.256528	0.0447809
Q9UJW0	DCTN4	3	13.3446	0	14.8765	2	7.0799	26.5732	16.6362	3	0.561175	0.373411
P51532	SMARCA4	3	15.2093	0	12.1427	2	13.012	16.7331	11.8874	3	0.656985	0.38362
O95801	TTC4	3	0	54.7069	33.07	2	48.6641	49.6549	15.9865	3	0.767914	0.671779
Q9BU61	NDUFAF3	3	0	3.75189	10.2517	2	36.1507	26.1107	22.6882	3	0.164846	0.00928933
P61224	RAP1B	3	6.06013	0	16.8857	2	37.1004	30.0514	26.5089	3	0.244989	0.015634
P55957	BID	3	12.9615	6.22037	0	2	17.1451	25.4208	14.896	3	0.333819	0.0606004
P53990	IST1	3	6.66721	0	0.684215	2	3.15073	14.2434	17.9471	3	0.208013	0.131021
Q96D46	NMD3	3	21.8159	10.4046	0	2	43.1489	21.2342	6.63205	3	0.453713	0.353841
Q15054	POLD3	3	14.1682	0	17.0707	2	22.3684	17.2432	14.0298	3	0.582364	0.267756
Q6UN15	FIP1L1	3	32.4439	0	53.5939	2	35.5163	31.5633	11.8797	3	1.08965	0.8976
Q969H8	MYDGF	3	112.3	110.96	0	2	29.9115	107.731	44.2008	3	1.22776	0.770557
Q8N183	NDUFAF2	3	0	17.6816	37.3736	2	28.8217	16.6227	5.20896	3	1.0869	0.914039
O94874	UFL1	3	2.58426	0	10.6396	2	23.6645	30.292	20.4646	3	0.17769	0.00913827
Q9Y5P6	GMPPB	3	16.739	0	15.5162	2	7.34457	16.4318	30.2677	3	0.596833	0.444443
Q9NPQ8	RIC8A	3	11.7371	25.5409	0	2	14.7475	15.5094	16.5473	3	0.796469	0.709265
Q9NUP9	LIN7C	3	0	35.6601	39.5421	2	54.841	24.7072	8.85562	3	0.850667	0.823164
Q96EY4	TMA16	3	17.3472	36.1075	0	2	11.4898	17.3331	9.5401	3	1.39339	0.662325
Q6GMV3	PTRHD1	3	41.9976	32.4747	0	2	13.0817	24.8209	51.8228	3	0.830003	0.781287
P98175	RBM10	3	5.91814	0	14.7711	2	8.70684	19.7753	10.7041	3	0.527973	0.323414
Q5ZPR3	CD276	3	52.3791	32.8604	0	2	24.1472	15.3244	23.3108	3	1.3577	0.655178
Q5BKZ1	ZNF326	3	54.5278	14.3458	0	2	47.1539	54.4388	54.669	3	0.440758	0.214104
Q14696	MESDC2	3	33.245	0	15.3647	2	47.7183	27.3555	50.4113	3	0.387374	0.100633
Q8WXI9	GATAD2B	3	38.8604	0	12.1504	2	76.1469	17.8881	17.661	3	0.456693	0.421167
P00966	ASS1	3	13.6072	19.1817	0	2	0	22.265	16.8299	2	0.838698	0.822871
P62487	POLR2G	3	3.93024	0	23.2268	2	0	33.5588	30.5693	2	0.423482	0.393622
O76031	CLPX	3	0	12.0937	11.5466	2	0	3.36989	4.38914	2	3.04681	0.272147
O00139	KIF2A	3	0	8.75017	22.6333	2	0	20.3488	20.4886	2	0.768498	0.756106
Q9NY27	PPP4R2	3	20.6586	0	24.6143	2	41.0626	0	14.78	2	0.810722	0.816608
Q71RC2	LARP4	3	7.84998	0	7.4192	2	0	22.5135	26.6829	2	0.310372	0.262095
O14908	GIPC1	3	11.1625	35.4403	0	2	0	22.7514	25.7664	2	0.960531	0.963889
Q9H7Z7	PTGES2	3	11.4424	0	17.7927	2	0	25.4737	43.1953	2	0.42574	0.387702
Q8IYS1	PM20D2	3	9.19468	9.32091	0	2	0	14.7086	10.3386	2	0.739228	0.70449
P51648	ALDH3A2	3	17.2909	8.32596	0	2	0	12.9351	2.92352	2	1.61533	0.63523
O43347	MSI1	3	27.7662	8.61905	0	2	0	16.2442	11.4427	2	1.31417	0.775778
Q07960	ARHGAP1	3	13.4331	0.312677	0	2	0	0.156442	1.51706	2	8.21381	0.459611
P19174	PLCG1	3	15.7679	17.2574	0	2	5.11045	17.9701	0	2	1.43087	0.688447
Q8N7H5	PAF1	3	21.6016	0	12.8441	2	0	13.9368	10.3677	2	1.41726	0.677043
Q16186	ADRM1	3	24.5834	30.5157	0	2	0	25.0614	11.8178	2	1.49404	0.634399
Q5R3I4	TTC38	3	21.607	14.1954	0	2	0	16.5085	24.73	2	0.868178	0.860143
Q7Z7H8	MRPL10	3	19.102	15.1634	0	2	0	7.38732	10.3367	2	1.93327	0.449503
Q13769	THOC5	3	8.25699	16.9797	0	2	0	8.85157	8.89429	2	1.42212	0.685254
Q6NVY1	HIBCH	3	7.90469	0	15.1617	2	0	7.88157	15.7893	2	0.974462	0.976093
O60343	TBC1D4	3	29.7407	14.4885	0	2	0	0	10.8974	1	4.05868	0.299242
Q9NPI6	DCP1A	3	33.2477	23.6166	0	2	0	7.70448	0	1	7.38067	0.18361
Q9H7S9	ZNF703	3	14.8358	0	5.45985	2	13.0389	0	0	1	1.55655	0.71356
Q9UI12	ATP6V1H	3	19.8655	0	11.0199	2	0	3.34081	0	1	9.24489	0.191801
Q9BV57	ADI1	3	61.4559	49.0688	0	2	0	0	32.1935	1	3.43314	0.293617
Q13619	CUL4A	3	22.4375	0	16.9011	2	0	0	0	0	only in Group S	0.198502
Q9Y2R4	DDX52	3	36.7492	32.5904	0	2	0	0	0	0	only in Group S	0.188876
P67936	TPM4	3	7.9998	0	21.5054	2	0	0	0	0	only in Group S	0.26901
O00442	RTCA	3	31.9885	28.4564	0	2	0	0	0	0	only in Group S	0.18937
Q86U90	YRDC	3	0	0	22.027	1	27.7144	23.7425	32.062	3	0.263736	0.0567891
Q9NXH9	TRMT1	3	0	18.314	0	1	23.2364	6.28781	16.1857	3	0.400658	0.308713
P51452	DUSP3	3	0	0	21.6236	1	26.3579	20.3356	14.5209	3	0.353243	0.173389
Q9BQ75	CMSS1	3	13.4009	0	0	1	24.9879	23.0289	29.6141	3	0.172623	0.0117657
Q9BTY7	HGH1	3	0	0	6.01226	1	48.1348	13.3395	44.6958	3	0.0566286	0.0412389
P60983	GMFB	3	18.6412	0	0	1	39.4552	25.0931	31.3659	3	0.194353	0.0261651
Q9HD45	TM9SF3	3	11.4666	0	0	1	25.7274	27.752	41.4319	3	0.120813	0.0111805
O15213	WDR46	3	19.745	0	0	1	0	42.0773	49.1661	2	0.216399	0.22663
Q9ULT8	HECTD1	3	0	0	0	0	27.1675	7.43384	5.22443	3	only in Group V	0.204448
Q96SI9	STRBP	3	0	0	0	0	13.432	1.99762	3.97923	3	only in Group V	0.223276
Q96C23	GALM	3	0	0	0	0	12.8598	1.48751	2.10331	3	only in Group V	0.2974
Q9H3P2	NELFA	3	0	0	0	0	28.74	20.4709	17.8837	3	only in Group V	0.0204775
Q9UHD9	UBQLN2	3	0	0	0	0	0	5.60855	6.72099	2	only in Group V	0.147457
O75794	CDC123	2	9.60994	7.0225	12.0682	3	11.8206	11.3017	17.7886	3	0.701541	0.184381
Q9H9A5	CNOT10	2	16.731	8.23727	14.9895	3	11.9023	8.1908	6.56631	3	1.49882	0.217762
Q14019	COTL1	2	47.4121	51.533	26.8496	3	7.20445	25.0667	12.3089	3	2.82177	0.043643
Q16527	CSRP2	2	36.4492	28.6415	21.5092	3	31.6358	9.67091	29.1888	3	1.22845	0.547494
P40938	RFC3	2	64.0868	45.8911	49.1258	3	103.198	61.4271	58.277	3	0.713784	0.242588
Q9UGI8	TES	2	20.3175	0.436544	9.89789	3	31.5384	0.20962	15.6675	3	0.646453	0.629485
Q8TF68	ZNF384	2	13.5884	14.5926	1.33452	3	5.85386	1.41139	0.766843	3	3.6747	0.190784
Q15942	ZYX	2	32.4171	38.2825	38.7713	3	42.9309	39.4871	51.6526	3	0.816517	0.119772
Q6NSI4	CXorf57	2	2.95773	3.08242	34.2442	3	38.5646	3.39896	26.8515	3	0.585399	0.552139
Q9NQH7	XPNPEP3	2	25.422	9.77211	8.26043	3	31.5112	10.6991	8.58106	3	0.85555	0.802352
O95817	BAG3	2	3.79388	5.29136	9.29844	3	10.9225	5.5467	5.97426	3	0.819112	0.600391
Q6W2J9	BCOR	2	15.1905	7.40428	11.7624	3	10.1937	16.3235	13.6624	3	0.855093	0.535712
P62306	SNRPF	2	0.820073	4.33112	27.5762	3	18.0481	13.7653	6.29948	3	0.858698	0.852753
Q9NWU1	OXSM	2	7.05863	0.875402	6.99554	3	1.77523	1.68679	5.80991	3	1.61019	0.486145
Q5JSZ5	PRRC2B	2	5.92617	7.18833	9.52454	3	13.4436	12.1554	10.0749	3	0.63461	0.0392826
Q92576	PHF3	2	6.3334	5.68047	5.87349	3	4.4877	5.20416	5.29791	3	1.1933	0.0395569
Q2NKX8	ERCC6L	2	11.8818	20.2885	13.5147	3	8.15415	10.1334	8.68547	3	1.69373	0.0774939
Q9Y4W6	AFG3L2	2	11.1076	10.0498	21.3692	3	19.0367	13.1967	25.1128	3	0.741574	0.377927
Q96IZ0	PAWR	2	25.6149	13.2159	27.1913	3	18.5385	19.8149	11.6825	3	1.31949	0.354216
Q9UPN9	TRIM33	2	18.7216	17.3229	18.6663	3	30.8534	21.3743	17.0152	3	0.790128	0.357296
O75496	GMNN	2	11.1129	14.1723	19.6991	3	48.2437	13.2417	24.467	3	0.523363	0.267875
P04179	SOD2	2	18.2452	17.8374	18.4147	3	38.5678	2.01982	25.9323	3	0.819264	0.744375
Q9BRX5	GINS3	2	6.88529	5.908	7.13506	3	18.4879	7.5459	18.7012	3	0.445475	0.152563
Q13505	MTX1	2	20.613	19.0159	19.2546	3	15.343	36.6776	12.3553	3	0.914683	0.833497
Q99426	TBCB	2	35.4204	39.6553	53.4988	3	23.6451	30.9792	16.3152	3	1.81245	0.0497621
Q15910	EZH2	2	12.3373	12.2325	12.505	3	19.2936	10.7096	10.0231	3	0.926259	0.772864
Q9BY43	CHMP4A	2	12.4551	18.7305	17.2171	3	45.5971	12.6417	31.3311	3	0.540392	0.231162
Q9Y3D0	FAM96B	2	11.4639	28.171	32.4251	3	11.6065	14.6266	8.40317	3	2.08047	0.133683
Q9GZR7	DDX24	2	11.9997	22.6679	23.8794	3	3.7836	15.9508	15.7816	3	1.64847	0.236656
Q9P1F3	ABRACL	2	35.2061	18.746	11.5518	3	21.4343	8.21723	10.2787	3	1.64045	0.352824
P56270	MAZ	2	11.5309	0.0634377	9.07234	3	17.5888	17.3828	17.1099	3	0.396813	0.0950065
Q8N6T3	ARFGAP1	2	14.2207	16.2547	14.635	3	25.9454	12.7501	22.6495	3	0.735356	0.304634
O75368	SH3BGRL	2	10.1806	12.568	11.9038	3	18.9861	21.517	10.4489	3	0.680097	0.187643
Q9UDW1	UQCR10	2	17.9446	20.3656	11.7033	3	60.9518	71.0134	18.3803	3	0.332658	0.170986
P11441	UBL4A	2	21.8588	27.6619	23.8538	3	21.7437	13.3342	11.7985	3	1.56528	0.0665516
P80723	BASP1	2	23.4743	42.0772	42.8463	3	29.3822	16.7463	15.2054	3	1.76734	0.11341
Q53FT3	C11orf73	2	14.5261	15.0361	14.82	3	21.2163	7.64105	2.73519	3	1.40483	0.521222
P49459	UBE2A	2	18.6546	34.669	53.211	3	35.2633	48.8673	55.6241	3	0.762297	0.395391
Q68CQ4	DIEXF	2	14.2582	15.1711	16.5928	3	14.8876	18.5119	19.8265	3	0.864652	0.21366
Q8N4Q1	CHCHD4	2	17.1811	11.5576	20.1282	3	17.1218	26.2243	26.4161	3	0.700479	0.153852
P82932	MRPS6	2	1.36045	13.293	14.3806	3	33.1693	33.5693	14.9772	3	0.355305	0.0769865
P51668	UBE2D1	2	16.3894	15.4449	21.1457	3	23.5906	9.85857	7.21211	3	1.30296	0.487398
Q96GM8	TOE1	2	15.2628	16.8282	19.8738	3	18.5774	17.0664	14.3291	3	1.03986	0.736198
Q9Y4P1	ATG4B	2	18.6171	29.2469	29.4626	3	22.4774	27.6093	28.7943	3	0.980295	0.904865
Q9NX47	38412	2	17.1998	34.6999	41.1762	3	24.2211	20.7453	18.5079	3	1.46636	0.250646
Q8IWZ8	SUGP1	2	14.7752	11.0679	16.4695	3	19.1768	17.1692	9.65224	3	0.919872	0.729226
O60547	GMDS	2	20.029	27.8895	18.8949	3	44.8069	37.9859	35.1441	3	0.566518	0.0133553
O75439	PMPCB	2	21.6686	22.7527	23.16	3	26.7744	28.5581	27.6458	3	0.814446	0.00165695
Q9UJV9	DDX41	2	22.0249	25.8764	28.0957	3	20.5625	8.88857	13.3492	3	1.77562	0.0447909
Q9NXG2	THUMPD1	2	34.5711	37.8698	38.6866	3	11.5287	14.3095	14.517	3	2.75374	0.000118521
O14562	UBFD1	2	10.0225	11.1411	15.3749	3	27.6813	12.8849	16.1837	3	0.643853	0.230829
Q8TC12	RDH11	2	37.845	24.627	23.0136	3	23.719	37.9674	33.6939	3	0.89626	0.629114
O15027	SEC16A	2	21.7757	15.7225	22.2325	3	4.41375	17.6265	16.1683	3	1.56328	0.200001
P04899	GNAI2	2	26.4642	22.2051	24.7299	3	23.0068	18.0229	14.7684	3	1.31544	0.0951399
Q9Y3D6	FIS1	2	23.1876	21.3413	8.70492	3	12.7625	15.2953	20.4143	3	1.09824	0.77019
Q8ND56	LSM14A	2	31.0374	22.1434	35.9271	3	27.7007	19.3973	19.4708	3	1.33858	0.198938
Q9NVT9	ARMC1	2	14.9253	19.6329	25.0665	3	10.0613	15.3878	0.95517	3	2.25814	0.0971489
Q9NPD3	EXOSC4	2	19.4262	23.551	18.2346	3	13.9847	34.9279	11.3422	3	1.01588	0.968661
Q9UMY4	SNX12	2	19.8816	26.3816	26.2587	3	43.2617	33.4768	19.7917	3	0.751286	0.324906
Q9BW83	IFT27	2	42.2521	28.1478	51.0965	3	30.6043	47.7255	47.2867	3	0.967201	0.882769
Q14966	ZNF638	2	12.6588	4.41172	10.6897	3	11.6338	14.024	11.3576	3	0.749964	0.305362
P78330	PSPH	2	32.1492	32.764	13.9284	3	14.9421	16.7966	26.4315	3	1.35536	0.388655
Q9NZ45	CISD1	2	15.1744	19.6291	40.5211	3	37.6453	20.9091	53.1763	3	0.674162	0.374744
P35237	SERPINB6	2	34.1719	17.0877	13.5687	3	31.0364	17.9251	18.7128	3	0.957946	0.907279
Q9Y399	MRPS2	2	19.7986	29.2431	21.048	3	25.5561	21.5934	18.5775	3	1.06637	0.705818
Q9NSI2	FAM207A	2	15.6942	29.1621	30.1846	3	25.2214	25.1935	16.3268	3	1.12435	0.643077
P40763	STAT3	2	30.3408	34.588	21.1225	3	22.4657	15.9746	11.9764	3	1.7068	0.0768945
Q13257	MAD2L1	2	19.252	29.9141	17.4124	3	50.2054	77.325	75.3269	3	0.328204	0.0089485
Q9UBW8	COPS7A	2	21.5453	33.5931	39.9301	3	43.7989	22.8544	24.8112	3	1.0394	0.895463
Q12888	TP53BP1	2	16.8408	14.1337	13.7717	3	18.8577	11.7642	18.5311	3	0.910346	0.589333
P07947	YES1	2	9.08483	8.11386	17.7413	3	13.9574	5.3601	5.74262	3	1.39425	0.471936
Q15388	TOMM20	2	17.1489	24.7079	86.0472	3	55.4638	32.9324	35.7667	3	1.03013	0.959248
Q15125	EBP	2	24.6236	31.5991	30.8511	3	41.4129	28.6506	25.5425	3	0.910757	0.622238
Q13630	TSTA3	2	14.1591	26.5629	19.4705	3	19.8891	8.50004	22.1545	3	1.1909	0.593069
P82970	HMGN5	2	67.7009	63.9584	48.0916	3	59.3248	11.1563	66.189	3	1.31522	0.47711
Q969E2	SCAMP4	2	37.2931	34.6343	26.2587	3	43.7483	47.2048	46.026	3	0.716796	0.0204759
Q9HC36	RNMTL1	2	16.5515	21.2256	13.7434	3	17.2774	28.5158	25.2598	3	0.725099	0.177925
O94992	HEXIM1	2	16.4336	11.0062	15.7501	3	17.2269	9.31939	10.8897	3	1.1537	0.552175
Q8TD19	NEK9	2	37.1109	35.5367	33.2652	3	9.17779	6.49661	6.45803	3	4.78541	4.09885e-05
Q9UMS0	NFU1	2	11.1772	18.9349	12.0579	3	16.1448	24.3689	12.9354	3	0.788975	0.42089
Q7Z434	MAVS	2	27.4608	23.0497	29.7016	3	30.9118	18.3005	15.0314	3	1.24856	0.365606
Q8NAV1	PRPF38A	2	30.3542	20.8515	16.711	3	44.9315	28.3203	14.3237	3	0.775523	0.537347
Q7LBC6	KDM3B	2	27.7769	26.532	15.4237	3	15.4987	8.27802	7.05743	3	2.26154	0.0517865
Q13405	MRPL49	2	17.1998	23.5433	28.4683	3	35.3061	23.6976	30.9057	3	0.769791	0.216
Q01650	SLC7A5	2	44.7008	45.3512	49.6191	3	22.2361	52.5623	49.0501	3	1.12776	0.615532
Q6IAA8	LAMTOR1	2	27.2331	14.8201	26.2175	3	26.4163	26.0499	24.1267	3	0.891345	0.530239
P49711	CTCF	2	25.9792	20.3888	11.4284	3	8.47331	11.5078	7.85018	3	2.07667	0.0850294
Q9NX40	OCIAD1	2	27.8707	10.4123	22.1888	3	16.4679	11.751	19.1227	3	1.27735	0.47629
O15127	SCAMP2	2	20.6586	25.2825	14.2778	3	29.6702	18.2423	40.5464	3	0.680756	0.26039
P46926	GNPDA1	2	39.0345	30.6391	9.00297	3	3.9389	18.5436	27.2629	3	1.58158	0.439249
Q99614	TTC1	2	36.2884	36.1229	42.6819	3	68.0823	44.2737	34.3242	3	0.784654	0.362174
Q9UBQ0	VPS29	2	28.9879	35.3246	29.9585	3	37.3573	40.0633	44.4869	3	0.773299	0.0323765
P52434	POLR2H	2	62.3132	52.0614	49.2029	3	96.0438	61.7707	53.1415	3	0.775411	0.312988
O00193	SMAP	2	42.9996	33.7936	54.3724	3	49.7033	35.6811	44.7924	3	1.00759	0.965836
Q96HS1	PGAM5	2	52.9391	78.4623	65.436	3	26.9028	43.4279	74.7237	3	1.35699	0.337108
Q9NPJ3	ACOT13	2	47.688	24.2783	56.2994	3	53.5177	58.599	18.0477	3	0.985414	0.97024
P56556	NDUFA6	2	25.2264	38.5486	30.7221	3	13.6927	38.4563	44.0848	3	0.981953	0.957056
Q00765	REEP5	2	33.2477	25.7646	25.1641	3	44.7213	38.5621	31.9228	3	0.730659	0.0839456
Q9Y5J7	TIMM9	2	25.2291	29.9218	66.5716	3	111.005	66.1555	63.1959	3	0.506424	0.122546
P30043	BLVRB	2	41.6359	41.5334	43.1829	3	48.4033	38.7021	17.2008	3	1.21136	0.509145
P19404	NDUFV2	2	31.158	33.1419	55.7958	3	25.0385	49.5386	47.685	3	0.98228	0.951497
Q9Y4P3	TBL2	2	30.8365	10.8326	36.369	3	27.9343	34.3808	32.6537	3	0.821724	0.519052
Q9Y2R5	MRPS17	2	51.8513	54.7184	46.6592	3	10.5673	47.6039	45.0167	3	1.48495	0.242327
Q9UBM7	DHCR7	2	63.2655	76.9864	42.3543	3	56.2227	43.901	47.4878	3	1.23707	0.337434
Q99720	SIGMAR1	2	18.033	25.1399	19.7865	3	25.5055	16.379	24.6527	3	0.946229	0.757775
P61009	SPCS3	2	56.5264	24.465	49.4341	3	55.3081	61.9451	61.1657	3	0.731007	0.18302
O75940	SMNDC1	2	68.4778	65.7863	60.0455	3	74.7184	62.7195	54.7115	3	1.01124	0.914824
P61916	NPC2	2	40.5723	36.8209	18.5044	3	31.8576	30.3845	21.6363	3	1.14329	0.62272
Q99757	TXN2	2	58.7795	59.751	58.5707	3	17.7795	65.2013	57.1826	3	1.26353	0.489265
O00422	SAP18	2	38.354	8.76559	12.171	3	23.4505	8.2849	8.3297	3	1.47986	0.578867
P00374	DHFR	2	79.3684	52.717	41.7839	3	29.2382	84.4982	54.0502	3	1.03625	0.922161
P62633	CNBP	2	79.6229	44.0401	54.7269	3	59.9009	77.547	83.5677	3	0.807137	0.326222
Q9NRX4	PHPT1	2	21.481	14.8009	17.3585	3	12.0619	22.0245	24.3394	3	0.918093	0.725825
O15212	PFDN6	2	59.61	50.9045	88.1027	3	92.1672	25.6534	71.4289	3	1.0495	0.896937
P61619	SEC61A1	2	49.8584	62.4941	59.8836	3	29.7909	20.5973	45.0554	3	1.80459	0.0342539
Q7RTV0	PHF5A	2	95.3492	67.6798	112.177	3	116.816	107.81	103.174	3	0.839555	0.266157
P30042	C21orf33	2	77.5868	64.0432	73.0296	3	56.3979	62.6508	69.5263	3	1.13832	0.188794
O00148	DDX39A	2	48.0952	35.3477	37.127	3	30.9468	23.7874	30.7627	3	1.41023	0.0650166
Q96BM9	ARL8A	2	59.243	22.5676	38.8664	3	35.2088	27.8313	35.2137	3	1.22822	0.530224
P61026	RAB10	2	40.3548	35.2956	26.1437	3	41.8022	29.2256	29.0843	3	1.0168	0.929127
Q9C005	DPY30	2	44.4543	49.8941	42.6176	3	18.99	40.4386	31.335	3	1.50904	0.0795774
Q9H3K6	BOLA2	2	101.833	122.826	129.469	3	136.966	110.797	99.6818	3	1.01924	0.879912
Q9Y333	LSM2	2	77.3108	78.4468	74.6393	3	46.344	57.0978	60.6475	3	1.4041	0.00764248
Q9H1E3	NUCKS1	2	102.269	76.6652	103.403	3	34.7417	32.2187	43.0793	3	2.56578	0.0035286
P13473	LAMP2	2	94.4276	121.978	61.9468	3	72.4376	99.6508	107.211	3	0.996609	0.988341
Q5T1J5	CHCHD2P9	2	62.2489	86.9618	94.3719	3	211.891	122.822	99.7321	3	0.560675	0.147983
P14406	COX7A2	2	78.2834	97.6054	68.6528	3	115.17	114.708	79.6619	3	0.790015	0.209871
P37108	SRP14	2	125.73	118.854	102.337	3	176.133	110.823	102.052	3	0.891808	0.595798
P63220	RPS21	2	96.011	98.0065	164.643	3	153.664	178.274	187.708	3	0.690203	0.0958231
O43768	ENSA	2	56.4487	49.8632	73.8428	3	133.191	71.2301	88.8579	3	0.614278	0.12916
P61513	RPL37A	2	118.363	163.318	160.827	3	146.095	157.631	144.179	3	0.987952	0.91139
P49458	SRP9	2	106.923	112.171	200.743	3	227.148	174.626	154.49	3	0.754743	0.290365
P13073	COX4I1	2	126.534	109.599	133.4	3	263.112	148.196	212.883	3	0.592019	0.0670308
Q86U42	PABPN1	2	144.296	154.102	125.024	3	41.5297	56.4026	120.846	3	1.93539	0.0573212
Q13595	TRA2A	2	110.272	88.3501	114.978	3	104.466	142.328	90.1069	3	0.930835	0.681863
Q9Y3B4	SF3B6	2	107.512	89.1522	68.6528	3	3.88324	60.317	89.0706	3	1.73104	0.24486
P57721	PCBP3	2	166.801	156.261	157.989	3	248.439	295.493	320.388	3	0.556566	0.0239733
O14561	NDUFAB1	2	143.498	94.9214	96.5044	3	137.317	101.334	121.361	3	0.930314	0.683091
Q92522	H1FX	2	195.816	91.898	91.3143	3	151.29	94.5418	141.303	3	0.97906	0.947941
O00483	NDUFA4	2	160.478	114.535	96.6329	3	86.7959	173.463	179.046	3	0.845986	0.558729
P63167	DYNLL1	2	234.85	265.436	201.359	3	33.4223	186.652	193.045	3	1.69841	0.157332
P47813	EIF1AX	2	118.39	134.743	172.814	3	227.849	154.103	167.599	3	0.775079	0.212698
Q9Y3U8	RPL36	2	258.399	206.009	195.938	3	191.146	225.082	264.895	3	0.969496	0.821748
P09234	SNRPC	2	251.702	221.704	232.14	3	256.729	269.089	279.977	3	0.87559	0.0391463
P56134	ATP5J2	2	160.398	144.306	92.4706	3	107.133	88.9914	111.411	3	1.29148	0.239036
P62304	SNRPE	2	332.155	307.702	442.183	3	346.872	337.385	319.847	3	1.07762	0.570659
P05386	RPLP1	2	1224.89	1289.19	1552.91	3	1629.61	1439.14	1505.84	3	0.889038	0.214603
P06899	HIST1H2BJ	2	2202.78	2275.2	1686.18	3	2240.39	1847.78	1794.44	3	1.04786	0.707383
P68431	HIST1H3A	2	720.946	561.287	2315.37	3	1460.73	1695.76	1211.98	3	0.823538	0.67919
Q5TC12	ATPAF1	2	37.711	23.74	9.52454	3	25.4044	18.0626	0	2	1.63286	0.455133
Q4VC31	CCDC58	2	9.52153	9.15123	9.73009	3	0	13.7703	26.3658	2	0.707664	0.658621
Q5TDH0	DDI2	2	15.0941	37.4958	40.647	3	0	41.8553	36.2849	2	1.1932	0.760102
Q15075	EEA1	2	13.7518	17.8204	7.92641	3	0	4.99007	4.42008	2	4.19745	0.0375925
Q9NRY5	FAM114A2	2	28.369	20.8631	7.03999	3	0	7.35031	6.65138	2	4.01895	0.102252
Q10471	GALNT2	2	15.5066	16.9219	4.00817	3	18.7137	11.5739	0	2	1.20302	0.778595
Q7L2J0	MEPCE	2	13.2937	11.037	5.82212	3	0	13.6091	8.66227	2	1.35389	0.594696
O00566	MPHOSPH10	2	30.6998	29.5323	10.7013	3	14.9305	9.03922	0	2	2.9593	0.115208
Q8TAT6	NPLOC4	2	12.0814	14.0643	5.44443	3	0	13.5509	11.7443	2	1.24886	0.69538
O60313	OPA1	2	6.57719	9.13966	5.01278	3	0	17.4018	13.8364	2	0.663598	0.554818
Q9Y3E5	PTRH2	2	11.4719	29.4166	14.0928	3	0	21.525	14.6524	2	1.51977	0.499994
P52758	HRSP12	2	21.5909	22.0972	28.7766	3	0	5.38653	40.8287	2	1.56798	0.538214
P20839	IMPDH1	2	0.32819	0.353015	0.40056	3	0	4.8944	2.97882	2	0.137398	0.25282
Q14118	DAG1	2	8.22297	6.47181	8.01788	3	7.23948	0.342803	0	2	2.99549	0.105743
Q15004	KIAA0101	2	0.336227	0.333463	0.6716	3	0	0.432931	0.302793	2	1.82309	0.30184
Q96KB5	PBK	2	0.342657	0.487834	0.569109	3	22.1544	0	18.709	2	0.0342508	0.196129
P53365	ARFIP2	2	11.982	10.12	0.438843	3	0	0.410994	5.73489	2	3.66763	0.246238
Q9Y3I1	FBXO7	2	16.4885	5.11744	10.9146	3	0	15.1473	2.45134	2	1.8479	0.434206
Q8IWZ3	ANKHD1	2	7.52479	8.57509	6.70084	3	0	6.64726	6.67845	2	1.71103	0.239289
O75190	DNAJB6	2	0.714784	16.242	19.8954	3	0	16.7382	17.3748	2	1.0803	0.916512
Q15154	PCM1	2	8.36148	11.0139	4.88945	3	0	9.45312	2.05922	2	2.10772	0.27617
Q9NYY8	FASTKD2	2	5.99047	9.21293	9.81231	3	0	10.2497	2.58901	2	1.94845	0.285857
O15397	IPO8	2	9.66888	9.42504	6.96034	3	0	6.85871	14.1651	2	1.23927	0.708835
O00186	STXBP3	2	11.0968	10.7169	16.9063	3	3.9389	7.46661	0	2	3.39485	0.0364453
Q6NTF9	RHBDD2	2	6.36287	7.36958	5.5061	3	0	6.16887	2.72049	2	2.16422	0.137939
Q9BUQ8	DDX23	2	18.4376	18.0094	16.2768	3	30.2229	0	6.43096	2	1.43842	0.619319
Q7Z5K2	WAPL	2	9.97304	12.1052	12.5847	3	0	8.989	7.37066	2	2.11881	0.101557
Q8NFQ8	TOR1AIP2	2	10.0949	8.66031	9.78919	3	0	6.67396	6.2059	2	2.2162	0.0760591
Q9BSJ2	TUBGCP2	2	7.60383	6.79883	0.792898	3	0	4.87616	5.78129	2	1.42582	0.617708
Q9NRA8	EIF4ENIF1	2	11.7966	12.1183	14.1946	3	0	14.4392	11.9775	2	1.44263	0.437399
Q9BZE9	ASPSCR1	2	12.2087	16.1814	13.7768	3	0	4.07029	3.93282	2	5.26881	0.00297076
P26885	FKBP2	2	24.1843	32.4362	25.6934	3	30.9118	0	23.7671	2	1.5054	0.395262
O43583	DENR	2	30.9972	58.1506	45.1664	3	0	54.4573	70.1953	2	1.07751	0.89388
Q9HCE1	MOV10	2	0.235707	0.460068	0.334014	3	10.4077	0.249372	0	2	0.0966295	0.44808
Q13112	CHAF1B	2	10.513	8.58434	5.80722	3	0	5.55603	7.12704	2	1.96361	0.186364
O00165	HAX1	2	12.749	19.8874	10.0949	3	0	6.02086	5.2863	2	3.77915	0.0397236
Q9UBD5	ORC3	2	21.114	29.2778	17.5306	3	0	7.43489	8.28716	2	4.3202	0.0162528
Q9UBW7	ZMYM2	2	16.6345	28.8613	27.9287	3	26.1555	0	4.43941	2	2.39989	0.187299
P48059	LIMS1	2	13.9715	13.9524	12.7105	3	0	4.63855	5.03108	2	4.20228	0.00347081
Q96C01	FAM136A	2	49.3223	22.7412	28.2627	3	0	40.3091	42.2943	2	1.21455	0.730402
Q96AT9	RPE	2	24.3236	14.3265	15.145	3	0	12.9747	8.60813	2	2.49249	0.0973026
O15269	SPTLC1	2	30.7347	31.582	24.0465	3	12.5368	31.328	0	2	1.96885	0.206681
Q9BV86	NTMT1	2	9.15449	9.47903	20.2233	3	0	4.961	6.53151	2	3.38106	0.0920567
O75223	GGCT	2	14.8476	19.5751	27.9287	3	29.3394	12.6964	0	2	1.48329	0.507549
Q9NYB0	TERF2IP	2	17.7062	20.1188	59.0486	3	20.8738	0	10.9554	2	3.04354	0.214017
Q92544	TM9SF4	2	14.8583	6.0584	70.4513	3	3.86573	16.5402	0	2	4.47752	0.3183
Q9NQ55	PPAN	2	22.4321	24.2143	14.5039	3	0	23.0712	34.8656	2	1.05547	0.924827
Q96DH6	MSI2	2	35.1954	33.1612	21.7803	3	0	16.897	15.6888	2	2.76614	0.0489601
P61457	PCBD1	2	6.45396	25.6682	32.8516	3	0	32.2187	13.7823	2	1.41244	0.631943
O94903	PROSC	2	21.5025	16.6662	10.7141	3	0	15.5147	24.5599	2	1.2198	0.7264
Q14160	SCRIB	2	19.8682	13.1696	9.46288	3	0	15.5068	31.857	2	0.897324	0.875238
O95758	PTBP3	2	19.8816	21.7115	17.284	3	0	13.7253	16.4158	2	1.95338	0.141729
P06865	HEXA	2	29.363	27.4151	23.8794	3	0	27.3714	28.9374	2	1.43241	0.44247
Q9NQX3	GPHN	2	39.4953	39.3353	40.7266	3	0	24.9768	31.0798	2	2.1328	0.155619
P15104	GLUL	2	33.8451	31.9888	31.3999	3	0	15.179	33.2453	2	2.00795	0.231984
Q8N543	OGFOD1	2	18.6573	2.97752	1.79006	3	0	2.84656	14.1458	2	1.37855	0.772866
P24390	KDELR1	2	24.8219	29.9372	16.1766	3	0	15.6468	28.2026	2	1.61771	0.376923
Q9NY61	AATF	2	38.1933	34.507	4.04157	3	0	24.8394	7.55242	2	2.36918	0.321656
Q96A26	FAM162A	2	36.6823	40.4112	17.749	3	0	19.2335	26.1299	2	2.09073	0.191482
Q06787	FMR1	2	26.7428	11.3879	11.8395	3	0	11.0268	13.2061	2	2.06208	0.256906
P36543	ATP6V1E1	2	28.5324	30.2457	10.4033	3	0	16.7754	16.9804	2	2.04947	0.23629
Q9Y3C6	PPIL1	2	24.8621	27.8779	63.771	3	0	25.3257	27.7695	2	2.19438	0.239997
Q9NP97	DYNLRB1	2	56.9175	31.7382	64.6446	3	62.4308	0.470462	0	2	2.43716	0.260141
Q14240	EIF4A2	2	41.443	60.9697	62.2268	3	0	47.3528	49.9859	2	1.69141	0.270972
Q15836	VAMP3	2	43.1067	56.6505	61.8697	3	0	65.6665	51.3123	2	1.38168	0.511947
P08579	SNRPB2	2	37.5208	43.9938	29.2391	3	0	16.268	33.2109	2	2.2384	0.123518
P60510	PPP4C	2	58.0561	63.0251	34.4035	3	40.401	3.05801	0	2	3.57773	0.076174
Q13442	PDAP1	2	66.5676	85.8666	76.0525	3	0	54.2618	40.295	2	2.4164	0.0602797
Q9NVG8	TBC1D13	2	54.8519	43.8087	43.6993	3	0	57.6052	54.1276	2	1.27411	0.619769
Q9H223	EHD4	2	64.5396	88.6355	71.1964	3	0	61.6359	60.0171	2	1.84436	0.186739
O15145	ARPC3	2	49.9974	39.2196	34.6604	3	0	35.364	33.9414	2	1.78741	0.216894
P62820	RAB1A	2	55.3663	53.0756	18.2654	3	0	37.7956	49.7771	2	1.44688	0.534381
Q14738	PPP2R5D	2	18.4269	25.3288	5.01535	3	0	12.7686	25.8708	2	1.26221	0.74165
P30049	ATP5D	2	15.7638	47.4298	27.587	3	0	47.1493	17.1892	2	1.41099	0.623294
Q9H4M9	EHD1	2	22.6411	14.7314	12.8981	3	0	0	8.3761	1	6.00167	0.0269274
Q14789	GOLGB1	2	0.211595	0.186495	0.187767	3	0	0.0693271	0	1	8.45063	0.00216277
Q9UFC0	LRWD1	2	19.3726	20.2307	6.83444	3	0	0	5.25923	1	8.82974	0.0424473
Q96ME7	ZNF512	2	0.267589	0.129922	0.247171	3	8.00235	0	0	1	0.0805615	0.454935
Q9BTW9	TBCD	2	37.0654	29.5014	40.832	3	18.2894	0	0	1	5.87218	0.0128942
Q9NQ29	LUC7L	2	0.513584	0.616252	0.709909	3	0	18.7886	0	1	0.097918	0.462224
Q9UHA4	LAMTOR3	2	39.3962	26.0962	8.97727	3	0	0	8.76668	1	8.49463	0.077586
Q8NFH5	NUP35	2	30.4158	9.48674	25.4262	3	29.0163	0	0	1	2.25145	0.353761
Q9UKG1	APPL1	2	10.3815	11.6155	11.4927	3	0	8.5899	0	1	3.89872	0.0986183
O75323	GBAS	2	44.0712	30.0066	35.6406	3	0	0	33.8215	1	3.24404	0.102524
Q14527	HLTF	2	22.2741	13.0925	13.6175	3	0	16.749	0	1	2.9246	0.16469
P45954	ACADSB	2	20.5648	21.0135	21.8343	3	10.7386	0	0	1	5.90512	0.0378837
Q9UEE9	CFDP1	2	29.3362	36.1113	36.6645	3	0	0	30.693	1	3.32688	0.0859619
Q13523	PRPF4B	2	14.9172	10.285	8.01634	3	0	0	0	0	only in Group S	0.0064329
Q9H6S0	YTHDC2	2	9.86177	27.8123	24.6734	3	0	0	0	0	only in Group S	0.0655751
Q32MZ4	LRRFIP1	2	0.160398	0.259034	0.455004	3	0	0	0	0	only in Group S	0.909131
P12694	BCKDHA	2	15.9139	9.12424	10.3621	3	0	0	0	0	only in Group S	0.0289939
Q5T6V5	C9orf64	2	11.1076	8.89671	8.75888	3	0	0	0	0	only in Group S	0.000369571
Q6DD88	ATL3	2	20.0825	18.3025	6.23322	3	0	0	0	0	only in Group S	0.0782073
Q6P5R6	RPL22L1	2	6.9228	8.62445	10.3524	3	0	0	0	0	only in Group S	0.00135902
Q5VTR2	RNF20	2	0	19.363	22.4586	2	11.4119	18.9639	9.03351	3	1.06121	0.921228
Q8IY37	DHX37	2	5.88867	0	8.67923	2	6.3832	10.4004	11.6593	3	0.512181	0.199514
Q49A26	GLYR1	2	8.66689	6.44404	0	2	103.649	140.769	7.55628	3	0.0599702	0.184481
P34931	HSPA1L	2	0	1.55181	3.57395	2	0.0494698	1.00991	2.7321	3	1.35192	0.749221
Q86Y39	NDUFA11	2	0	7.55468	43.2343	2	31.881	34.8882	38.694	3	0.48158	0.304136
O96000	NDUFB10	2	0	30.454	25.4005	2	29.7753	55.3375	40.237	3	0.445589	0.125596
O95478	NSA2	2	16.8757	14.3959	0	2	55.0356	49.5016	31.4239	3	0.230004	0.0169814
Q08209	PPP3CA	2	0	27.0256	32.3763	2	6.96703	23.3857	15.7158	3	1.28942	0.70898
Q9H981	ACTR8	2	0	2.57453	12.3251	2	19.2975	4.93457	11.877	3	0.412629	0.274892
Q9Y3B8	REXO2	2	1.48583	0	14.283	2	28.6777	4.8077	5.04887	3	0.409215	0.452299
P34896	SHMT1	2	11.2013	0	11.4259	2	11.6338	8.01636	13.1636	3	0.689565	0.450926
Q86U86	PBRM1	2	16.5247	0	18.6817	2	15.7751	14.1086	5.85863	3	0.985006	0.979855
P22830	FECH	2	2.21053	0	1.0524	2	4.77572	7.62783	8.06674	3	0.159398	0.00911866
Q6UW68	TMEM205	2	31.9349	37.3492	0	2	64.6065	31.3201	37.7737	3	0.518204	0.237721
O60524	NEMF	2	12.2531	5.95428	0	2	10.5517	6.19266	19.0145	3	0.509172	0.320671
Q02818	NUCB1	2	7.08622	0	7.71316	2	5.49189	11.1061	15.1396	3	0.466304	0.205054
O43617	TRAPPC3	2	12.1872	11.1488	0	2	11.9957	21.2105	11.9609	3	0.516661	0.216889
Q15005	SPCS2	2	10.8664	0	21.5825	2	28.6037	31.5289	25.5653	3	0.378643	0.0515869
Q9NTX5	ECHDC1	2	25.6042	7.52769	0	2	24.9645	19.5453	8.37997	3	0.626432	0.506249
Q9NZZ3	CHMP5	2	3.11847	0	22.2556	2	4.96255	26.4384	38.7559	3	0.361677	0.284133
P42695	NCAPD3	2	23.994	0	28.4631	2	24.2172	25.3548	20.6	3	0.747552	0.545586
P61960	UFM1	2	11.9568	56.8549	0	2	43.3201	45.5661	46.4824	3	0.508328	0.328299
Q05048	CSTF1	2	24.3021	14.5695	0	2	13.7044	9.44889	9.01031	3	1.20856	0.772211
P17096	HMGA1	2	28.8271	61.9338	0	2	22.6448	10.6647	9.30807	3	2.12966	0.432066
Q9HCD5	NCOA5	2	17.9259	0	25.8501	2	2.82885	2.59627	5.99785	3	3.83228	0.292893
O95881	TXNDC12	2	28.5351	0	22.8594	2	39.5058	23.2588	27.7811	3	0.567609	0.260869
[truncated: 909 more rows]
