# Supplementary material for: A Proteomic Approach to Study the Biological Role of Hepatitis C Virus Protein Core+1/ARFP
Source: Viruses. 2022 Jul 31;14(8):1694. doi: 10.3390/v14081694 (PMC9518822; doi:10.3390/v14081694)
Supplement: Supplementary file 1 [file viruses-14-01694-s001.zip › Supplementary_File_S2_DEPS.xlsx]

## Sheet: L
Symbol	#peptides	L1_norm	L2_norm	LPOOL_norm	V1_norm	V2_norm	VPOOL_norm	log2(ratio)	-log10(ttest pvalues)	Pval
CADM1	3	36.0021	34.8595	41.6426	0	0	0	#VALUE!	2.58502	0.00260005
MAP1B	3	0	0	0	31.8771	21.9558	28.5507	#VALUE!	1.97525	0.0105865
RTCA	3	40.1617	37.0212	37.0927	0	0	0	#VALUE!	5.38664	4.10548e-06
TPM4	3	33.2649	44.3298	34.8613	0	0	0	#VALUE!	2.09309	0.00807075
LIG1	4	24.5488	24.8452	20.3414	0	0.369762	0	7.55915	2.42851	0.00372815
ARHGAP1	3	22.3802	16.0073	16.8514	0	0.156442	1.51706	5.04474	3.01445	0.000967274
PPP4R3A	4	24.6775	21.1355	17.6233	0	0	2.76845	4.51816	3.08211	0.000827725
CORO7	6	56.3285	68.2095	33.3536	0	7.67541	0	4.36255	2.04658	0.00898303
TIGAR	3	34.4741	37.8496	22.7126	0	0	6.00558	3.9841	2.39192	0.00405583
GMPPA	3	42.1358	14.4336	26.8337	0	6.09751	0	3.77381	1.44846	0.0356072
TWF1	3	20.8742	47.018	22.4211	6.99427	0	0	3.69069	1.46697	0.0341213
HEXB	3	59.7114	48.9284	64.6517	0	3.61965	10.5919	3.60806	3.16267	0.000687585
NRBP1	3	32.2162	34.5528	26.7365	0	0	7.87725	3.56929	2.9092	0.00123254
AP3D1	4	29.0603	38.5766	27.3295	0	9.41454	0	3.33446	2.42932	0.00372121
NOP9	4	38.1523	67.0937	24.3744	0	7.20759	6.33042	3.25921	1.40926	0.0389708
HRAS	3	38.6943	32.8138	39.1264	0	0	11.8294	3.22535	2.75465	0.00175935
DPYSL2	13	212.683	211.304	225.308	54.7242	18.8344	15.7042	2.86274	3.82703	0.000148926
RPRD2	3	17.4789	16.3214	12.3196	6.46883	0	0	2.83381	2.11406	0.00769028
ERGIC1	3	37.2699	25.6791	30.156	0	7.3741	6.36135	2.76095	2.53193	0.00293812
LYAR	3	82.5368	53.6278	53.4046	0	23.5493	4.43555	2.76001	1.95265	0.011152
SACM1L	4	38.5984	26.1283	42.0983	4.47992	12.1924	0	2.67973	2.12455	0.00750663
IMPA1	3	9.71085	21.5773	18.4207	0	0.705958	7.20825	2.65099	1.52266	0.0300154
HSPA14	4	35.2548	23.2689	27.4585	0	5.63498	9.19206	2.53581	2.23659	0.00579975
FH	11	578.918	657.66	435.885	98.8812	90.6433	100.571	2.52738	1.7193	0.0190854
ADI1	3	51.2494	64.2243	63.8895	0	0	32.1935	2.47804	1.87993	0.0131846
DPM1	5	58.8035	55.3072	66.141	0	7.20495	25.4183	2.46604	2.40932	0.00389654
PWP1	3	35.5912	25.5052	30.3952	0	0	16.876	2.43867	1.76565	0.0171535
UAP1	6	190.905	112.837	74.4266	0	34.1455	36.4473	2.42143	1.3244	0.0473805
NUP210	9	131.555	134.006	90.951	0	28.2515	40.6469	2.37141	2.18678	0.00650465
DCP1A	3	13.2966	16.9479	8.72454	0	7.70448	0	2.33856	1.38872	0.0408579
COPZ1	3	57.6198	91.128	91.8724	15.2963	14.505	17.8273	2.33686	1.5427	0.0286617
HIBCH	3	41.9226	37.9438	33.0186	0	7.88157	15.7893	2.25367	2.32417	0.00474053
SLC25A24	4	35.5893	41.132	42.7181	0	7.21023	18.3609	2.22369	2.2536	0.00557697
ARMT1	4	54.0276	50.0636	39.8501	4.12183	3.41746	23.5061	2.21303	2.06691	0.00857224
UGGT1	13	120.971	114.296	105.985	0	54.8512	22.9929	2.13218	2.22345	0.00597797
EIF4E2	3	50.7054	52.3895	39.6022	0	8.28595	24.3549	2.12821	1.95735	0.0110318
APOA1BP	5	249.567	288.576	136.678	22.2089	70.9975	64.7466	2.09501	1.63715	0.0230597
TWF2	4	45.6204	81.2435	79.8845	14.2805	0	37.6809	1.99237	1.49182	0.0322237
HDGF	9	323.797	455.672	488.288	29.8337	151.703	139.474	1.98158	2.11667	0.00764415
SCRN1	4	79.8793	99.2964	73.3679	0	31.7034	32.6382	1.97271	2.04158	0.00908707
POR	6	149.191	80.7882	140.95	0	43.3539	52.2559	1.95591	1.56724	0.0270868
NHP2	3	51.7894	77.3368	47.7102	10.3922	0	35.5385	1.94489	1.44397	0.0359772
GFM1	10	189.766	226.93	162.647	52.3656	58.0493	41.0298	1.93563	2.7484	0.00178486
CCAR2	12	261.412	261.308	207.261	37.8477	88.2844	68.2618	1.90888	2.81117	0.00154466
CPVL	4	63.8396	83.8049	68.1479	19.0289	26.3485	13.0437	1.88508	2.72826	0.00186958
CEBPZ	6	54.7985	72.6889	56.7095	12.42	26.219	12.0653	1.86107	2.42722	0.00373925
PDS5B	6	70.3842	65.2532	47.3316	2.03873	24.4112	25.5962	1.81374	1.86628	0.0136056
KIAA0020	8	83.9385	72.2566	35.4734	10.1664	20.814	24.694	1.78353	1.38806	0.0409206
PRKACA	5	59.1498	67.0719	39.8501	8.12106	25.9679	14.7916	1.76447	1.81488	0.0153152
ARL6IP5	3	132.809	126.91	71.2973	17.8301	56.5639	23.2257	1.76166	1.55507	0.0278569
PAF1	3	28.0645	29.4348	24.5587	0	13.9368	10.3677	1.75542	1.91545	0.0121491
ALDH3A2	3	16.1805	16.9721	18.9869	0	12.9351	2.92352	1.71711	1.40711	0.0391644
MDN1	5	26.7634	28.8334	23.902	2.4875	10.8048	11.0811	1.70563	2.36046	0.00436052
DBN1	7	280.885	296.305	418.349	65.8948	111.365	131.23	1.69026	2.0671	0.00856847
ESYT1	15	213.783	214.668	271.486	59.8542	91.5155	67.0011	1.68045	2.77511	0.00167836
IARS2	15	237.677	135.895	222.402	74.664	56.4106	58.0643	1.65581	1.86647	0.0135998
ADAR	14	265.38	304.393	190.633	52.7314	90.1094	101.039	1.6406	2.03916	0.00913774
CIRBP	3	290.33	303.116	311.755	159.81	52.5253	78.1074	1.63999	2.46838	0.0034011
TMA16	3	35.3936	41.4266	40.8888	11.4898	17.3331	9.5401	1.61744	3.02124	0.000952264
PSME2	6	101.172	72.1271	85.3055	27.5412	29.0339	28.7672	1.59942	1.69401	0.0202299
NUP214	5	35.7458	44.0994	34.8271	13.1673	13.4711	12.3201	1.55751	1.90313	0.0124988
NIP7	4	63.6694	107.525	81.6133	0	33.9579	52.0355	1.55574	1.31099	0.0488667
RBM10	3	43.6072	44.2936	26.9023	8.70684	19.7753	10.7041	1.55074	1.71995	0.0190567
SEC23IP	4	51.1809	43.7694	36.9788	13.4397	15.6283	16.2456	1.54174	2.63411	0.00232216
SCP2	5	64.4951	88.1427	81.3989	0	36.0829	44.6107	1.53621	1.53377	0.0292573
RFC5	7	97.8676	108.187	68.9514	9.76941	59.1567	26.3542	1.52921	1.48665	0.0326098
MARCKSL1	4	53.8647	62.3537	72.4737	15.305	11.9941	38.2602	1.52516	1.85092	0.0140956
ATP6V1B2	8	256.059	258.023	176.856	113.555	74.1111	60.4851	1.47734	2.04527	0.00901015
AP3M1	3	32.3962	39.8422	34.4794	17.0439	7.61991	14.2927	1.45386	2.49555	0.00319488
PRKAR1A	6	56.7668	61.9105	57.6275	33.8115	17.7296	13.5503	1.43753	2.36051	0.00436002
RCN2	3	71.7851	55.0922	58.6561	13.9379	9.57047	46.3547	1.40908	1.41761	0.0382288
CPT2	5	74.0742	57.679	75.4887	16.9194	45.019	17.0964	1.39076	1.75728	0.0174871
PEPD	7	134.427	115.642	137.502	13.2646	59.5426	77.1677	1.36974	1.76048	0.0173587
CAPN1	7	121.502	99.265	63.196	38.739	53.4583	20.7577	1.32996	1.3692	0.0427364
EPB41L2	10	141.907	192.313	159.702	71.3789	60.9143	66.9856	1.3095	2.54362	0.00286006
PREP	10	128.362	185.729	116.726	41.5686	68.2527	70.2301	1.25867	1.64136	0.0228371
ZNF207	3	92.8569	118.759	116.656	54.2961	55.0362	28.0982	1.25619	2.19748	0.00634623
FDPS	4	159.209	214.717	262.125	38.6534	130.323	102.11	1.23039	1.4085	0.0390392
ABCD3	7	112.906	106.885	167.184	61.1152	55.9216	48.385	1.22609	1.71208	0.0194054
SNX5	3	52.8557	41.9677	46.6046	7.24727	19.6828	33.5818	1.22478	1.51389	0.0306276
DNMT1	15	164.842	167.104	122.026	52.9299	54.8713	87.2105	1.21904	2.02819	0.0093716
XPO7	10	149.998	148.347	123.329	44.6396	66.396	70.8082	1.21343	2.60246	0.00249771
EML4	9	112.612	166.523	176.687	46.6596	75.2164	77.2759	1.1946	1.73883	0.0182463
USP39	9	99.2738	146.855	90.358	52.1243	66.2678	29.4146	1.18684	1.42368	0.0376983
ACTN1	16	231.113	241.81	274.642	81.5415	106.52	140.892	1.18432	2.52756	0.00296781
CTTN	3	82.7456	93.3428	75.6529	52.4006	25.442	33.0829	1.18235	2.10285	0.0078913
SLC4A1AP	3	46.6906	55.7057	29.3498	25.6768	17.7454	14.9695	1.17393	1.36423	0.0432283
ERP44	9	194.912	210.749	284.931	93.7435	131.367	87.3149	1.14432	1.81799	0.0152058
GSTK1	4	81.4621	91.6497	96.9282	35.3839	55.652	31.6985	1.13763	2.31021	0.00489545
ACAA2	6	123.054	165.088	116.873	70.9236	62.738	51.0997	1.13232	1.97608	0.0105663
UTP15	4	55.6242	60.6715	42.8287	17.4098	18.5912	37.3367	1.11753	1.57271	0.0267482
SCFD1	10	125.089	141.261	186.039	51.015	80.881	76.8881	1.11555	1.77879	0.0166422
ANXA11	8	118.957	130.074	114.92	51.8401	54.349	65.7366	1.08196	3.29581	0.000506046
HADHA	24	1194.29	1199.79	824.34	520.34	494.541	513.881	1.07399	1.34788	0.044887
ACLY	29	1762.76	1644.7	1471.1	655.714	915.887	775.549	1.05555	2.76099	0.00173383
CLIC1	9	558.704	449.679	662.139	187.481	298.289	326.467	1.04032	1.73236	0.01852
RPRD1B	7	107.468	112.602	96.4692	20.4496	64.3688	70.118	1.03071	1.51824	0.0303224
FAF2	8	267.327	224.842	223.766	78.4005	134.671	139.76	1.02085	2.11727	0.00763353
ARF1	4	812.743	581.388	914.928	447.591	355.524	341.665	1.01224	1.69169	0.0203379
LRPPRC	48	2035.66	2151.76	1659.19	784.624	986.984	1143.88	1.00386	2.24047	0.00574823
SRM	11	200.374	226.356	260.259	392.757	432.519	556.86	-1.00854	1.94021	0.0114759
FKBP10	4	34.1688	19.7375	16.2228	45.2647	37.7665	59.526	-1.02345	1.34129	0.0455732
MKI67	11	47.7071	72.8396	73.4952	136.133	138.607	124.756	-1.04181	2.70708	0.00196299
PSMD10	5	80.2667	106.827	77.3013	234.886	178.046	134.791	-1.05075	1.44103	0.0362221
PSMG1	4	27.7006	20.1554	11.626	38.2058	41.0994	45.5001	-1.06915	1.88624	0.0129947
HSPA1A	27	6685.44	6933.46	6966.12	14389	15552	14044.9	-1.09545	4.13254	7.3699e-05
UBE2M	4	84.9134	181.145	152.589	346.055	256.83	303.361	-1.11417	1.87304	0.0133954
ACBD3	4	25.1942	16.1122	31.3919	55.1174	67.3871	42.0294	-1.17839	1.63347	0.0232559
GIGYF2	4	14.0968	17.0518	16.9358	40.401	33.8944	40.2679	-1.25251	3.14856	0.000710295
VAPB	3	22.6175	31.4709	24.2136	43.9039	73.9789	69.0932	-1.25573	1.69309	0.0202728
CSK	4	6.49177	20.6384	20.5516	40.3815	47.1123	27.8585	-1.27454	1.4291	0.0372304
PPIF	5	88.9047	158.538	92.4386	199.588	337.966	322.321	-1.3391	1.61106	0.0244871
CLIC4	4	5.85394	40.8977	58.5606	107.458	75.866	92.0656	-1.3868	1.4637	0.0343795
CMSS1	3	12.1266	16.5832	0	24.9879	23.0289	29.6141	-1.43509	1.42498	0.0375856
COPS5	4	26.869	21.4427	33.5881	80.0469	84.9713	57.6041	-1.44266	2.1681	0.00679047
DFFA	5	53.5992	76.2258	75.7099	186.794	189.279	184.069	-1.44641	3.99919	0.000100187
HK2	5	29.4399	36.2821	31.4171	87.586	73.3208	106.171	-1.45914	2.36381	0.00432705
MRTO4	4	47.2111	49.2448	31.4439	89.8747	146.139	123.689	-1.49179	1.95506	0.0110901
ASNS	18	318.748	395.463	129.897	726.235	720.508	943.043	-1.50138	2.05852	0.00873944
COASY	5	8.97265	15.2427	16.8896	30.1723	48.8065	41.6717	-1.55345	1.95364	0.0111266
GMFB	3	17.8201	0	13.8038	39.4552	25.0931	31.3659	-1.60073	1.46029	0.0346508
CYC1	6	79.2845	71.1658	51.4326	247.4	210.172	175.044	-1.64781	2.51173	0.00307801
HN1	3	50.0578	22.6504	17.9081	96.2734	102.918	104.489	-1.74471	2.62964	0.00234618
BRD2	4	41.6506	13.6414	8.61733	80.4127	74.7507	68.5015	-1.80724	2.09885	0.00796426
RAP1B	3	13.9227	12.3951	0	37.1004	30.0514	26.5089	-1.8314	1.84923	0.0141505
YKT6	4	24.3803	16.9407	19.7374	59.0096	81.8182	83.5484	-1.87766	2.57338	0.0026707
NOL6	9	16.6912	34.4538	9.88044	62.061	80.6288	87.3717	-1.91454	2.23019	0.00588589
GBE1	3	3.39262	3.26785	0	10.5946	6.6129	8.90976	-1.9713	1.81015	0.0154827
PCK2	5	16.5796	33.6978	0	38.4354	73.9128	85.9692	-1.97983	1.33694	0.0460316
NUP37	6	16.1786	26.295	11.7366	43.756	90.3579	90.7473	-2.0524	1.60976	0.0245606
GTF2B	3	0	12.685	17.7339	61.9637	43.8138	28.0248	-2.13707	1.43896	0.0363944
PPP1R8	4	11.0094	15.2452	11.9946	55.0239	65.4604	62.2098	-2.25593	3.87185	0.000134323
NDUFAF3	3	13.0246	0	2.09737	36.1507	26.1107	22.6882	-2.48996	1.81936	0.015158
LARS2	7	0.698286	10.6045	25.0579	85.9085	64.0278	61.9662	-2.54295	2.30515	0.00495284
RBM28	3	13.144	0	8.33924	55.382	22.5373	53.1956	-2.60955	1.49959	0.0316529
CTH	10	21.0073	39.0476	1.44839	160.17	136.533	162.282	-2.89971	3.20171	0.000628472
DDX27	7	14.9293	17.3289	0	70.4078	90.2034	81.1991	-2.90614	3.04794	0.000895495
HCCS	3	12.5081	0	0	51.7234	46.3934	28.57	-3.34033	2.02174	0.00951164
CKAP2	3	0	10.1393	0	36.7929	36.7991	38.841	-3.47104	3.23162	0.00058665
EIF2B5	3	32.2534	21.5562	19.9519	343.49	289.284	258.051	-3.5942	2.14269	0.00719966
YRDC	3	0	6.87143	0	27.7144	23.7425	32.062	-3.60342	2.8145	0.00153285
MTR	4	0	0	7.49493	26.86	43.9697	31.7836	-3.77516	2.30059	0.00500506
HMOX1	6	0	0	19.7699	87.8313	107.02	106.65	-3.93078	3.29559	0.000506299
NKRF	5	0	13.3371	0	118.484	63.9697	69.7081	-4.24083	1.9517	0.0111764

## Sheet: S
Symbol	#peptides	S1_norm	S2_norm	SPOOL_norm	V1_norm	V2_norm	VPOOL_norm	log2(ratio)	-log10(ttest pvalues)	Pval
COPZ1	3	56.6978	64.0625	51.6412	15.2963	14.505	17.8273	1.85587	3.42811	0.000373157
PPP1R8	4	20.0799	14.2185	13.06	55.0239	65.4604	62.2098	-1.94774	3.55272	0.000280077
EIF2B5	3	38.2522	45.3512	14.3703	343.49	289.284	258.051	-3.18467	3.23555	0.000581369
40057	6	86.2805	85.5388	81.777	39.7821	24.4112	18.2604	1.62088	3.01904	0.000957099
ZNF207	3	116.353	111.469	109.415	54.2961	55.0362	28.0982	1.29506	2.73286	0.00184986
AP3M1	3	30.6382	34.0134	35.2488	17.0439	7.61991	14.2927	1.35862	2.54248	0.00286764
ALB	3	190.678	193.013	306.474	567.914	491.773	502.847	-1.17887	2.52984	0.00295227
RFC1	5	6.1914	3.69366	6.55439	18.3439	17.156	23.6666	-1.84762	2.53664	0.00290641
GSTK1	4	94.2213	103.402	88.8426	35.3839	55.652	31.6985	1.22282	2.50539	0.00312329
DDX27	7	34.9227	23.9342	10.6037	70.4078	90.2034	81.1991	-1.79961	2.49832	0.0031745
PGM2	3	15.8469	21.3182	21.1765	8.95205	8.39696	7.30879	1.24248	2.41698	0.00382842
PRKACA	5	47.8595	55.5476	48.2882	8.12106	25.9679	14.7916	1.63384	2.39395	0.00403688
AP1G1	10	120.257	85.8631	132.349	32.4998	30.8629	24.911	1.93897	2.38654	0.0041064
MAP1B	3	6.46199	0	8.73833	31.8771	21.9558	28.5507	-2.43825	2.33403	0.00463415
USP9X	9	71.1685	79.3361	55.0173	12.1086	25.0112	27.565	1.66779	2.26189	0.00547155
COPS5	4	31.8143	10.8635	13.9454	80.0469	84.9713	57.6041	-1.97513	2.18355	0.00655319
CIRBP	3	279.537	317.682	243.512	159.81	52.5253	78.1074	1.53339	2.0401	0.00911799
UFL1	3	2.58426	0	10.6396	23.6645	30.292	20.4646	-2.49256	2.03914	0.00913827
NDUFAF3	3	0	3.75189	10.2517	36.1507	26.1107	22.6882	-2.60081	2.03202	0.00928933
TOMM34	5	49.0892	19.8566	10.8786	83.1489	80.3777	75.8529	-1.5844	1.97701	0.0105437
PDS5B	6	56.8666	51.1705	68.6502	2.03873	24.4112	25.5962	1.76334	1.96598	0.0108148
TM9SF3	3	11.4666	0	0	25.7274	27.752	41.4319	-3.04915	1.95154	0.0111805
CMSS1	3	13.4009	0	0	24.9879	23.0289	29.6141	-2.5343	1.92938	0.0117657
PWP1	3	58.4366	54.5102	31.9626	0	0	16.876	3.10211	1.88931	0.0129031
DNMT1	15	115.115	164.714	152.859	52.9299	54.8713	87.2105	1.14977	1.88138	0.0131406
GMPPA	3	29.7407	15.9308	18.5378	0	6.09751	0	3.39649	1.83622	0.0145807
SLC25A24	4	40.1812	43.1955	28.5043	0	7.21023	18.3609	2.12938	1.83778	0.0145286
KCTD12	8	197.027	168.282	152.012	48.5863	109.57	86.7039	1.0791	1.82985	0.0147964
CDK5	3	31.1955	36.6975	24.0105	0	8.7432	14.7684	1.96675	1.80607	0.0156289
MARCKSL1	4	68.1724	56.4214	54.6961	15.305	11.9941	38.2602	1.45142	1.82274	0.0150404
CNOT1	8	13.583	13.6902	20.1847	42.8141	54.4161	77.7091	-1.88213	1.81071	0.0154628
RAP1B	3	6.06013	0	16.8857	37.1004	30.0514	26.5089	-2.02921	1.80593	0.015634
KIAA0020	8	76.5032	51.0121	48.0667	10.1664	20.814	24.694	1.65706	1.78862	0.0162698
HMOX1	6	13.3189	4.95162	61.122	87.8313	107.02	106.65	-1.92509	1.78465	0.016419
SCRN1	4	72.4349	78.4584	57.2141	0	31.7034	32.6382	1.69351	1.73705	0.0183208
DBN1	7	252.235	278.185	182.161	65.8948	111.365	131.23	1.20783	1.75381	0.0176273
ORC4	4	1.73311	11.7396	0	17.0128	24.4085	26.5785	-2.33549	1.75427	0.0176088
TRIP13	10	179.695	170.021	117.586	71.5969	64.4401	93.5564	1.02527	1.69613	0.020131
UNC45A	9	110.58	117.266	82.6557	29.0864	65.0983	17.9781	1.46901	1.69158	0.0203433
SMARCB1	4	31.1044	41.1863	11.8909	89.9875	60.3249	68.1535	-1.37583	1.6519	0.0222895
LRRC40	8	186.688	172.609	152.989	24.9295	106.018	91.6344	1.20261	1.64293	0.0227549
EIF4E2	3	41.2662	50.9199	33.1573	0	8.28595	24.3549	1.94114	1.60809	0.0246552
HRAS	3	15.228	25.1321	23.9668	0	0	11.8294	2.44305	1.59517	0.0253997
HDGF	9	353.034	391.077	228.346	29.8337	151.703	139.474	1.59901	1.59196	0.0255884
NUP210	9	147.391	92.3098	78.7297	0	28.2515	40.6469	2.20843	1.5793	0.026345
GMFB	3	18.6412	0	0	39.4552	25.0931	31.3659	-2.36325	1.58228	0.0261651
EPB41L3	3	17.1605	21.8357	18.5273	0	0.14587	0	8.62332	2.28564	0.0051804
CCAR2	12	112.311	158.926	125.348	37.8477	88.2844	68.2618	1.02865	1.53906	0.0289031
ACP1	5	23.7208	0	30.4672	145.408	91.8485	66.9779	-2.48914	1.54214	0.0286986
DAP3	5	91.3895	92.7502	71.8593	8.90145	44.4032	52.9477	1.26864	1.52795	0.0296514
HSPE1	5	938.355	837.802	1021.66	2451.61	1620.51	1577.89	-1.01395	1.51813	0.0303298
NDUFS8	3	41.9199	42.6093	38.0314	1.8846	18.1049	27.7309	1.36082	1.50354	0.0313659
PEPD	7	109.899	135.296	108.506	13.2646	59.5426	77.1677	1.23781	1.49988	0.0316317
RBM26	3	57.1479	65.1654	48.8868	35.092	36.0565	12.4327	1.03443	1.49597	0.0319179
UHRF1	5	67.2053	45.6096	65.4205	18.8343	41.3055	16.2418	1.22249	1.4908	0.0322998
HEXB	3	18.7216	23.7053	13.1293	0	3.61965	10.5919	1.96688	1.46714	0.034108
TOR1AIP1	3	22.8688	43.6313	31.6979	17.1607	3.45711	10.4411	1.66069	1.4445	0.0359333
OGDH	4	17.5374	10.9715	12.171	0	8.50559	0.16903	2.22944	1.43483	0.0367428
APOA1BP	5	193.479	128.757	109.133	22.2089	70.9975	64.7466	1.44943	1.42618	0.0374817
POLD2	3	50.0242	29.6711	45.0251	27.6034	11.2673	10.9052	1.32518	1.41283	0.0386514
ACBD3	4	37.3601	14.3149	22.9108	55.1174	67.3871	42.0294	-1.14141	1.40552	0.0393079
HGH1	3	0	0	6.01226	48.1348	13.3395	44.6958	-4.14233	1.38469	0.0412389
TWF2	4	55.1761	58.0349	43.6942	14.2805	0	37.6809	1.59438	1.38061	0.0416284
SACM1L	4	26.6731	16.3473	16.3718	4.47992	12.1924	0	1.83282	1.34539	0.0451453
DPYSL2	13	85.6851	71.4282	59.0075	54.7242	18.8344	15.7042	1.27571	1.34517	0.0451684
GTF2B	3	14.0519	0	20.2721	61.9637	43.8138	28.0248	-1.96281	1.34891	0.0447809
CLASP1	5	19.909	26.7168	30.5374	0	14.4575	14.2177	1.42811	1.32684	0.0471146
EIF2B1	6	116.083	128.646	63.139	24.84	56.1595	39.8232	1.34942	1.32561	0.0472483
RCN2	3	74.5645	66.7542	47.1885	13.9379	9.57047	46.3547	1.43202	1.30712	0.0493035
RPRD1B	7	145.84	104.466	92.8097	20.4496	64.3688	70.118	1.14702	1.3077	0.0492375
CADM1	3	43.4925	45.625	30.1666	0	0	0	#VALUE!	1.84224	0.01438
NELFA	3	0	0	0	28.74	20.4709	17.8837	#VALUE!	1.68872	0.0204775
NUP214	5	38.8952	32.3976	28.4066	13.1673	13.4711	12.3201	1.35565	1.6793	0.0209266
GFM1	10	269.254	169.473	290.94	52.3656	58.0493	41.0298	2.26845	1.47247	0.0336922
FKBP8	4	25.3416	3.08088	9.14685	45.4997	43.4226	46.2233	-1.84689	1.42654	0.037451
