# Supplementary material for: A Proteomic Approach to Study the Biological Role of Hepatitis C Virus Protein Core+1/ARFP
Source: Viruses. 2022 Jul 31;14(8):1694. doi: 10.3390/v14081694 (PMC9518822; doi:10.3390/v14081694)
Supplement: Supplementary file 1 [file viruses-14-01694-s001.zip › Supplementary_File_S3_STRING.xlsx]

## Sheet: Long_nodes
annotation	domain_summary_url	Fold Change	identifier	L1_norm	L2_norm	LPOOL_norm	name	other_names_and_aliases	selected	shared name	UniprotID	V1_norm	V4_norm	VPOOL_norm
https://smart.embl.de/smart/DDvec.cgi?smart=349:ADF(11|139)+ADF(184|313)+	Twinfilin-2; Actin-binding protein involved in motile and morphological processes. Inhibits actin polymerization, likely by sequestering G-actin. By capping the barbed ends of filaments, it also regulates motility. Seems to play an important role in clathrin-mediated endocytosis and distribution of endocytic organelles. May play a role in regulating the mature length of the middle and short rows …	1.98959	9606.ENSP00000303908	45.6204	81.2435	79.8845	TWF2	11344,2VAC,2W0I,A6-related protein,A6RP,A6r,AAH00327.1,AAH03161.1,AAH16452.1,AAQ13513.1,AC006252,AC097637,AF109365,AL136773,BC000327,BC003161,BC016452,CAB38055.1,CAB66707.1,CAG33013.1,CAG38551.1,CCDS2849,CCDS2849.1,CR456732,CR533520,D6RG15,ENSG00000247596,ENSP00000303908,ENSP00000419980,ENSP00000426464,ENST00000305533,ENST00000472755,ENST00000478201,ENST00000499914,HGNC:9621,HPA053874,Hs.436439,M…	false	TWF2	Q6IBS0	14.2805	0.1	37.6809
https://smart.embl.de/smart/DDvec.cgi?smart=243:Pfam_Motile_Sperm(7|113)+COIL(162|196)+TRANS(220|242)+	Vesicle-associated membrane protein-associated protein B/C; Participates in the endoplasmic reticulum unfolded protein response (UPR) by inducing ERN1/IRE1 activity. Involved in cellular calcium homeostasis regulation	-1.25573	9606.ENSP00000417175	22.6175	31.4709	24.2136	VAPB	2MDK,3IKK,9217,A2A2F2,AAD13577.1,AAD13578.1,AAF67013.1,AAH01712.1,AAP88813.1,AAQ88829.1,AB209665,AF086628,AF086629,AF160212,AK023241,AK123538,ALS8,AY358464,B3KVU7,BAD92902.1,BAG51174.1,BAG53909.1,BC001712,BT009811,CAB013722,CAC15021.1,CAM27023.1,CCDS33498,CCDS33498.1,CCDS56198,CCDS56198.1,E5RK64,EAW75494.1,EAW75495.1,ENSG00000124164,ENSP00000265619,ENSP00000342443,ENSP00000360194,ENSP00000379147,…	false	VAPB	O95292	43.9039	73.9789	69.0932
https://smart.embl.de/smart/DDvec.cgi?smart=1461:RPR(26|146)+Pfam_CREPT(193|333)+	Regulation of nuclear pre-mRNA domain containing 2	2.78988	9606.ENSP00000358064	17.4789	16.3214	12.3196	RPRD2	23248,4FLB,A8K6N8,AAF28922.1,AAH45623.2,AB007929,AF161362,AK056707,AK291703,AK304380,B3KPT1,B4E2Q6,BAA32305.2,BAF84392.1,BAG51793.1,BAG65218.1,BC045623,BX284695,BX641025,CAE46016.1,CAH70313.1,CAH70314.1,CAH70315.1,CAI15496.1,CAI15497.1,CAI17373.1,CAI17374.1,CCDS44216,CCDS44216.1,CCDS72907,CCDS72907.1,EAW53552.1,ENSG00000163125,ENSP00000295279,ENSP00000335541,ENSP00000352368,ENSP00000358063,ENSP00…	false	RPRD2	Q5VT52	6.46883	0.1	0.1
https://smart.embl.de/smart/DDvec.cgi?smart=326:RPR(8|130)+Pfam_CREPT(178|324)+	Regulation of nuclear pre-mRNA domain-containing protein 1B; Interacts with phosphorylated C-terminal heptapeptide repeat domain (CTD) of the largest RNA polymerase II subunit POLR2A, and participates in dephosphorylation of the CTD by RPAP2. Transcriptional regulator which enhances expression of CCND1. Promotes binding of RNA polymerase II to the CCDN1 promoter and to the termination region befo…	1.03071	9606.ENSP00000362532	107.468	112.602	96.4692	RPRD1B	4FLA,4FU3,4HFG,4NAD,4Q94,4Q96,58490,A2A2M0,AAH01696.1,AAH33629.1,ABD34791.1,AK312468,AL109823,BAG35375.1,BC001696,BC033629,C20orf77,CAC01532.1,CCDS13301,CCDS13301.1,CREPT,DKFZp434P0735,DQ372938,E9PIQ9,E9PQF3,EAW76045.1,ENSG00000101413,ENSP00000217394,ENSP00000362532,ENSP00000416420,ENSP00000433947,ENSP00000436816,ENSP00000478724,ENSP00000484897,ENST00000217394,ENST00000373433,ENST00000449186,ENST…	false	RPRD1B	Q9NQG5	20.4496	64.3688	70.118
https://smart.embl.de/smart/DDvec.cgi?smart=239:Pfam_PA28_alpha(11|71)+Pfam_PA28_beta(93|237)+	Proteasome activator complex subunit 2; Implicated in immunoproteasome assembly and required for efficient antigen processing. The PA28 activator complex enhances the generation of class I binding peptides by altering the cleavage pattern of the proteasome	1.59942	9606.ENSP00000216802	101.172	72.1271	85.3055	PSME2	11S regulator complex subunit beta,5721,AAF02218.1,AAH04368.1,AAH19885.1,AAH72025.1,AF079558,Activator of multicatalytic protease subunit 2,BAA08205.1,BC004368,BC019885,BC072025,BX161498,CAD61943.1,CAG46458.1,CCDS9614,CCDS9614.1,CR541657,D45248,ENSG00000100911,ENSP00000216802,ENSP00000353258,ENSP00000380090,ENSP00000416650,ENSP00000452940,ENSP00000453161,ENSP00000453195,ENSP00000453487,ENSP000004…	false	PSME2	Q9UL46	27.5412	29.0339	28.7672
https://smart.embl.de/smart/DDvec.cgi?smart=820:Pfam_SMK-1(166|357)+	Serine/threonine-protein phosphatase 4 regulatory subunit 3A; Regulatory subunit of serine/threonine-protein phosphatase 4. May regulate the activity of PPP4C at centrosomal microtubule organizing centers. The PPP4C-PPP4R2-PPP4R3A PP4 complex specifically dephosphorylates H2AFX phosphorylated on 'Ser-140' (gamma-H2AFX) generated during DNA replication and required for DNA DSB repair; Belongs to t…	0	9606.ENSP00000450864	#N/A	#N/A	#N/A	SMEK1	55671,6R8I,A0A024R6M2,AAG39284.1,AAH38932.1,AAH72409.1,AB095930,AF113213,AK000714,AK001885,AK024297,AL133153,AL832921,BAA91338.1,BAA91960.1,BAB14877.1,BAC23106.1,BC038932,BC072409,BX248247,CAD62575.1,CAH10634.1,CCDS61532.1,CCDS9895.1,EAW81452.1,EAW81455.1,ENSG00000100796,ENSP00000251134,ENSP00000308017,ENSP00000310757,ENSP00000325289,ENSP00000337125,ENSP00000345443,ENSP00000349840,ENSP00000392704…	false	SMEK1	Q13190	#N/A	#N/A	#N/A
https://smart.embl.de/smart/DDvec.cgi?smart=307:PP2Ac(20|290)+	Serine/threonine-protein phosphatase 4 catalytic subunit; Protein phosphatase that is involved in many processes such as microtubule organization at centrosomes, maturation of spliceosomal snRNPs, apoptosis, DNA repair, tumor necrosis factor (TNF)-alpha signaling, activation of c-Jun N-terminal kinase MAPK8, regulation of histone acetylation, DNA damage checkpoint signaling, NF-kappa-B activation…	0	9606.ENSP00000279387	#N/A	#N/A	#N/A	PPP4C	3.1.3.16,5531,A0A024R625,AAC96318.1,AAH01416.1,AC093512,AF097996,BC001416,CAA49753.1,CCDS10669,CCDS10669.1,EAW79928.1,EAW79929.1,EAW79930.1,EC 3.1.3.16,ENSG00000149923,ENSP00000279387,ENSP00000455394,ENSP00000455995,ENSP00000457089,ENSP00000457915,ENSP00000458079,ENSP00000461609,ENST00000279387,ENST00000561610,ENST00000562222,ENST00000562664,ENST00000563200,ENST00000563597,ENST00000563732,ENST000…	false	PPP4C	P31323	#N/A	#N/A	#N/A
https://smart.embl.de/smart/DDvec.cgi?smart=351:FHA(48|101)+	Nuclear inhibitor of protein phosphatase 1; Inhibitor subunit of the major nuclear protein phosphatase-1 (PP-1). It has RNA-binding activity but does not cleave RNA and may target PP-1 to RNA-associated substrates. May also be involved in pre-mRNA splicing. Binds DNA and might act as a transcriptional repressor. Seems to be required for cell proliferation	-2.25593	9606.ENSP00000311677	11.0094	15.2452	11.9946	PPP1R8	3.1.4.-,3V4Y,5511,AAA64749.1,AAD22486.1,AAD24669.1,AAD24670.1,AAD31541.1,AAD31542.1,AAH01597.1,AAH13360.1,AF061958,AF061959,AF064751,AF064752,AF064753,AF064754,AF064755,AF064756,AF064757,AF126488,AK292077,AK297771,AK313814,ARD-1,ARD1,Activator of RNA decay,BAF84766.1,BAG36550.1,BAG60117.1,BC001597,BC013360,CAG29305.1,CAI20576.1,CAI20577.1,CAI20578.1,CAI21779.1,CAI21780.1,CAI21781.1,CCDS311,CCDS31…	false	PPP1R8	Q12972	55.0239	65.4604	62.2098
https://smart.embl.de/smart/DDvec.cgi?smart=207:Pfam_Pro_isomerase(49|205)+	Peptidyl-prolyl cis-trans isomerase F, mitochondrial; PPIases accelerate the folding of proteins. It catalyzes the cis-trans isomerization of proline imidic peptide bonds in oligopeptides. Involved in regulation of the mitochondrial permeability transition pore (mPTP). It is proposed that its association with the mPTP is masking a binding site for inhibiting inorganic phosphate (Pi) and promotes …	-1.3391	9606.ENSP00000225174	88.9047	158.538	92.4386	PPIF	10105,2BIT,2BIU,2Z6W,3QYU,3R49,3R4G,3R54,3R56,3R57,3R59,3RCF,3RCG,3RCI,3RCK,3RCL,3RD9,3RDA,3RDB,3RDC,4J58,4J59,4J5A,4J5B,4J5C,4J5D,4J5E,4O8H,4O8I,4XNC,4ZSC,4ZSD,5.2.1.8,5A0E,5CBT,5CBU,5CBV,5CBW,5CCN,5CCQ,5CCR,5CCS,5NWO,6GJX,6R8L,6R8O,6R8W,6R9S,6R9U,6R9X,6RA1,A0A024QZS4,AAA58434.1,AAH05020.1,AAI10300.1,AK296669,AL391665,BAG59266.1,BC005020,BC110299,CAH72725.1,CAI40994.1,CCDS7358,CCDS7358.1,CYP3,Cy…	false	PPIF	P30405	199.588	337.966	322.321
https://smart.embl.de/smart/DDvec.cgi?smart=1190:Pfam_WAPL(638|998)+	Wings apart-like protein homolog; Regulator of sister chromatid cohesion in mitosis which negatively regulates cohesin association with chromatin. Involved in both sister chromatid cohesion during interphase and sister- chromatid resolution during early stages of mitosis. Couples DNA replication to sister chromatid cohesion. Cohesion ensures that chromosome partitioning is accurate in both meioti…	0	9606.ENSP00000298767	#N/A	#N/A	#N/A	WAPAL	23063,4K6J,5HDT,A7E2B5,AAH17393.1,AAI40859.1,AAI50270.1,AAO14651.1,AB065003,AB426821,AB426822,AB426823,AB426825,AB426826,AB426829,AB426830,AB426832,AF479418,AL731569,B2RTX8,B3Y1W2,BAA13391.1,BAC78631.1,BAG55435.1,BAG55436.1,BAG55437.1,BAG55439.1,BAG55440.1,BAG55443.1,BAG55444.1,BAG55446.1,BC017393,BC140858,BC150269,CAH73376.1,CAI16708.1,CCDS7375.1,D87450,EAW80336.1,ENSG00000062650,ENSP00000263070…	false	WAPAL	Q7Z5K2	#N/A	#N/A	#N/A
https://smart.embl.de/smart/DDvec.cgi?smart=1447:AT_hook(1287|1299)+AT_hook(1372|1384)+	Sister chromatid cohesion protein PDS5 homolog B; Regulator of sister chromatid cohesion in mitosis which may stabilize cohesin complex association with chromatin. May couple sister chromatid cohesion during mitosis to DNA replication. Cohesion ensures that chromosome partitioning is accurate in both meiotic and mitotic cells and plays an important role in DNA repair. Plays a role in androgen-ind…	1.81374	9606.ENSP00000313851	70.3842	65.2532	47.3316	PDS5B	23047,5HDT,A9IYQ1,AAD22134.2,AAH39256.1,AAH70274.1,AB023196,AK026889,AL137201,AL138820,APRIN,AS3,Androgen-induced proliferation inhibitor,Armadillo-like helical domain containing,BAA76823.2,BAB15584.1,BC039256,BC070274,CAB69911.1,CAH73160.2,CAI10806.2,CCDS41878,CCDS41878.1,CG008,ENSG00000083642,ENSP00000261578,ENSP00000313851,ENSP00000313972,ENSP00000314203,ENSP00000383329,ENSP00000387860,ENSP000…	false	PDS5B	Q9NTI5	2.03873	24.4112	25.5962
https://smart.embl.de/smart/DDvec.cgi?smart=226:ANK(39|68)+ANK(72|101)+ANK(105|134)+ANK(138|167)+ANK(171|200)+	26S proteasome non-ATPase regulatory subunit 10; Acts as a chaperone during the assembly of the 26S proteasome, specifically of the PA700/19S regulatory complex (RC). In the initial step of the base subcomplex assembly is part of an intermediate PSMD10:PSMC4:PSMC5:PAAF1 module which probably assembles with a PSMD5:PSMC2:PSMC1:PSMD2 module. Independently of the proteasome, regulates EGF-induced AK…	-1.05075	9606.ENSP00000217958	80.2667	106.827	77.3013	PSMD10	1QYM,1TR4,1UOH,26S proteasome non-ATPase regulatory subunit 10,26S proteasome regulatory subunit p28,4NIK,5716,5VHF,5VHH,5VHI,5VHJ,5VHM,5VHN,5VHO,5VHP,5VHQ,5VHR,603480,AAH11960.1,AAL25260.1,AAV38495.1,AB009619,AK295996,AY057056,Ankyrin repeat domain containing,B1AJY5,B1AJY6,B1AJY7,BAA33215.1,BAA34594.1,BAG58771.1,BC011960,BT019689,CAA20117.1,CAB010434,CAI43131.1,CCDS14536,CCDS14536.1,CCDS14537,CC…	false	PSMD10	O75832	234.886	178.046	134.791
https://smart.embl.de/smart/DDvec.cgi?smart=418:COIL(35|81)+AAA(198|337)+	26S proteasome regulatory subunit 6B; Component of the 26S proteasome, a multiprotein complex involved in the ATP-dependent degradation of ubiquitinated proteins. This complex plays a key role in the maintenance of protein homeostasis by removing misfolded or damaged proteins, which could impair cellular functions, and by removing proteins whose functions are no longer required. Therefore, the pr…	0	9606.ENSP00000157812	#N/A	#N/A	#N/A	PSMC4	26S proteasome AAA-ATPase subunit RPT3,26S proteasome regulatory subunit 6B,26S proteasome regulatory subunit T3,2DVW,5704,5GJQ,5GJR,5L4G,5LN3,5M32,5T0C,5T0G,5T0H,5T0I,5T0J,5VFP,5VFQ,5VFR,5VFS,5VFT,5VFU,5VGZ,5VHF,5VHH,5VHI,5VHJ,5VHM,5VHN,5VHO,5VHP,5VHQ,5VHR,5VHS,6MSB,6MSD,6MSE,6MSG,6MSH,6MSJ,6MSK,A8K2M0,AAA ATPases,AAC26843.1,AAC32612.1,AAC99817.1,AAD39267.1,AAH00343.1,AAH10396.1,AAH14488.1,AAP35…	false	PSMC4	P49023	#N/A	#N/A	#N/A
https://smart.embl.de/smart/DDvec.cgi?smart=184:Pfam_DUF498(60|168)+	NADH dehydrogenase [ubiquinone] 1 alpha subcomplex assembly factor 3; Essential factor for the assembly of mitochondrial NADH:ubiquinone oxidoreductase complex (complex I)	-2.48045	9606.ENSP00000323076	13.0246	0.1	2.09737	NDUFAF3	25915,2P1,A4FU71,AAH02873.1,AAI11005.1,BC002873,BC111004,BQ652614,C3ORF60,C3orf60,CCDS2784,CCDS2784.1,CCDS2785,CCDS2785.1,DKFZP564J0123,E3-3,EAW64944.1,EAW64945.1,ENSG00000178057,ENSP00000323003,ENSP00000323076,ENSP00000340916,ENSP00000378842,ENSP00000378843,ENSP00000402465,ENSP00000406992,ENST00000326912,ENST00000326925,ENST00000339314,ENST00000395457,ENST00000395458,ENST00000428548,ENST00000451…	false	NDUFAF3	Q9BU61	36.1507	26.1107	22.6882
https://smart.embl.de/smart/DDvec.cgi?smart=203:Pfam_Tma16(13|163)+	Translation machinery associated 16 homolog	1.61744	9606.ENSP00000351380	35.3936	41.4266	40.8888	TMA16	55319,AAH11842.1,AK002046,BAA92053.1,BC011842,C4orf43,CCDS43278,CCDS43278.1,D6RA57,D6RC31,D6RE67,ENSG00000198498,ENSP00000351380,ENSP00000423375,ENSP00000423901,ENSP00000425347,ENSP00000426933,ENST00000358572,ENST00000503148,ENST00000506214,ENST00000508268,ENST00000508652,ENST00000509657,ENST00000511562,ENST00000513134,ENST00000513272,FLJ11184,HGNC:25638,HPA041571,Hs.267446,Hs.610571,NM_018352,NM…	false	TMA16	Q96EY4	11.4898	17.3331	9.5401
https://smart.embl.de/smart/DDvec.cgi?smart=340:AAA(52|180)+Pfam_Rep_fac_C(242|328)+	Replication factor C subunit 5; The elongation of primed DNA templates by DNA polymerase delta and epsilon requires the action of the accessory proteins proliferating cell nuclear antigen (PCNA) and activator 1; AAA ATPases	1.52921	9606.ENSP00000408295	97.8676	108.187	68.9514	RFC5	1LFS,5985,A1 36 kDa subunit,A8MZ62,AAA ATPases,AAB09784.1,AAH01866.1,AAH13961.1,AAO63493.1,AC131159,AK094575,AY254323,Activator 1 36 kDa subunit,Activator 1 subunit 5,B3KSX8,BAG52890.1,BC001866,BC013961,C9JH72,CCDS41843,CCDS41843.2,CCDS9185,CCDS9185.1,E9PEP3,ENSG00000111445,ENSP00000229043,ENSP00000319667,ENSP00000345177,ENSP00000376325,ENSP00000390340,ENSP00000391011,ENSP00000393636,ENSP00000408…	false	RFC5	P40937	9.76941	59.1567	26.3542
https://smart.embl.de/smart/DDvec.cgi?smart=354:AAA(68|194)+Pfam_Rep_fac_C(258|343)+	Replication factor C subunit 2; The elongation of primed DNA templates by DNA polymerase delta and epsilon requires the action of the accessory proteins proliferating cell nuclear antigen (PCNA) and activator 1. This subunit binds ATP (By similarity)	0	9606.ENSP00000055077	#N/A	#N/A	#N/A	RFC2	5982,A1,A1 40 kDa subunit,AAA ATPases,AAB09786.1,AAC04860.1,AAH02813.1,AAL82503.1,AAP22334.1,AAP22335.1,AAP35707.1,AB451243,AF483622,Activator 1 40 kDa subunit,Activator 1 subunit 2,B5BU07,BAG70057.1,BC002813,BT007058,CCDS5567,CCDS5567.1,CCDS5568,CCDS5568.1,CCDS75618,CCDS75618.1,D3DXG3,EAW69605.1,EAW69606.1,EAW69607.1,EAW69608.1,ENSG00000049541,ENSP00000055077,ENSP00000275627,ENSP00000418899,ENSP…	false	RFC2	O43818	#N/A	#N/A	#N/A
https://smart.embl.de/smart/DDvec.cgi?smart=919:COIL(134|157)+Pfam_DNA_ligase_A_N(288|464)+Pfam_DNA_ligase_A_M(542|746)+Pfam_DNA_ligase_A_C(771|882)+	DNA ligase 1; DNA ligase that seals nicks in double-stranded DNA during DNA replication, DNA recombination and DNA repair; Belongs to the ATP-dependent DNA ligase family	6.93539	9606.ENSP00000263274	24.5488	24.8452	20.3414	LIG1	1X9N,3978,5YY9,6.5.1.1,6.5.1.6,6.5.1.7,AAA59518.1,AAI08319.1,AAI10623.1,AAM77697.1,AB103328,AB208791,AC011466,AF527418,AK300370,AK303644,AK314210,B2RAI8,B4DTU4,B4E135,BAC81763.1,BAD92028.1,BAG36885.1,BAG62106.1,BAG64647.1,BC108318,BC110622,CAB037015,CCDS12711,CCDS12711.1,CCDS74409,CCDS74409.1,CCDS74410,CCDS74410.1,CHEMBL5694,DNA ligase 1,DNA ligase 1 ,DNA ligase I,DNA ligases,DNLI1_HUMAN,EAW52316…	false	LIG1	P18858	0.1	0.369762	0.1
https://smart.embl.de/smart/DDvec.cgi?smart=5596:AAA(321|634)+AAA(669|912)+AAA(1076|1221)+AAA(1382|1549)+AAA(1745|1928)+AAA(2058|2314)+COIL(4505|4536)+COIL(4815|4839)+VWA(5382|5563)+	Midasin; Nuclear chaperone required for maturation and nuclear export of pre-60S ribosome subunits. Functions at successive maturation steps to remove ribosomal factors at critical transition points, first driving the exit of early pre- 60S particles from the nucleolus and then driving late pre-60S particles from the nucleus (By similarity). At an early stage in 60S maturation, mediates the disso…	1.70563	9606.ENSP00000358400	26.7634	28.8334	23.902	MDN1	23195,AAA ATPases,AAM77722.1,AB002299,AF503925,AL158813,BAA20761.2,CAI13203.1,CAI16236.1,CAI42279.1,CCDS5024,CCDS5024.1,Dynein-related AAA-ATPase MDN1,ENSG00000112159,ENSP00000251742,ENSP00000358364,ENSP00000358400,ENSP00000389353,ENSP00000409664,ENSP00000413970,ENSP00000469327,ENST00000251742,ENST00000369357,ENST00000369393,ENST00000421327,ENST00000428876,ENST00000439638,ENST00000468568,ENST0000…	false	MDN1	Q9NU22	2.4875	10.8048	11.0811
https://smart.embl.de/smart/DDvec.cgi?smart=903:Pfam_tRNA-synt_1(58|435)+Pfam_tRNA-synt_1g(587|683)+Pfam_Anticodon_1(725|867)+	Probable leucine--tRNA ligase, mitochondrial; leucyl-tRNA synthetase 2, mitochondrial; Aminoacyl tRNA synthetases, Class I	-2.54295	9606.ENSP00000408576	0.698286	10.6045	25.0579	LARS2	23395,6.1.1.4,AAH25989.1,AC006515,AC092500,AC099539,AJ312685,Aminoacyl tRNA synthetases, Class I,BAA04877.2,BC025989,C9IZR7,C9JYR8,CAC35916.1,CCDS2728,CCDS2728.1,D21851,E9PHM2,EC 6.1.1.4,ENSG00000011376,ENSP00000265537,ENSP00000345887,ENSP00000401388,ENSP00000406611,ENSP00000408576,ENSP00000412893,ENST00000265537,ENST00000344349,ENST00000414984,ENST00000415258,ENST00000430399,ENST00000431023,ENST…	false	LARS2	Q15031	85.9085	64.0278	61.9662
https://smart.embl.de/smart/DDvec.cgi?smart=1012:Pfam_tRNA-synt_1g(112|268)+Pfam_tRNA-synt_1_2(283|460)+Pfam_Anticodon_1(756|921)+Pfam_zf-FPG_IleRS(984|1008)+	Isoleucine--tRNA ligase, mitochondrial; isoleucyl-tRNA synthetase 2, mitochondrial; Aminoacyl tRNA synthetases, Class I	1.65581	9606.ENSP00000355889	237.677	135.895	222.402	IARS2	55699,6.1.1.5,AAH10218.2,AAH40376.2,AAH47880.3,AAI37439.1,AAP94033.1,AK001188,AK022665,AY267462,Aminoacyl tRNA synthetases, Class I,B2RPG8,BAA91544.1,BAA95147.1,BAB14164.1,BC010218,BC040376,BC047880,BC137438,CAGSSS,CCDS1523,CCDS1523.1,D28500,EAW93305.1,EC 6.1.1.5,ENSG00000067704,ENSP00000303279,ENSP00000317770,ENSP00000355889,ENST00000302637,ENST00000320581,ENST00000366922,ENST00000467924,ENST000…	false	IARS2	Q9NSE4	74.664	56.4106	58.0643
https://smart.embl.de/smart/DDvec.cgi?smart=326:WD40(62|108)+WD40(113|153)+WD40(155|194)+	Nucleoporin Nup37; Component of the Nup107-160 subcomplex of the nuclear pore complex (NPC). The Nup107-160 subcomplex is required for the assembly of a functional NPC. The Nup107-160 subcomplex is also required for normal kinetochore microtubule attachment, mitotic progression and chromosome segregation; Nucleoporins	-2.0524	9606.ENSP00000448054	16.1786	26.295	11.7366	NUP37	5A9Q,79023,AAH00861.2,AAM76705.1,AF514994,AK026271,BAB15422.1,BC000861,CCDS9089,CCDS9089.1,ENSG00000075188,ENSP00000251074,ENSP00000441323,ENSP00000447284,ENSP00000448054,ENSP00000448086,ENSP00000449982,ENST00000251074,ENST00000543021,ENST00000546385,ENST00000547269,ENST00000548994,ENST00000550459,ENST00000551200,ENST00000551744,ENST00000552283,F8VTY2,F8VXF5,FLJ22618,H0YHK8,HGNC:29929,HPA056300,H…	false	NUP37	Q8NFH4	43.756	90.3579	90.7473
https://smart.embl.de/smart/DDvec.cgi?smart=3224:COIL(808|832)+RanBD(1172|1301)+ZnF_RBZ(1354|1378)+ZnF_RBZ(1417|1441)+ZnF_RBZ(1481|1505)+ZnF_RBZ(1545|1569)+ZnF_RBZ(1608|1632)+ZnF_RBZ(1667|1691)+ZnF_RBZ(1726|1750)+ZnF_RBZ(1783|1807)+RanBD(2013|2142)+RanBD(2310|2439)+Pfam_IR1-M(2631|2693)+Pfam_IR1-M(2709|2769)+RanBD(2912|3040)+Pfam_Pro_isomerase(3067|3223)+	E3 SUMO-protein ligase RanBP2; E3 SUMO-protein ligase which facilitates SUMO1 and SUMO2 conjugation by UBE2I. Involved in transport factor (Ran-GTP, karyopherin)-mediated protein import via the F-G repeat-containing domain which acts as a docking site for substrates. Binds single- stranded RNA (in vitro). May bind DNA. Component of the nuclear export pathway. Specific docking site for the nuclear…	0	9606.ENSP00000283195	#N/A	#N/A	#N/A	RANBP2	1RRP,1XKE,1Z5S,2.3.2.-,2LAS,358 kDa nucleoporin,3UIN,3UIO,3UIP,4GA0,4I9Y,4L6E,4LQW,5903,5CLL,5CLQ,AAA85838.1,AAC41758.1,AAY14984.1,AB209483,ADANE,ANE1,BAA07662.1,BAD92720.1,CCDS2079,CCDS2079.1,Cyclophilin peptidylprolyl isomerases,D42063,E3 SUMO-protein ligase RanBP2,E3 SUMO-protein ligase RanBP2 ,EC 2.3.2.-,ENSG00000153201,ENSP00000283195,ENSP00000315836,ENSP00000387272,ENSP00000387638,ENSP00000…	false	RANBP2	P20936	#N/A	#N/A	#N/A
https://smart.embl.de/smart/DDvec.cgi?smart=1156:Pfam_Nucleoporin_C(594|1020)+	Nuclear pore complex protein Nup133; Involved in poly(A)+ RNA transport; Belongs to the nucleoporin Nup133 family	0	9606.ENSP00000261396	#N/A	#N/A	#N/A	NUP133	133 kDa nucleoporin,1XKS,3CQC,3CQG,3I4R,55746,5A9Q,A0A024R3R6,AAH20107.1,AK001676,AK001754,AK022572,AK314431,AL121990,AL139252,B2RAZ8,BAA91829.1,BAA91885.1,BAB14106.1,BAG37045.1,BC020107,CAI19048.1,CAI22011.1,CAI22354.1,CCDS1579,CCDS1579.1,EAW69899.1,EAW69900.1,ENSG00000069248,ENSP00000261396,ENSP00000324255,ENSP00000355638,ENSP00000355639,ENSP00000355640,ENSP00000355641,ENSP00000355642,ENSP00000…	false	NUP133	Q9BW27	#N/A	#N/A	#N/A
https://smart.embl.de/smart/DDvec.cgi?smart=1887:SIGNAL(1|25)+BID_2(1077|1152)+TRANS(1809|1831)+	Nuclear pore membrane glycoprotein 210; Nucleoporin essential for nuclear pore assembly and fusion, nuclear pore spacing, as well as structural integrity; Nucleoporins	2.36932	9606.ENSP00000254508	131.555	134.006	90.951	NUP210	23225,A6NN56,AAH67089.1,AB020713,AC069246,AK026042,AK074101,AK075545,AL117527,BAA74929.1,BAB15332.1,BAB84927.1,BAC11688.1,BC067089,CAB55979.2,CCDS33704,CCDS33704.1,ENSG00000132182,ENSP00000254508,ENSP00000295753,ENSP00000373405,ENST00000254508,ENST00000295753,ENST00000388753,ENST00000420141,ENST00000479519,ENST00000485755,FLJ22389,GP210,HGNC:30052,Hs.475525,KIAA0906,NM_024923,NM_024923.3,NP_07919…	false	NUP210	Q8TEM1	0.1	28.2515	40.6469
https://smart.embl.de/smart/DDvec.cgi?smart=656:Pfam_Nucleopor_Nup85(53|606)+	Nuclear pore complex protein Nup85; Essential component of the nuclear pore complex (NPC) that seems to be required for NPC assembly and maintenance. As part of the NPC Nup107-160 subcomplex plays a role in RNA export and in tethering NUP96/Nup98 and NUP153 to the nucleus. The Nup107-160 complex seems to be required for spindle assembly during mitosis. NUP85 is required for membrane clustering of…	0	9606.ENSP00000245544	#N/A	#N/A	#N/A	NUP85	5A9Q,79902,85 kDa nucleoporin,AAH00697.1,AAM18528.1,AAM76706.1,AF498261,AF514995,AK022611,AK297574,AL833893,B4DMQ3,B4DPW1,BAB14130.1,BAG59965.1,BC000697,CAD38749.1,CCDS32730,CCDS32730.1,CCDS82202,EAW89251.1,ENSG00000125450,ENSP00000245544,ENSP00000402131,ENSP00000408261,ENSP00000441762,ENSP00000445855,ENSP00000461919,ENSP00000462364,ENSP00000462487,ENSP00000462749,ENSP00000462920,ENSP00000463377,…	false	NUP85	Q9NWQ8	#N/A	#N/A	#N/A
https://smart.embl.de/smart/DDvec.cgi?smart=925:Pfam_Nup84_Nup100(209|908)+	Nuclear pore complex protein Nup107; Plays a role in the nuclear pore complex (NPC) assembly and/or maintenance. Required for the assembly of peripheral proteins into the NPC. May anchor NUP62 to the NPC; Belongs to the nucleoporin Nup84/Nup107 family	0	9606.ENSP00000229179	#N/A	#N/A	#N/A	NUP107	107 kDa nucleoporin,3CQC,3CQG,3I4R,57122,5A9Q,AAH17167.1,AAH43343.1,AC090061,AC124890,AJ295745,AK055629,AK302773,B4DZ67,BAG63979.1,BC017167,BC043343,CAC03716.1,CCDS81712,CCDS8985,CCDS8985.1,EAW97195.1,ENSG00000111581,ENSP00000229179,ENSP00000315930,ENSP00000368185,ENSP00000440116,ENSP00000441334,ENSP00000441448,ENSP00000445567,ENST00000229179,ENST00000315086,ENST00000378905,ENST00000401003,ENST00…	false	NUP107	Q8WUM0	#N/A	#N/A	#N/A
https://smart.embl.de/smart/DDvec.cgi?smart=509:Pfam_MreB_Mbl(106|374)+	Heat shock 70 kDa protein 14; Component of the ribosome-associated complex (RAC), a complex involved in folding or maintaining nascent polypeptides in a folding-competent state. In the RAC complex, binds to the nascent polypeptide chain, while DNAJC2 stimulates its ATPase activity; Belongs to the heat shock protein 70 family	2.52611	9606.ENSP00000367623	35.2548	23.2689	27.4585	HSPA14	51182,A8K8F8,AAF17198.1,AAF66640.1,AAI19691.1,AC069544,ACA05967.1,ACA05969.1,ACA05970.1,AF112210,AF143723,AK292323,AK302452,B0YIY9,B0YIZ1,B4DYI5,BAF85012.1,BAG63747.1,BC119690,CCDS60487,CCDS60487.1,CCDS7103,CCDS7103.1,EAW86258.1,EAW86259.1,EF444968,ENSG00000187522,ENSP00000265923,ENSP00000309384,ENSP00000367599,ENSP00000367623,ENSP00000390513,ENSP00000404691,ENST00000265923,ENST00000309584,ENST00…	false	HSPA14	Q0VDF9	0.1	5.63498	9.19206
https://smart.embl.de/smart/DDvec.cgi?smart=680:TRANS(23|45)+Pfam_Flavodoxin_1(85|222)+Pfam_FAD_binding_1(277|496)+Pfam_NAD_binding_1(533|644)+	NADPH--cytochrome P450 reductase; This enzyme is required for electron transfer from NADP to cytochrome P450 in microsomes. It can also provide electron transfer to heme oxygenase and cytochrome B5; Belongs to the NADPH--cytochrome P450 reductase family	1.9544	9606.ENSP00000419970	149.191	80.7882	140.95	POR	1.6.2.4,1B1C,3FJO,3QE2,3QFC,3QFR,3QFS,3QFT,5447,5EMN,5FA6,AAB21814.1,AAD45961.1,AAG09798.1,AAH34277.1,AB051763,AB209874,ABF70199.1,AC006330,AF258341,BAB18572.1,BAD93111.1,BC034277,C9JDE2,C9JQ78,C9JU80,CAB004372,CCDS5579,CCDS5579.1,CHEMBL2169731,CPR,CYPOR,Cytochrome p450 oxidoreductase,DQ640499,E7EMD0,E7EVY7,E7EWU0,EC 1.6.2.4,ENSG00000127948,ENSP00000265302,ENSP00000378355,ENSP00000378357,ENSP0000…	false	POR	P16435	0.1	43.3539	52.2559
https://smart.embl.de/smart/DDvec.cgi?smart=386:Pfam_ECH_2(46|376)+	3-hydroxyisobutyryl-CoA hydrolase, mitochondrial; Hydrolyzes 3-hydroxyisobutyryl-CoA (HIBYL-CoA), a saline catabolite. Has high activity toward isobutyryl-CoA. Could be an isobutyryl-CoA dehydrogenase that functions in valine catabolism. Also hydrolyzes 3-hydroxypropanoyl-CoA	2.24759	9606.ENSP00000352706	41.9226	37.9438	33.0186	HIBCH	26275,3-hydroxyisobutyryl-CoA hydrolase,3-hydroxyisobutyryl-CoA hydrolase ,3-hydroxyisobutyryl-CoA hydrolase, mitochondrial,3-hydroxyisobutyryl-Coenzyme A hydrolase,3-hydroxyisobutyryl-coenzyme A hydrolase,3.1.2.4,3BPT,AAC52114.1,AAH05190.2,AAH67822.1,AAX93234.1,AAY24178.1,AC010679,AC092178,AK222979,AK223023,B8ZZZ0,B9A058,BAD96699.1,BAD96743.1,BC005190,BC067822,CCDS2304,CCDS2304.1,CCDS46475,CCDS4…	false	HIBCH	Q6NVY1	0.1	7.88157	15.7893
https://smart.embl.de/smart/DDvec.cgi?smart=282:Pfam_DSBA(7|131)+Pfam_DSBA(177|267)+	Soluble glutathione S-transferases	1.13763	9606.ENSP00000431049	81.4621	91.6497	96.9282	GSTK1	1YZX,2.5.1.18,373156,3RPN,3RPP,AAD20963.1,AAF65506.1,AAH01231.1,AAH50715.1,AAH63425.1,AAP97160.1,AAS00610.1,AAS01180.1,AF068287,AF070657,AF087849,AK289570,AK289580,AK295592,AK299968,AL136938,AY486465,AY520571,B4DIH1,B4DSY2,BAF82259.1,BAF82269.1,BAG58483.1,BAG61794.1,BC001231,BC050715,BC063425,C9JNT3,C9JNT3_HUMAN,CAB66872.1,CAG38476.1,CCDS47730,CCDS47730.1,CCDS47731,CCDS47731.1,CCDS47732,CCDS47732…	false	GSTK1	Q9Y2Q3	35.3839	55.652	31.6985
https://smart.embl.de/smart/DDvec.cgi?smart=250:Pfam_V-SNARE_C(161|226)+TRANS(230|249)+	Golgi SNAP receptor complex member 1; Involved in transport from the ER to the Golgi apparatus as well as in intra-Golgi transport. It belongs to a super-family of proteins called t-SNAREs or soluble NSF (N-ethylmaleimide- sensitive factor) attachment protein receptor. May play a protective role against hydrogen peroxide induced cytotoxicity under glutathione depleted conditions in neuronal cells…	0	9606.ENSP00000225724	#N/A	#N/A	#N/A	GOSR1	28 kDa Golgi SNARE protein,28 kDa cis-Golgi SNARE p28,9527,AAC39889.1,AAD12945.1,AAH12620.1,AAH40471.1,AAK01856.1,AC011840,AF047438,AF073926,AF229797,AK298714,B4DQA8,BAG60870.1,BC012620,BC040471,CCDS11258,CCDS11258.1,CCDS45643,CCDS45643.1,CCDS45644,CCDS45644.1,E9PCW1,EAW51229.1,ENSG00000108587,ENSP00000225724,ENSP00000301088,ENSP00000326295,ENSP00000396977,ENSP00000414441,ENSP00000414956,ENSP0000…	false	GOSR1	O95249	#N/A	#N/A	#N/A
https://smart.embl.de/smart/DDvec.cgi?smart=493:AMP_N(18|155)+Pfam_Peptidase_M24(193|459)+	Xaa-Pro dipeptidase; Splits dipeptides with a prolyl or hydroxyprolyl residue in the C-terminal position. Plays an important role in collagen metabolism because the high level of iminoacids in collagen; Belongs to the peptidase M24B family. Eukaryotic-type prolidase subfamily	1.36974	9606.ENSP00000244137	134.427	115.642	137.502	PEPD	2IW2,2OKN,3.4.13.9,5184,5M4G,5M4J,5M4L,5M4Q,5MBY,5MBZ,5MC0,5MC1,5MC2,5MC3,5MC4,5MC5,6H2P,6H2Q,A8K3Z1,A8K416,A8K696,A8MX47,AAA60064.1,AAH04305.1,AAH15027.1,AAH28295.1,AAP35338.1,AC008744,AC010485,AK290756,AK290781,AK291561,AK293126,AK294619,B4DDB7,B4DGJ1,BAF83445.1,BAF83470.1,BAF84250.1,BAG56678.1,BAG57802.1,BC004305,BC015027,BC028295,BT006692,CCDS42544,CCDS42544.1,CCDS54244,CCDS54244.1,CCDS54245,…	false	PEPD	P12955	13.2646	59.5426	77.1677
https://smart.embl.de/smart/DDvec.cgi?smart=217:Pfam_Gar1(52|169)+	"H/ACA ribonucleoprotein complex subunit 1; Required for ribosome biogenesis and telomere maintenance. Part of the H/ACA small nucleolar ribonucleoprotein (H/ACA snoRNP) complex, which catalyzes pseudouridylation of rRNA. This involves the isomerization of uridine such that the ribose is subsequently attached to C5, instead of the normal N1. Each rRNA can contain up to 100 pseudouridine (""psi"")…	0	9606.ENSP00000226796	#N/A	#N/A	#N/A	GAR1	54433,A0A024RDJ3,AAH03413.1,AAV98357.1,AJ276003,AY780787,BC003413,CAB76563.1,CCDS34050,CCDS34050.1,EAX06253.1,EAX06254.1,ENSG00000109534,ENSP00000226796,ENSP00000378127,ENSP00000421101,ENSP00000427028,ENSP00000427183,ENSP00000430229,ENSP00000436090,ENST00000226796,ENST00000394631,ENST00000503671,ENST00000504439,ENST00000506840,ENST00000512601,ENST00000522999,ENST00000532892,GAR1,GAR1 ribonucleopr…	false	GAR1	Q9NY12	#N/A	#N/A	#N/A
https://smart.embl.de/smart/DDvec.cgi?smart=379:Pfam_RTC_insert(197|299)+	RNA 3'-terminal phosphate cyclase; Catalyzes the conversion of 3'-phosphate to a 2',3'- cyclic phosphodiester at the end of RNA. The mechanism of action of the enzyme occurs in 3 steps: (A) adenylation of the enzyme by ATP; (B) transfer of adenylate to an RNA-N3'P to produce RNA- N3'PP5'A; (C) and attack of the adjacent 2'-hydroxyl on the 3'- phosphorus in the diester linkage to produce the cycli…	8.57334	9606.ENSP00000260563	40.1617	37.0212	37.0927	RTCA	6.5.1.4,8634,A6NIC1,AAH12604.1,AK299793,AL663111,B4DSL0,BAG61672.1,BC012604,CAA72364.1,CAA72365.1,CAH72259.1,CAH72260.1,CAH73852.1,CAH73853.1,CCDS44178,CCDS44178.1,CCDS768,CCDS768.1,EAW72961.1,EAW72962.1,EC 6.5.1.4,ENSG00000137996,ENSP00000260563,ENSP00000325179,ENSP00000339567,ENSP00000359144,ENSP00000359145,ENSP00000359146,ENST00000260563,ENST00000316905,ENST00000350363,ENST00000370126,ENST0000…	false	RTCA	O00442	0.1	0.1	0.1
https://smart.embl.de/smart/DDvec.cgi?smart=316:Pfam_TF_Zn_Ribbon(13|55)+CYCLIN(119|200)+CYCLIN(213|294)+	Transcription initiation factor IIB; General factor that plays a major role in the activation of eukaryotic genes transcribed by RNA polymerase II; Belongs to the TFIIB family	-2.13233	9606.ENSP00000359531	0.1	12.685	17.7339	GTF2B	1C9B,1DL6,1RLY,1RO4,1TFB,1VOL,2.3.1.48,2959,2PHG,5IY6,5IY7,5IY8,5IY9,5IYA,5IYB,5IYC,5IYD,5WH1,6O9L,A8K1A7,AAA61149.1,AAB23144.1,AAH20597.1,AB451296,AK289822,AL445991,B1APE1,B1APE2,BAF82511.1,BAG70110.1,BC020597,CAA41958.1,CAI41341.1,CCDS715,CCDS715.1,ENSG00000137947,ENSP00000260511,ENSP00000359531,ENSP00000378179,ENSP00000402345,ENSP00000415741,ENST00000260511,ENST00000370500,ENST00000394687,ENST…	false	GTF2B	Q00403	61.9637	43.8138	28.0248
https://smart.embl.de/smart/DDvec.cgi?smart=782:Pfam_Helicase_C_3(76|203)+DEXDc(312|492)+HELICc(569|647)+	TFIIH basal transcription factor complex helicase XPB subunit; ATP-dependent 3'-5' DNA helicase, component of the core- TFIIH basal transcription factor, involved in nucleotide excision repair (NER) of DNA and, when complexed to CAK, in RNA transcription by RNA polymerase II. Acts by opening DNA either around the RNA transcription start site or the DNA damage	0	9606.ENSP00000285398	#N/A	#N/A	#N/A	ERCC3	2071,3.6.4.12,4ERN,5IVW,5IY6,5IY7,5IY8,5IY9,5OF4,6NMI,6O9L,6O9M,6RO4,AAA52396.1,AAH08820.1,AAN46739.1,AAY15069.1,AY163769,BC008820,BTF2,BTF2 p89,Basic transcription factor 2 89 kDa subunit,CAB037153,CCDS2144,CCDS2144.1,DNA excision repair protein ERCC-3,DNA excision repair protein ERCC-3 ,DNA helicases,DNA repair protein complementing XP-B cells,EAW95312.1,EAW95313.1,EAW95314.1,EC 3.6.4.12,ENSG00…	false	ERCC3	P19447	#N/A	#N/A	#N/A
https://smart.embl.de/smart/DDvec.cgi?smart=981:COIL(15|53)+Pfam_HELP(225|297)+WD40(298|347)+WD40(398|437)+WD40(446|483)+WD40(498|537)+WD40(581|620)+WD40(623|661)+WD40(664|703)+WD40(710|749)+WD40(823|863)+	Echinoderm microtubule-associated protein-like 4; May modify the assembly dynamics of microtubules, such that microtubules are slightly longer, but more dynamic; Belongs to the WD repeat EMAP family	1.1946	9606.ENSP00000320663	112.612	166.523	176.687	EML4	27436,4CGC,A6H8Y6,AAG09279.2,AAH23522.1,AAI04648.1,AAI40846.1,AAI46800.1,AAY14895.1,AAY15086.1,AC006038,AC083949,AC096668,AF177377,AK001804,AK314702,B2RBK3,B2RTW7,B5MBZ0,B5MCW9,BAA91919.1,BAG37250.1,BC023522,BC104647,BC140845,BC146799,C2orf2,CCDS1807,CCDS1807.1,CCDS46266,CCDS46266.1,ELP120,EMAL4_HUMAN,EMAP like 4,EMAP-4,EMAPL4,EML4,EML4-001,EML4-002,EML4-003,EML4-005,EML4-006,EML4-009,EML4-010,EM…	false	EML4	Q9HC35	46.6596	75.2164	77.2759
https://smart.embl.de/smart/DDvec.cgi?smart=1320:GYF(555|610)+COIL(743|1010)+	GRB10-interacting GYF protein 2; Key component of the 4EHP-GYF2 complex, a multiprotein complex that acts as a repressor of translation initiation. In 4EHP-GYF2 the complex, acts as a factor that bridges EIF4E2 to ZFP36/TTP, linking translation repression with mRNA decay (By similarity). May act cooperatively with GRB10 to regulate tyrosine kinase receptor signaling, including IGF1 and insulin re…	-1.25251	9606.ENSP00000387170	14.0968	17.0518	16.9358	GIGYF2	26058,5NVL,5NVM,A0A024R4A5,A6H8W4,AAH08072.2,AAI36252.1,AAI46776.1,AAO46889.1,AB014542,AK001739,AY176045,B8ZZD2,B9EG55,BAA31617.2,BAA91873.1,BC008072,BC136251,BC146775,BX537885,BX538172,BX538321,C9IYH5,C9J0V6,C9J1A6,C9J7G1,C9JBZ3,C9JH18,C9JH78,C9JHT0,C9JHW1,C9JPV7,C9JRZ2,C9JW88,C9JXQ0,C9JZC0,CAD97881.1,CAD98095.1,CCDS33401,CCDS33401.1,CCDS46542,CCDS46542.1,CCDS46543,CCDS46543.1,CHEMBL2331055,E7ES…	false	GIGYF2	Q6Y7W6	40.401	33.8944	40.2679
https://smart.embl.de/smart/DDvec.cgi?smart=245:Pfam_IF4E(55|214)+	Eukaryotic translation initiation factor 4E type 2; Recognizes and binds the 7-methylguanosine-containing mRNA cap during an early step in the initiation. Acts as a repressor of translation initiation. In contrast to EIF4E, it is unable to bind eIF4G (EIF4G1, EIF4G2 or EIF4G3), suggesting that it acts by competing with EIF4E and block assembly of eIF4F at the cap (By similarity)	2.12379	9606.ENSP00000258416	50.7054	52.3895	39.6022	EIF4E2	2JGB,2JGC,4E-LP,4EHP,5NVK,5NVL,5NVM,5NVN,5XLN,9470,AAC18565.1,AAC19374.1,AAC39871.1,AAH05392.1,AAH05874.1,AAH21226.1,AAH21690.1,AAY24105.1,AB209519,AC093383,AF038957,AF047695,AF068117,AK022518,AK303802,B4E1E4,B8ZZ50,B8ZZJ9,B8ZZL3,B9A023,B9A044,BAD92756.1,BAG51083.1,BAG64756.1,BC005392,BC005874,BC021226,BC021690,C9JEL3,CCDS2496,CCDS2496.1,CCDS63158,CCDS63158.1,CCDS63159,CCDS63159.1,CCDS74671,CCDS7…	false	EIF4E2	O60573	0.1	8.28595	24.3549
https://smart.embl.de/smart/DDvec.cgi?smart=721:Pfam_Hexapep(365|393)+eIF5C(629|716)+	Translation initiation factor eIF-2B subunit epsilon; Catalyzes the exchange of eukaryotic initiation factor 2-bound GDP for GTP; Belongs to the eIF-2B gamma/epsilon subunits family	-3.5942	9606.ENSP00000273783	32.2534	21.5562	19.9519	EIF2B5	3JUI,6CAJ,6EZO,6K71,6K72,6O81,6O85,6O9Z,8893,AAC50646.1,AAH13590.1,AC112643,AC117455,AC128714,AK091646,BAC03712.1,BC013590,C9JRD9,CAB015412,CACH,CCDS3252,CCDS3252.1,CLE,E9PC74,EAW78299.1,EI2BE_HUMAN,EIF-2B,EIF2B5,EIF2B5-001,EIF2B5-002,EIF2B5-003,EIF2B5-004,EIF2B5-005,EIF2B5-006,EIF2B5-007,EIF2B5-008,EIF2B5-009,EIF2B5-010,EIF2B5-011,EIF2B5-012,EIF2B5-013,EIF2B5-014,EIF2B5-015,EIF2B5-016,EIF2B5-017…	false	EIF2B5	Q13144	343.49	289.284	258.051
https://smart.embl.de/smart/DDvec.cgi?smart=472:Pfam_GTP_EFTU(39|245)+Pfam_GTP_EFTU_D2(276|359)+Pfam_eIF2_C(369|459)+	Eukaryotic translation initiation factor 2 subunit 3; As a subunit of eukaryotic initiation factor 2 (eIF2), involved in the early steps of protein synthesis. In the presence of GTP, eIF2 forms a ternary complex with initiator tRNA Met-tRNAi and then recruits the 40S ribosomal complex, a step that determines the rate of protein translation. This step is followed by mRNA binding to form the 43S pr…	0	9606.ENSP00000253039	#N/A	#N/A	#N/A	EIF2S3	1968,6FEC,6K71,6K72,6O81,6O85,A0A024RBY4,A8K2Y2,AAA19696.1,AAH19906.1,AB451230,AB451353,B2R5N2,B5BTZ4,BAG70044.1,BAG70167.1,BC019906,CAB012471,CCDS14210,CCDS14210.1,EAW99010.1,EAW99011.1,EAW99012.1,EIF2,EIF2G,EIF2S3,EIF2S3-001,EIF2S3-002,EIF2S3-003,EIF2S3-004,EIF2S3-005,EIF2gamma,ENSG00000130741,ENSP00000253039,ENSP00000391383,ENST00000253039,ENST00000423068,ENST00000457332,ENST00000460032,ENST00…	false	EIF2S3	P41091	#N/A	#N/A	#N/A
https://smart.embl.de/smart/DDvec.cgi?smart=351:Pfam_IF-2B(27|333)+	Translation initiation factor eIF-2B subunit beta; Catalyzes the exchange of eukaryotic initiation factor 2-bound GDP for GTP; Belongs to the eIF-2B alpha/beta/delta subunits family	0	9606.ENSP00000266126	#N/A	#N/A	#N/A	EIF2B2	6CAJ,6EZO,6K71,6K72,6O81,6O85,6O9Z,8892,AAB88176.1,AAC42002.1,AAD30183.1,AAH11750.1,AF035280,BC011750,BX161473,CAD61929.1,CCDS9836,CCDS9836.1,EAW81210.1,EI2BB_HUMAN,EIF-2Bbeta,EIF2B,EIF2B2,EIF2B2-001,EIF2B2-002,EIF2B2-003,EIF2B2-004,EIF2B2-005,EIF2B2-006,EIF2B2-007,EIF2BB,ENSG00000119718,ENSP00000266126,ENSP00000451681,ENSP00000452311,ENSP00000452582,ENST00000266126,ENST00000553401,ENST0000055353…	false	EIF2B2	P49770	#N/A	#N/A	#N/A
https://smart.embl.de/smart/DDvec.cgi?smart=2468:COIL(676|735)+COIL(998|1027)+Pfam_MAP1B_neuraxin(1895|1911)+Pfam_MAP1B_neuraxin(1929|1945)+Pfam_MAP1B_neuraxin(1997|2013)+Pfam_MAP1B_neuraxin(2031|2047)+Pfam_MAP1B_neuraxin(2048|2063)+	Microtubule-associated protein 1B; Facilitates tyrosination of alpha-tubulin in neuronal microtubules (By similarity). Phosphorylated MAP1B may play a role in the cytoskeletal changes that accompany neurite extension. Possibly MAP1B binds to at least two tubulin subunits in the polymer, and this bridging of subunits might be involved in nucleating microtubule polymerization and in stabilizing mic…	-8.10125	9606.ENSP00000296755	0.1	0.1	0.1	MAP1B	4131,A2BDK5,AAA18904.1,AC093218,BN001084,CAB009792,CAM06633.1,CCDS4012,CCDS4012.1,D6RA32,D6RA40,D6RCL2,D6RGJ3,EAW95697.1,ENSG00000131711,ENSP00000296755,ENSP00000321095,ENSP00000324785,ENSP00000370035,ENSP00000423416,ENSP00000423444,ENSP00000426312,ENSP00000427194,ENST00000296755,ENST00000321284,ENST00000321314,ENST00000380660,ENST00000504183,ENST00000504492,ENST00000511641,ENST00000512974,ENST00…	false	MAP1B	P46821	31.8771	21.9558	28.5507
https://smart.embl.de/smart/DDvec.cgi?smart=572:Pfam_Amidohydro_1(64|453)+	Dihydropyrimidinase-related protein 2; Plays a role in neuronal development and polarity, as well as in axon growth and guidance, neuronal growth cone collapse and cell migration. Necessary for signaling by class 3 semaphorins and subsequent remodeling of the cytoskeleton. May play a role in endocytosis; Belongs to the metallo-dependent hydrolases superfamily. Hydantoinase/dihydropyrimidinase fam…	2.86274	9606.ENSP00000309539	212.683	211.304	225.308	DPYSL2	1808,2GSE,2VM8,5LXX,5MKV,5MLE,5X1A,5X1C,5X1D,5YZ5,5YZA,5YZB,6JV9,6JVB,A8K5H2,A9CQZ2,AAA93202.1,AAC05793.1,AAH56408.1,AAH67109.1,AB020777,AB370194,AC015743,AK092377,AK291287,AK299077,B4DR31,BAA11191.1,BAA86991.1,BAC03872.1,BAF83976.1,BAF94338.1,BAG61143.1,BC056408,BC067109,CAB018719,CCDS59096,CCDS59096.1,CCDS6051,CCDS6051.1,CCDS83268,CRMP-2,CRMP2,Collapsin response mediator protein 2,D3DSS7,D78013…	false	DPYSL2	Q16555	54.7242	18.8344	15.7042
https://smart.embl.de/smart/DDvec.cgi?smart=587:Pfam_Syja_N(58|345)+TRANS(521|543)+TRANS(550|569)+	Phosphatidylinositide phosphatase SAC1; Phosphoinositide phosphatase that hydrolyzes phosphatidylinositol 3-phosphate (PtdIns(3)P) and phosphatidylinositol 4-phosphate (PtdIns(4)P). Has low activity towards PtdIns(3,5)P2 (By similarity)	2.6711	9606.ENSP00000373713	38.5984	26.1283	42.0983	SACM1L	22908,3.1.3.-,A8K527,AAH16559.1,AB020658,AJ297357,AK291142,AL136831,B4DK71,BAA74874.2,BAF83831.1,BC016559,C9J3E3,C9JV50,CAB66765.1,CAB95945.1,CAB96871.1,CCDS33745,CCDS33745.1,CCDS82762,E9PGZ4,EC 3.1.3.-,ENSG00000211456,ENSP00000373713,ENSP00000373714,ENSP00000389975,ENSP00000396387,ENSP00000403225,ENSP00000406263,ENSP00000411966,ENSP00000412883,ENSP00000443373,ENST00000389061,ENST00000389062,ENST…	false	SACM1L	Q9NTJ5	4.47992	12.1924	0.1
https://smart.embl.de/smart/DDvec.cgi?smart=420:Pfam_NTP_transferase(3|209)+Pfam_Hexapep(280|321)+	Mannose-1-phosphate guanyltransferase alpha; May serve as a regulatory subunit and allow allosteric feedback inhibition of GMPPB by GDP-mannose	3.72725	9606.ENSP00000350949	42.1358	14.4336	26.8337	GMPPA	2.7.7.13,29926,A0A024R482,A6NJ74,A8K3Q6,AAD38517.1,AAH07456.1,AAMR,AAY15053.1,AF135422,AK000999,AK022578,AK222951,AK290671,B3KMT4,BAA91460.1,BAD96671.1,BAF83360.1,BAG51096.1,BC007456,C9J255,C9JAH0,CCDS2441,CCDS2441.1,EAW70755.1,EAW70757.1,EAW70758.1,EAW70759.1,EC 2.7.7.13,ENSG00000144591,ENSP00000273078,ENSP00000315925,ENSP00000340760,ENSP00000350949,ENSP00000363016,ENSP00000363024,ENSP0000036302…	false	GMPPA	Q96IJ6	0.1	6.09751	0.1
https://smart.embl.de/smart/DDvec.cgi?smart=260:Pfam_Glyco_tranf_2_3(24|235)+	Dolichol-phosphate mannosyltransferase subunit 1; Transfers mannose from GDP-mannose to dolichol monophosphate to form dolichol phosphate mannose (Dol-P-Man) which is the mannosyl donor in pathways leading to N-glycosylation, glycosyl phosphatidylinositol membrane anchoring, and O- mannosylation of proteins; catalytic subunit of the dolichol- phosphate mannose (DPM) synthase complex; Glycosyltran…	2.46162	9606.ENSP00000360644	58.8035	55.3072	66.141	DPM1	2.4.1.83,8813,AAC98797.1,AAH07073.1,AAH08466.1,AAH16322.1,AF007875,AK289569,BAA25646.1,BAA25647.1,BAF82258.1,BC007073,BC008466,BC016322,CAB53749.1,CAG33207.1,CCDS13434,CCDS13434.1,CCDS82628,CDGIE,CR456926,D86198,D86202,DPM synthase complex, catalytic subunit,DPM synthase subunit 1,DPM1,DPM1-001,DPM1-002,DPM1-003,DPM1-004,DPM1-005,DPM1-006,DPM1_HUMAN,Dolichol-phosphate mannose synthase subunit 1,D…	false	DPM1	O60762	0.1	7.20495	25.4183
https://smart.embl.de/smart/DDvec.cgi?smart=928:DUF3452(103|229)+RB_A(373|573)+CYCLIN(660|761)+Rb_C(768|927)+	Retinoblastoma-associated protein; Key regulator of entry into cell division that acts as a tumor suppressor. Promotes G0-G1 transition when phosphorylated by CDK3/cyclin-C. Acts as a transcription repressor of E2F1 target genes. The underphosphorylated, active form of RB1 interacts with E2F1 and represses its transcription activity, leading to cell cycle arrest. Directly involved in heterochroma…	0	9606.ENSP00000267163	#N/A	#N/A	#N/A	RB1	1AD6,1GH6,1GUX,1H25,1N4M,1O9K,1PJM,2AZE,2QDJ,2R7G,3N5U,3POM,4CRI,4ELJ,4ELL,5925,A0A024RDV3,A8K5E3,AAA53483.1,AAA53484.1,AAA60259.1,AAA65735.1,AAA65736.1,AAA65737.1,AAA65738.1,AAA65739.1,AAA65740.1,AAA65741.1,AAA65743.1,AAA65744.1,AAA65745.1,AAA65746.1,AAA65747.1,AAA65749.1,AAA69806.1,AAA69807.1,AAA69808.1,AAA82557.1,AAA82558.1,AAA82563.1,AAB59465.1,AAB59467.1,AAB59471.1,AAB59473.1,AAB59479.1,AAB5…	false	RB1	P62877	#N/A	#N/A	#N/A
https://smart.embl.de/smart/DDvec.cgi?smart=1632:DMAP_binding(16|122)+Pfam_DNMT1-RFD(415|550)+Pfam_zf-CXXC(661|707)+BAH(771|896)+BAH(947|1116)+Pfam_DNA_methylase(1155|1610)+	DNA (cytosine-5)-methyltransferase 1; Methylates CpG residues. Preferentially methylates hemimethylated DNA. Associates with DNA replication sites in S phase maintaining the methylation pattern in the newly synthesized strand, that is essential for epigenetic inheritance. Associates with chromatin during G2 and M phases to maintain DNA methylation independently of replication. It is responsible f…	1.21904	9606.ENSP00000352516	164.842	167.104	122.026	DNMT1	1786,2.1.1.37,3EPZ,3PTA,3SWR,4WXX,4YOC,4Z96,4Z97,5WVO,5YDR,A0A024R7E3,A0AV63,AAD51619.1,AAD54507.1,AAF23609.1,AAH92517.1,AAI26228.1,AAI44094.1,AC010077,ADCADN,AF180682,AH008119,AIM,AK122759,B3KVA0,B7ZLW6,BAG53712.1,BC092517,BC126227,BC144093,CAA45219.1,CAB005876,CCDS12228,CCDS12228.1,CCDS45958,CCDS45958.1,CHEMBL1993,CXXC-type zinc finger protein 9,CXXC9,DNA (cytosine-5)-methyltransferase 1,DNA (c…	false	DNMT1	P26358	52.9299	54.8713	87.2105
https://smart.embl.de/smart/DDvec.cgi?smart=153:Pfam_Ribosomal_L7Ae(45|139)+	"H/ACA ribonucleoprotein complex subunit 2; Required for ribosome biogenesis and telomere maintenance. Part of the H/ACA small nucleolar ribonucleoprotein (H/ACA snoRNP) complex, which catalyzes pseudouridylation of rRNA. This involves the isomerization of uridine such that the ribose is subsequently attached to C5, instead of the normal N1. Each rRNA can contain up to 100 pseudouridine (""psi"")…	1.94175	9606.ENSP00000274606	51.7894	77.3368	47.7102	NHP2	55651,A6NKY8,AAF28964.1,AAH00009.1,AAH06387.1,AAL02175.1,AF161404,AF401219,AJ293309,AK000486,BAA91198.1,BC000009,BC006387,CAC08452.1,CAG33519.1,CCDS34308,CCDS34308.1,CCDS4432,CCDS4432.1,CR457238,D6RC52,D6RCB9,DKCB2,ENSG00000145912,ENSP00000274606,ENSP00000366276,ENSP00000423803,ENSP00000423849,ENSP00000431126,ENST00000274606,ENST00000314397,ENST00000502263,ENST00000510363,ENST00000511078,ENST0000…	false	NHP2	Q9NX24	10.3922	0.1	35.5385
https://smart.embl.de/smart/DDvec.cgi?smart=2090:WD40(138|178)+WD40(182|220)+	Nuclear pore complex protein Nup214; May serve as a docking site in the receptor-mediated import of substrates across the nuclear pore complex; Nucleoporins	1.55751	9606.ENSP00000352400	35.7458	44.0994	34.8271	NUP214	214 kDa nucleoporin,2OIT,3FHC,3FMO,3FMP,5DIS,8021,A6NFQ0,AAH45620.2,AAI05999.1,AB159230,AK303016,AK316417,B4DZN4,B7ZAV2,BAA03515.1,BAD07398.1,BAG64146.1,BAH14788.1,BC045620,BC105998,CAA45535.1,CAI41111.1,CAIN,CAN,CAN protein, putative oncogene,CCDS6940,CCDS6940.1,CCDS83429,CCDS83430,D14689,D9S46E,E9PKD2,E9PS86,ENSG00000126883,ENSP00000247296,ENSP00000277427,ENSP00000320178,ENSP00000346167,ENSP000…	false	NUP214	P35658	13.1673	13.4711	12.3201
https://smart.embl.de/smart/DDvec.cgi?smart=479:DEXDc(111|310)+HELICc(347|434)+	ATP-dependent RNA helicase DDX19B; ATP-dependent RNA helicase involved in mRNA export from the nucleus. Rather than unwinding RNA duplexes, DDX19B functions as a remodeler of ribonucleoprotein particles, whereby proteins bound to nuclear mRNA are dissociated and replaced by cytoplasmic mRNA binding proteins; DEAD-box helicases	0	9606.ENSP00000288071	#N/A	#N/A	#N/A	DDX19B	11269,3.6.4.13,3EWS,3FHC,3FHT,3FMO,3FMP,3G0H,6B4I,6B4J,6B4K,A0A024QZ90,AAH03626.1,AAH10008.1,AAI10806.1,AAK40102.1,AF353720,AJ237946,AK027378,AK296868,AK301938,AK302107,AK316346,AL136639,ATP-dependent RNA helicase DDX19/DBP5 ,ATP-dependent RNA helicase DDX19B,B3KNE9,B4DL69,B4DXS6,BAG51311.1,BAG59431.1,BAG63358.1,BAG63488.1,BAH14717.1,BC003626,BC010008,BC110805,CAB037229,CAB037284,CAB52189.1,CAB66…	false	DDX19B	Q9UMR2	#N/A	#N/A	#N/A
https://smart.embl.de/smart/DDvec.cgi?smart=268:Pfam_Cyto_heme_lyase(3|263)+	Cytochrome c-type heme lyase; Links covalently the heme group to the apoprotein of cytochrome c	-3.31745	9606.ENSP00000326579	12.5081	0.1	0.1	HCCS	3052,4.4.1.17,A0A024RBY9,AAB19007.1,AAC35274.1,AAH01691.1,AAH95455.1,AF053010,AF053011,AF053012,AF053013,AF053014,AF053015,AK097815,B3KUS1,BAG53533.1,BC001691,BC095455,CCDS14139,CCDS14139.1,CCHL,CCHL_HUMAN,Cytochrome c heme-lyase ,Cytochrome c-type heme lyase,EAW98783.1,EAW98784.1,EAW98785.1,EC 4.4.1.17,ENSG00000004961,ENSP00000005177,ENSP00000326579,ENSP00000326740,ENSP00000326812,ENSP0000034572…	false	HCCS	P53701	51.7234	46.3934	28.57
https://smart.embl.de/smart/DDvec.cgi?smart=453:Pfam_Peptidase_M16(48|194)+Pfam_Peptidase_M16_C(199|378)+	Cytochrome b-c1 complex subunit 2, mitochondrial; This is a component of the ubiquinol-cytochrome c reductase complex (complex III or cytochrome b-c1 complex), which is part of the mitochondrial respiratory chain. The core protein 2 is required for the assembly of the complex; M16 metallopeptidases	0	9606.ENSP00000268379	#N/A	#N/A	#N/A	UQCRC2	1.10.2.2,5XTE,5XTH,5XTI,7385,AAA35710.1,AAH00484.1,AAH03136.1,AK094006,B3KSN4,BAG52796.1,BC000484,BC003136,CCDS10601,CCDS10601.1,Complex III subunit 2,Core protein II,Cytochrome b-c1 complex subunit 2, mitochondrial,EAW50591.1,EAW50592.1,ENSG00000140740,ENSP00000268379,ENSP00000321270,ENSP00000455088,ENSP00000456232,ENSP00000456738,ENSP00000457600,ENSP00000457662,ENSP00000479799,ENST00000268379,E…	false	UQCRC2	Q9Y5J1	#N/A	#N/A	#N/A
https://smart.embl.de/smart/DDvec.cgi?smart=283:Pfam_Porin_3(3|276)+	Voltage-dependent anion-selective channel protein 1; Forms a channel through the mitochondrial outer membrane and also the plasma membrane. The channel at the outer mitochondrial membrane allows diffusion of small hydrophilic molecules; in the plasma membrane it is involved in cell volume regulation and apoptosis. It adopts an open conformation at low or zero membrane potential and a closed confo…	0	9606.ENSP00000265333	#N/A	#N/A	#N/A	VDAC1	2JK4,2K4T,5JDP,5XDN,5XDO,6G6U,6G73,7416,AAA61272.1,AAC24723.1,AAD54939.1,AAH08482.1,AAH71168.1,AAH90042.1,AC005200,AC025177,AF151093,AF151094,AF151095,AF151096,AF151097,AJ250032,AJ250033,AJ250034,AJ250035,AJ250036,AJ250037,AJ250038,AJ250039,AK122953,B3KVK4,BAG53816.1,BC008482,BC071168,BC090042,C9JI87,CAB005885,CAB58127.1,CCDS4168,CCDS4168.1,D3DQ93,EAW62281.1,EAW62282.1,EAW62283.1,EAW62285.1,EAW62…	false	VDAC1	Q7Z5K2	#N/A	#N/A	#N/A
https://smart.embl.de/smart/DDvec.cgi?smart=213:Pfam_Oxidored_q6(87|197)+	NADH dehydrogenase [ubiquinone] iron-sulfur protein 7, mitochondrial; Core subunit of the mitochondrial membrane respiratory chain NADH dehydrogenase (Complex I) that is believed to belong to the minimal assembly required for catalysis. Complex I functions in the transfer of electrons from NADH to the respiratory chain. The immediate electron acceptor for the enzyme is believed to be ubiquinone	0	9606.ENSP00000233627	#N/A	#N/A	#N/A	NDUFS7	1.6.99.3,374291,5XTB,5XTD,5XTH,5XTI,7.1.1.2,AAC27669.1,AAH01715.2,AAH05954.1,AAI11518.1,AAP97240.1,AF115969,AK091623,AK222738,B3KRI2,BAD96458.1,BAG52394.1,BC001715,BC005954,BC111517,CCDS12063,CCDS12063.1,CI-20,CI-20KD,CI-20kD,Complex I-20kD,EC 7.1.1.2,ENSG00000115286,ENSP00000233627,ENSP00000252286,ENSP00000318995,ENSP00000364262,ENSP00000371883,ENSP00000388398,ENSP00000406630,ENSP00000411392,ENS…	false	NDUFS7	Q15843	#N/A	#N/A	#N/A
https://smart.embl.de/smart/DDvec.cgi?smart=480:Pfam_Peptidase_M16(58|205)+Pfam_Peptidase_M16_C(210|395)+	Cytochrome b-c1 complex subunit 1, mitochondrial; This is a component of the ubiquinol-cytochrome c reductase complex (complex III or cytochrome b-c1 complex), which is part of the mitochondrial respiratory chain. This protein may mediate formation of the complex between cytochromes c and c1; M16 metallopeptidases	0	9606.ENSP00000203407	#N/A	#N/A	#N/A	UQCRC1	1.10.2.2,5XTE,5XTH,5XTI,7384,AAA20046.1,AAH09586.1,AK302840,AK313090,B2R7R8,B4DZB9,BAA05495.1,BAG35915.1,BAG64031.1,BC009586,CAB033782,CCDS2774,CCDS2774.1,Complex III subunit 1,Core protein I,Cytochrome b-c1 complex subunit 1, mitochondrial,D26485,D3S3191,EAW64898.1,ENSG00000010256,ENSP00000203407,ENSP00000388660,ENSP00000393696,ENST00000203407,ENST00000412343,ENST00000415995,ENST00000460105,ENST…	false	UQCRC1	P22695	#N/A	#N/A	#N/A
https://smart.embl.de/smart/DDvec.cgi?smart=325:Pfam_Cytochrom_C1(96|314)+	Cytochrome c1, heme protein, mitochondrial; This is the heme-containing component of the cytochrome b-c1 complex, which accepts electrons from Rieske protein and transfers electrons to cytochrome c in the mitochondrial respiratory chain; Apoptosome	-1.64781	9606.ENSP00000317159	79.2845	71.1658	51.4326	CYC1	1537,5XTE,5XTH,5XTI,7.1.1.8,AAA35730.1,AAA52135.1,AAH01006.1,AAH15616.1,AAH20566.1,AAV38601.1,ABB96244.1,Apoptosome,BC001006,BC015616,BC020566,BT019798,CAA30052.1,CAG46475.1,CCDS6415,CCDS6415.1,CR541674,CY1_HUMAN,CYC1,CYC1-001,CYC1-002,CYC1-003,CYC1-004,Complex III subunit 4,Complex III subunit IV,Cytochrome b-c1 complex subunit 4,Cytochrome c-1,Cytochrome c1,Cytochrome c1, heme protein, mitochon…	false	CYC1	P08574	247.4	210.172	175.044
https://smart.embl.de/smart/DDvec.cgi?smart=634:Pfam_HS1_rep(83|118)+Pfam_HS1_rep(120|155)+Pfam_HS1_rep(157|192)+Pfam_HS1_rep(194|229)+Pfam_HS1_rep(231|266)+Pfam_HS1_rep(268|296)+COIL(311|364)+SH3(458|513)+	Contributes to the organization of the actin cytoskeleton and cell shape . Plays a role in the formation of lamellipodia and in cell migration. Plays a role in the regulation of neuron morphology, axon growth and formation of neuronal growth cones (By similarity). Through its interaction with CTTNBP2, involved in the regulation of neuronal spine density (By similarity). Plays a role in the invasi…	1.18235	9606.ENSP00000365745	82.7456	93.3428	75.6529	CTTN	1X69,2017,2D1X,A0A024R5M3,AAA58455.1,AAH08799.1,AAH33889.1,AB036705,AJ288897,AK291097,AK304582,AP000487,Amplaxin,B4E358,BAD06416.1,BAF83786.1,BAG65370.1,BC008799,BC033889,CAB011235,CCDS41680,CCDS41680.1,CCDS53676,CCDS53676.1,CCDS8197,CCDS8197.1,CTTN,CTTN-001,CTTN-002,CTTN-004,CTTN-005,CTTN-006,CTTN-007,CTTN-008,CTTN-009,CTTN-010,CTTN-011,CTTN-012,CTTN-013,CTTN-014,CTTN-015,CTTN-016,Cortactin,E9PK…	false	CTTN	Q14247	52.4006	25.442	33.0829
https://smart.embl.de/smart/DDvec.cgi?smart=1265:Pfam_S-methyl_trans(31|338)+Pfam_Pterin_bind(375|613)+B12-binding_2(669|755)+Pfam_B12-binding(773|874)+Pfam_Met_synt_B12(965|1246)+	Methionine synthase; Catalyzes the transfer of a methyl group from methyl- cobalamin to homocysteine, yielding enzyme-bound cob(I)alamin and methionine. Subsequently, remethylates the cofactor using methyltetrahydrofolate (By similarity); Belongs to the vitamin-B12 dependent methionine synthase family	-3.73717	9606.ENSP00000355536	0.1	0.1	7.49493	MTR	2.1.1.13,2O2K,4548,4CCZ,A1L4N8,A9Z1W4,AAB39704.1,AAB58906.1,AAC51188.1,AAI30617.1,AAI36441.1,AAI44096.1,AL359259,B1ANE3,B7ZLW7,B9EGF7,BC130616,BC136440,BC144095,CAH70983.1,CAH73198.1,CCDS1614,CCDS1614.1,CCDS73054,CCDS73054.1,CHEMBL2150844,EAW70066.1,EC 2.1.1.13,ENSG00000116984,ENSP00000264178,ENSP00000333768,ENSP00000355534,ENSP00000355535,ENSP00000355536,ENSP00000396062,ENSP00000402255,ENSP00000…	false	MTR	Q99707	26.86	43.9697	31.7836
https://smart.embl.de/smart/DDvec.cgi?smart=405:Pfam_Aminotran_1_2(33|242)+	Cystathionine gamma-lyase; Catalyzes the last step in the trans-sulfuration pathway from methionine to cysteine. Has broad substrate specificity. Converts cystathionine to cysteine, ammonia and 2-oxobutanoate. Converts two cysteine molecules to lanthionine and hydrogen sulfide. Can also accept homocysteine as substrate. Specificity depends on the levels of the endogenous substrates. Generates the…	-2.89971	9606.ENSP00000359976	21.0073	39.0476	1.44839	CTH	1491,2NMP,3COG,3ELP,4.4.1.1,5EIG,5TSU,5TT2,6NBA,AAB24699.1,AAB24700.1,AAH15807.1,AAP35528.1,AK223376,AK303946,AL354872,B4E1R2,BAD97096.1,BAG64874.1,BC015807,BT006882,CAC12901.1,CAC12902.1,CCDS53333,CCDS53333.1,CCDS650,CCDS650.1,CCDS651,CCDS651.1,CGL_HUMAN,CTH,CTH-001,CTH-002,CTH-003,CTH-004,CTH-201,Cystathionine gamma-lyase,Cystathionine gamma-lyase ,Cysteine-protein sulfhydrase,E9PDV0,EAX06450.1…	false	CTH	P32929	160.17	136.533	162.282
https://smart.embl.de/smart/DDvec.cgi?smart=432:Pfam_PAG(2|432)+	Phosphoprotein associated with glycosphingolipid-enriched microdomains 1; Negatively regulates TCR (T-cell antigen receptor)- mediated signaling in T-cells and FCER1 (high affinity immunoglobulin epsilon receptor)-mediated signaling in mast cells. Promotes CSK activation and recruitment to lipid rafts, which results in LCK inhibition. Inhibits immunological synapse formation by preventing dynamic…	0	9606.ENSP00000220597	#N/A	#N/A	#N/A	PAG1	55824,A8K1A3,AAF67343.1,AAH90931.1,AAI12160.1,AF240634,AK000680,AK289818,BAA91321.1,BAF82507.1,BC090931,BC112159,CBP,CCDS6227,CCDS6227.1,Csk-binding protein,EAW87086.1,ENSG00000076641,ENSP00000220597,ENST00000220597,ENST00000519326,ENST00000522811,ENST00000523463,HGNC:30043,HPA001632,Hs.266175,Hs.598803,Hs.598806,Hs.609820,Hs.673010,NM_018440,NM_018440.3,NP_060910,NP_060910.3,NX_Q9NWQ8,OMIM:60576…	false	PAG1	P42336	#N/A	#N/A	#N/A
https://smart.embl.de/smart/DDvec.cgi?smart=381:RIIa(25|62)+cNMP(137|253)+cNMP(255|374)+	cAMP-dependent protein kinase type I-alpha regulatory subunit; Regulatory subunit of the cAMP-dependent protein kinases involved in cAMP signaling in cells	1.43753	9606.ENSP00000376475	56.7668	61.9105	57.6275	PRKAR1A	2.7.11.1,5573,5KJX,5KJY,5KJZ,603459,AAB50921.1,AAB50922.1,AAH36285.1,AAH93042.1,AAL05860.1,ACRDYS1,ADOHR,AF411298,AK097580,AK312307,B2R5T5,BAG35232.1,BAG53489.1,BC036285,BC093042,CAA68925.1,CAB019378,CAMP-dependent protein kinase regulator,CAR,CCDS11678,CCDS11678.1,CCDS62307,CCDS62307.1,CNC,CNC1,Carney complex type 1,EAW89060.1,EAW89061.1,EAW89062.1,EAW89063.1,EAW89065.1,ENSG00000108946,ENSP00000…	false	PRKAR1A	P10644	33.8115	17.7296	13.5503
https://smart.embl.de/smart/DDvec.cgi?smart=418:RIIa(7|44)+cNMP(154|274)+cNMP(276|400)+	cAMP-dependent protein kinase type II-beta regulatory subunit; Regulatory subunit of the cAMP-dependent protein kinases involved in cAMP signaling in cells. Type II regulatory chains mediate membrane association by binding to anchoring proteins, including the MAP2 kinase	0	9606.ENSP00000265717	#N/A	#N/A	#N/A	PRKAR2B	2.7.11.1,5577,A0A024R712,A3R6R8,A4D0R9,AAA60099.1,AAC08318.1,AAS07389.1,ABO15447.1,AC006387,AK291441,BAF84130.1,CAMP-dependent protein kinase regulator,CCDS5740,CCDS5740.1,EAL24395.1,EAW83390.1,EAW83391.1,EF157730,ENSG00000005249,ENSP00000265717,ENSP00000377237,ENSP00000438976,ENSP00000440531,ENST00000265717,ENST00000393613,ENST00000488792,ENST00000539794,ENST00000543645,HGNC:9392,HPA008421,Hs.43…	false	PRKAR2B	P43686	#N/A	#N/A	#N/A
https://smart.embl.de/smart/DDvec.cgi?smart=334:JAB_MPN(54|191)+	COP9 signalosome complex subunit 5; Probable protease subunit of the COP9 signalosome complex (CSN), a complex involved in various cellular and developmental processes. The CSN complex is an essential regulator of the ubiquitin (Ubl) conjugation pathway by mediating the deneddylation of the cullin subunits of the SCF-type E3 ligase complexes, leading to decrease the Ubl ligase activity of SCF-typ…	-1.44266	9606.ENSP00000350512	26.869	21.4427	33.5881	COPS5	10987,3.4.-.-,4D10,4D18,4F7O,4WSN,5JOG,5JOH,5M5Q,6R6H,6R7F,6R7H,6R7I,A0A024R7W9,AAB16847.1,AAD03468.1,AAH01187.1,AAH01859.1,AAH07272.1,AAL82571.1,AY078082,BC001187,BC001859,BC007272,BX648542,CAB004242,CAG46479.1,CAH10375.1,CCDS6198,CCDS6198.1,COP9 signalosome,COP9 signalosome complex subunit 5,COP9 signalosome complex subunit 5 ,COP9 signalosome subunit 5,COP9 subunit 5,COPS5,COPS5-001,COPS5-002,…	false	COPS5	Q92905	80.0469	84.9713	57.6041
https://smart.embl.de/smart/DDvec.cgi?smart=259:Pfam_UBA_4(9|50)+Pfam_Cullin_binding(136|246)+	DCN1-like protein 1; Part of an E3 ubiquitin ligase complex for neddylation. Promotes neddylation of cullin components of E3 cullin-RING ubiquitin ligase complexes. Acts by binding to cullin-RBX1 complexes in the cytoplasm and promoting their nuclear translocation, enhancing recruitment of E2-NEDD8 (UBE2M-NEDD8) thioester to the complex, and optimizing the orientation of proteins in the complex t…	0	9606.ENSP00000292782	#N/A	#N/A	#N/A	DCUN1D1	3TDU,3TDZ,4P5O,54165,5UFI,5V83,5V86,5V88,6B5Q,6BG3,6BG5,6P5V,6P5W,AAG00606.2,AAH09478.1,AAH13163.2,AAL78672.1,AAL78673.1,AF292100,AF456425,AF456426,AK025764,AK056335,AK314480,B2RB37,BAB15235.1,BAG37084.1,BAG51680.1,BC009478,BC013163,C9J0B2,C9J8R4,C9JRU6,C9JUW4,C9JVE2,CCDS3240,CCDS3240.1,CCDS77862,DCN1,DCN1-like protein 1,DCN1-like protein 1/2,DCNL1,DCNL1_HUMAN,DCUN1 domain-containing protein 1,DC…	false	DCUN1D1	Q96GG9	#N/A	#N/A	#N/A
https://smart.embl.de/smart/DDvec.cgi?smart=423:PINT(293|383)+	COP9 signalosome complex subunit 3; Component of the COP9 signalosome complex (CSN), a complex involved in various cellular and developmental processes. The CSN complex is an essential regulator of the ubiquitin (Ubl) conjugation pathway by mediating the deneddylation of the cullin subunits of SCF-type E3 ligase complexes, leading to decrease the Ubl ligase activity of SCF-type complexes such as …	0	9606.ENSP00000268717	#N/A	#N/A	#N/A	COPS3	4D10,4D18,4WSN,6R6H,6R7F,6R7H,6R7I,6R7N,8533,AAC14197.1,AAD41247.1,AAH01891.1,AF031647,AF098109,AK302304,AK312476,AK316400,B2R683,B4DY81,BAG35380.1,BAG63643.1,BAH14771.1,BC001891,C9JLV5,CCDS11183,CCDS11183.1,CCDS56022,CCDS56022.1,COP9 signalosome,COP9 signalosome complex subunit 3,COP9 signalosome subunit 3,COP9 subunit 3,COPS3,COPS3-001,COPS3-002,COPS3-003,COPS3-004,COPS3-005,COPS3-006,COPS3-007…	false	COPS3	Q9UNS2	#N/A	#N/A	#N/A
https://smart.embl.de/smart/DDvec.cgi?smart=406:PINT(295|377)+	COP9 signalosome complex subunit 4; Component of the COP9 signalosome complex (CSN), a complex involved in various cellular and developmental processes. The CSN complex is an essential regulator of the ubiquitin (Ubl) conjugation pathway by mediating the deneddylation of the cullin subunits of SCF-type E3 ligase complexes, leading to decrease the Ubl ligase activity of SCF-type complexes such as …	0	9606.ENSP00000264389	#N/A	#N/A	#N/A	COPS4	4D0P,4D10,4D18,4WSN,51138,6R6H,6R7F,6R7H,6R7I,6R7N,AAD43021.1,AAH04302.1,AAH09292.1,AAH93007.1,AC108473,AF100757,AK001210,AK024005,AK094238,B3KN88,B3KST5,BAA91555.1,BAG51250.1,BAG52847.1,BC004302,BC009292,BC093007,CCDS3600,CCDS3600.1,CCDS58909,CCDS58909.1,CCDS82935,COP9 signalosome,COP9 signalosome complex subunit 4,COP9 signalosome subunit 4,COP9 subunit 4,COPS4,COPS4-001,COPS4-002,COPS4-003,COP…	false	COPS4	Q9BT78	#N/A	#N/A	#N/A
https://smart.embl.de/smart/DDvec.cgi?smart=183:UBCc(32|173)+	NEDD8-conjugating enzyme Ubc12; Accepts the ubiquitin-like protein NEDD8 from the UBA3- NAE1 E1 complex and catalyzes its covalent attachment to other proteins. The specific interaction with the E3 ubiquitin ligase RBX1, but not RBX2, suggests that the RBX1-UBE2M complex neddylates specific target proteins, such as CUL1, CUL2, CUL3 and CUL4. Involved in cell proliferation	-1.11417	9606.ENSP00000253023	84.9134	181.145	152.589	UBE2M	1TT5,1Y8X,2.3.2.-,2.3.2.34,2NVU,3TDU,3TDZ,4GAO,4P5O,9040,A0A024R4T4,AAC26141.1,AAH58924.1,AAP35400.1,AB012191,AF075599,BAA33145.1,BC058924,BT006754,CAB004993,CCDS12987,CCDS12987.1,EAW72612.1,EAW72613.1,EC 2.3.2.34,ENSG00000130725,ENSP00000253023,ENSP00000468940,ENSP00000469855,ENST00000253023,ENST00000593801,ENST00000595957,ENST00000596985,ENST00000599829,HGNC:12491,Hs.596702,M0QX69,M0QYI6,NEDD8 …	false	UBE2M	P61081	346.055	256.83	303.361
https://smart.embl.de/smart/DDvec.cgi?smart=81:UBQ(1|72)+	NEDD8; Ubiquitin-like protein which plays an important role in cell cycle control and embryogenesis. Covalent attachment to its substrates requires prior activation by the E1 complex UBE1C- APPBP1 and linkage to the E2 enzyme UBE2M. Attachment of NEDD8 to cullins activates their associated E3 ubiquitin ligase activity, and thus promotes polyubiquitination and proteasomal degradation of cyclins an…	0	9606.ENSP00000250495	#N/A	#N/A	#N/A	NEDD8	1NDD,1R4M,1R4N,1XT9,2BKR,2KO3,2N7K,2NVU,3DBH,3DBL,3DBR,3DQV,3GZN,4738,4F8C,4FBJ,4HCP,4P5O,6R7F,AAI04201.1,AAI04202.1,AAI04665.1,AL096870,BAA04889.1,BC104200,BC104201,BC104664,CAB004082,CAG28590.1,CCDS9621,CCDS9621.1,CR407662,D23662,ENSG00000129559,ENSP00000250495,ENSP00000380040,ENSP00000434853,ENSP00000448192,ENST00000250495,ENST00000396828,ENST00000524927,ENST00000526430,ENST00000527046,ENST000…	false	NEDD8	Q9Y2X3	#N/A	#N/A	#N/A
https://smart.embl.de/smart/DDvec.cgi?smart=108:RING(42|97)+	E3 ubiquitin-protein ligase RBX1; E3 ubiquitin ligase component of multiple cullin-RING- based E3 ubiquitin-protein ligase (CRLs) complexes which mediate the ubiquitination and subsequent proteasomal degradation of target proteins, including proteins involved in cell cycle progression, signal transduction, transcription and transcription- coupled nucleotide excision repair. CRLs complexes and ARI…	0	9606.ENSP00000216225	#N/A	#N/A	#N/A	RBX1	1LDJ,1LDK,1U6G,2.3.2.27,2.3.2.32,2HYE,2LGV,3DPL,3DQV,3RTR,4F52,4P5O,5N4W,9978,AAD29715.1,AAD30146.1,AAH01466.1,AAH17370.2,AAM21718.1,AF140598,AF142059,AK315722,AY099360,B2RDY1,BA554C12.1,BAG38078.1,BC001466,BC017370,CAB62925.1,CAG30446.1,CCDS14009,CCDS14009.1,CR456560,E3 ubiquitin-protein ligase RBX1,E3 ubiquitin-protein transferase RBX1,EAW60403.1,EC 2.3.2.32,ENSG00000100387,ENSP00000216225,ENST…	false	RBX1	P35250	#N/A	#N/A	#N/A
https://smart.embl.de/smart/DDvec.cgi?smart=450:PAM(176|350)+PINT(352|434)+	COP9 signalosome complex subunit 2; Essential component of the COP9 signalosome complex (CSN), a complex involved in various cellular and developmental processes. The CSN complex is an essential regulator of the ubiquitin (Ubl) conjugation pathway by mediating the deneddylation of the cullin subunits of SCF-type E3 ligase complexes, leading to decrease the Ubl ligase activity of SCF-type complexe…	0	9606.ENSP00000299259	#N/A	#N/A	#N/A	COPS2	4D10,4D18,4WSN,6A73,6R6H,6R7F,6R7H,6R7I,6R7N,9318,AAC34122.1,AAC41734.1,AAD30269.1,AAD43026.1,AAH12629.1,AAK26250.1,AB209799,AC013452,AF084260,AF100762,AF120268,AF212227,AK295598,ALIEN,Alien homolog,B4DIH5,BAD93036.1,BAG58487.1,BC012629,CAG46860.1,CCDS32235,CCDS32235.1,CCDS45257,CCDS45257.1,COP9 signalosome,COP9 signalosome complex subunit 2,COP9 signalosome subunit 2,COPS2,COPS2-001,COPS2-002,CO…	false	COPS2	P61201	#N/A	#N/A	#N/A
https://smart.embl.de/smart/DDvec.cgi?smart=379:Pfam_zf-LYAR(31|58)+COIL(177|219)+	Cell growth-regulating nucleolar protein; Zinc fingers C2HC-type	2.75486	9606.ENSP00000345917	82.5368	53.6278	53.4046	LYAR	55646,AAF42870.1,AAH15796.1,AF229835,AK000432,AL136750,BAA91162.1,BC015796,CAB66684.1,CAG38579.1,CCDS3374,CCDS3374.1,CR533548,Cell growth-regulating nucleolar protein,D3DVS4,D6RDJ1,EAW82437.1,EAW82438.1,EAW82439.1,ENSG00000145220,ENSP00000273821,ENSP00000345917,ENSP00000372194,ENSP00000397367,ENSP00000420902,ENST00000273821,ENST00000343470,ENST00000382746,ENST00000452476,ENST00000502917,ENST00000…	false	LYAR	Q9NX58	0.1	23.5493	4.43555
https://smart.embl.de/smart/DDvec.cgi?smart=279:Pfam_DEAD(128|238)+	Protein CMSS1; Cms1 ribosomal small subunit homolog	-1.43007	9606.ENSP00000410396	12.1266	16.5832	0.1	CMSS1	84319,A8K5S7,AAH06475.1,AAH06512.1,AK291392,AK300704,AK312483,B4DUM1,BAF84081.1,BAG35386.1,BAG62383.1,BC006475,BC006512,C3orf26,C9IY68,C9J384,CCDS2935,CCDS2935.1,CCDS54618,CCDS54618.1,CMS1_HUMAN,CMSS1,CMSS1-001,CMSS1-002,CMSS1-003,CMSS1-004,CMSS1-005,CMSS1-006,CMSS1-007,CMSS1-008,CMSS1-009,Cms1 ribosomal small subunit homolog,Cms1 ribosomal small subunit homolog (yeast),D3DN44,E9PHS3,EAW79829.1,E…	false	CMSS1	Q9BQ75	24.9879	23.0289	29.6141
https://smart.embl.de/smart/DDvec.cgi?smart=3256:FHA(26|76)+Pfam_PP1_bind(502|561)+K167R(1002|1113)+K167R(1124|1235)+K167R(1246|1357)+K167R(1368|1478)+K167R(1489|1599)+K167R(1610|1721)+K167R(1732|1843)+K167R(1854|1965)+K167R(1976|2087)+K167R(2098|2205)+K167R(2216|2327)+K167R(2337|2448)+K167R(2459|2570)+K167R(2581|2690)+K167R(2701|2811)+K167R(2820|2929)+	Proliferation marker protein Ki-67; Required to maintain individual mitotic chromosomes dispersed in the cytoplasm following nuclear envelope disassembly. Associates with the surface of the mitotic chromosome, the perichromosomal layer, and covers a substantial fraction of the chromosome surface. Prevents chromosomes from collapsing into a single chromatin mass by forming a steric and electrostat…	-1.04181	9606.ENSP00000357643	47.7071	72.8396	73.4952	MKI67	1R21,2AFF,4288,5J28,AL355529,Antigen KI-67,Antigen Ki67,Antigen identified by monoclonal antibody Ki-67,CAA46519.1,CAA46520.1,CAA64388.1,CAB000058,CAH73169.1,CCDS53588,CCDS53588.1,CCDS7659,CCDS7659.1,ENSG00000148773,ENSP00000277994,ENSP00000340355,ENSP00000357640,ENSP00000357641,ENSP00000357642,ENSP00000357643,ENSP00000439928,ENSP00000443984,ENSP00000479215,ENST00000277994,ENST00000344483,ENST000…	false	MKI67	P46013	136.133	138.607	124.756
https://smart.embl.de/smart/DDvec.cgi?smart=683:Pfam_CKAP2_C(325|673)+	Cytoskeleton-associated protein 2; Possesses microtubule stabilizing properties. Involved in regulating aneuploidy, cell cycling, and cell death in a p53/TP53-dependent manner (By similarity)	-3.44286	9606.ENSP00000367276	0.1	10.1393	0.1	CKAP2	26586,A2BDE0,A5YM58,AAG33675.1,AAH10901.1,AAI05807.1,AAI30297.1,AAL47212.1,AAL47213.1,ABQ59042.1,AF177227,AJ429398,AK001611,AK022982,AL136848,AL359513,AY062261,AY062262,B4DR35,BAA91788.1,BAB14345.1,BC010901,BC105806,BC130296,C9J649,C9J7Y4,CAB66782.2,CAC17466.1,CAD22295.1,CAH71660.2,CAH71661.2,CCDS41893,CCDS41893.1,CCDS66557,CCDS66557.1,CCDS73578,CCDS73578.1,CCDS9435,CCDS9435.1,CKAP2,CKAP2-001,CKA…	false	CKAP2	Q8WWK9	36.7929	36.7991	38.841
https://smart.embl.de/smart/DDvec.cgi?smart=529:Pfam_NOP5NT(2|66)+NOSIC(161|213)+COIL(442|483)+	Nucleolar protein 58; Required for 60S ribosomal subunit biogenesis (By similarity). Core component of box C/D small nucleolar ribonucleoprotein (snoRNP) particles. Required for the biogenesis of box C/D snoRNAs such as U3, U8 and U14 snoRNAs; Belongs to the NOP5/NOP56 family	0	9606.ENSP00000264279	#N/A	#N/A	#N/A	NOP58	51602,AAD27610.1,AAF29084.1,AAF91394.1,AAH09306.1,AAH32592.1,AAY24145.1,AC064836,AF123534,AF161469,AF263608,AL117554,BC009306,BC032592,CAB55989.2,CCDS2353,CCDS2353.1,ENSG00000055044,ENSP00000264279,ENSP00000388126,ENSP00000388905,ENST00000264279,ENST00000426814,ENST00000433543,ENST00000467734,ENST00000472050,ENST00000478508,ENST00000478941,ENST00000488403,ENST00000492688,ENST00000492740,F8WED0,H7…	false	NOP58	P57740	#N/A	#N/A	#N/A
https://smart.embl.de/smart/DDvec.cgi?smart=796:DEXDc(237|438)+HELICc(477|558)+COIL(611|647)+	Probable ATP-dependent RNA helicase DDX27; Probable ATP-dependent RNA helicase. Component of the nucleolar ribosomal RNA (rRNA) processing machinery that regulates 3' end formation of ribosomal 47S rRNA; DEAD-box helicases	-2.90167	9606.ENSP00000483495	14.9293	17.3289	0.1	DDX27	3.6.4.13,55661,A0AVB6,AAF28937.1,AAG22482.1,AAH09304.2,AAH11927.2,AAH16060.2,AAI26288.1,AAI30276.1,AAI44126.1,AAK21271.1,AAK95821.1,AF161377,AF193054,AF336851,AK000603,AK022979,AK300135,AL049766,AL357560,ATP-dependent RNA helicase DDX27 ,AY044431,B7Z6D5,B7ZLY1,BAA91284.1,BAB14343.1,BAH13221.1,BC009304,BC011927,BC016060,BC126287,BC130275,BC144125,CAH70236.1,CAI22427.1,CCDS13416,CCDS13416.1,DDX27,D…	false	DDX27	Q96GQ7	70.4078	90.2034	81.1991
https://smart.embl.de/smart/DDvec.cgi?smart=648:Pumilio(165|200)+Pumilio(201|236)+Pumilio(237|273)+Pumilio(350|385)+Pumilio(386|422)+Pumilio(424|460)+	Pumilio homolog 3; Inhibits the poly(ADP-ribosyl)ation activity of PARP1 and the degradation of PARP1 by CASP3 following genotoxic stress. Binds to double-stranded RNA or DNA without sequence specificity. Involved in development of the eye and of primordial germ cells (By similarity)	1.78353	9606.ENSP00000380982	83.9385	72.2566	35.4734	KIAA0020	4WZR,4WZW,9933,A8K804,AAH16137.2,AAL06072.1,AAL06073.1,AAL06074.1,AAO85462.1,AF490254,AK292169,AL589675,AY047588,AY047589,AY047590,BAA02808.1,BAF84858.1,BC016137,CAG33238.1,CAI12924.2,CAI15123.2,CCDS6448.2,CR456957,D13645,EAW58802.1,ENSG00000080608,ENSP00000265774,ENSP00000371455,ENSP00000371463,ENSP00000380982,ENSP00000474467,ENST00000265774,ENST00000382024,ENST00000382032,ENST00000397885,ENST00…	false	KIAA0020	Q15397	10.1664	20.814	24.694
https://smart.embl.de/smart/DDvec.cgi?smart=180:PUA(95|170)+	60S ribosome subunit biogenesis protein NIP7 homolog; Required for proper 34S pre-rRNA processing and 60S ribosome subunit assembly; Belongs to the NIP7 family	1.55407	9606.ENSP00000254940	63.6694	107.525	81.6133	NIP7	1SQW,1T5Y,51388,60S ribosome subunit biogenesis protein NIP7,AAD27746.1,AAD40195.1,AAF29143.1,AAH15941.1,AB062398,AB062479,AB112439,AF085360,AF132971,AF161528,AK315355,B2RD04,BAB93485.1,BAB93504.1,BAD05056.1,BAG37751.1,BC015941,CCDS10877,CCDS10877.1,CCDS56003,CCDS56003.1,CGI-37,EAW83271.1,ENSG00000132603,ENSP00000254940,ENSP00000254941,ENSP00000463739,ENSP00000464159,ENSP00000464348,ENST000002549…	false	NIP7	Q9Y221	0.1	33.9579	52.0355
https://smart.embl.de/smart/DDvec.cgi?smart=636:Pumilio(189|220)+Pumilio(263|298)+Pumilio(314|349)+Pumilio(351|387)+Pumilio(509|546)+Pumilio(547|582)+	Nucleolar protein 9; Armadillo-like helical domain containing	3.24859	9606.ENSP00000267425	38.1523	67.0937	24.3744	NOP9	161424,A8MY76,AAH25332.1,AB095941,AK123717,Armadillo-like helical domain containing,B3KVY3,BAC23117.1,BAG53945.1,BC025332,BX248018,C14orf21,CAD62343.1,CCDS66616,CCDS66616.1,CCDS9624,CCDS9624.1,ENSG00000196943,ENSP00000267425,ENSP00000307445,ENSP00000337731,ENSP00000380020,ENSP00000440168,ENSP00000451905,ENST00000267425,ENST00000336557,ENST00000345363,ENST00000396802,ENST00000544934,ENST0000055736…	false	NOP9	Q86U38	0.1	7.20759	6.33042
https://smart.embl.de/smart/DDvec.cgi?smart=2785:Pfam_DRIM(909|1534)+	Small subunit processome component 20 homolog; Involved in 18S pre-rRNA processing. Associates with U3 snoRNA; Armadillo-like helical domain containing	0	9606.ENSP00000261637	#N/A	#N/A	#N/A	UTP20	1A6/DRIM,27340,AAG35208.1,AC063951,AF072718,AJ006778,Armadillo-like helical domain containing,CAA07243.1,CCDS9081,CCDS9081.1,DRIM,Down-regulated in metastasis protein,ENSG00000120800,ENSP00000261637,ENST00000261637,ENST00000551345,ENST00000551825,ENST00000551998,HGNC:17897,Hs.295732,Hs.608769,NM_014503,NM_014503.2,NNP73,NP_055318,NP_055318.2,NX_O75691,Novel nucleolar protein 73,O75691,OMIM:612822…	false	UTP20	Q9NYH9	#N/A	#N/A	#N/A
https://smart.embl.de/smart/DDvec.cgi?smart=681:Pfam_Mpp10(20|654)+	U3 small nucleolar ribonucleoprotein protein MPP10; Component of the 60-80S U3 small nucleolar ribonucleoprotein (U3 snoRNP). Required for the early cleavages during pre-18S ribosomal RNA processing; MPP10 subcomplex	0	9606.ENSP00000244230	#N/A	#N/A	#N/A	MPHOSPH10	10199,A0AVJ8,AAI26390.1,BC126389,CAA67120.1,CCDS1916,CCDS1916.1,CT90,ENSG00000124383,ENSP00000244230,ENSP00000393034,ENSP00000475545,ENST00000244230,ENST00000425650,ENST00000468427,ENST00000476969,ENST00000493360,ENST00000498451,HGNC:7213,HPA035059,HPA035060,HPA049907,Hs.656208,M phase phosphoprotein 10,M-phase phosphoprotein 10,MPHOSPH10,MPHOSPH10-001,MPHOSPH10-002,MPHOSPH10-005,MPHOSPH10-006,MP…	false	MPHOSPH10	O75251	#N/A	#N/A	#N/A
https://smart.embl.de/smart/DDvec.cgi?smart=501:COIL(23|45)+WD40(245|285)+WD40(288|328)+WD40(332|371)+WD40(374|414)+	Periodic tryptophan protein 1 homolog; May play an important role in cell growth and/or transcription; Belongs to the WD repeat PWP1 family	2.42167	9606.ENSP00000387365	35.5912	25.5052	30.3952	PWP1	11137,A0A024RBH5,A8K3R6,AAA65201.1,AAH10921.1,AAH40135.1,AAH46144.1,AC007622,AK290681,AK296252,B4DJV5,BAF83370.1,BAG58967.1,BC000067,BC010921,BC040135,BC046144,CCDS81735,CCDS9114,CCDS9114.1,EAW97802.1,EAW97803.1,ENSG00000136045,ENSP00000258531,ENSP00000387365,ENSP00000438775,ENSP00000439490,ENSP00000445249,ENSP00000447770,ENSP00000448227,ENST00000258531,ENST00000412830,ENST00000538327,ENST0000054…	false	PWP1	Q13610	0.1	0.1	16.876
https://smart.embl.de/smart/DDvec.cgi?smart=1146:Pfam_Nrap(178|320)+Pfam_Nrap_D2(323|463)+Pfam_Nrap_D3(466|629)+Pfam_Nrap_D4(640|846)+Pfam_Nrap_D5(848|1003)+Pfam_Nrap_D6(1005|1137)+	Nucleolar protein 6; Belongs to the NRAP family	-1.91454	9606.ENSP00000297990	16.6912	34.4538	9.88044	NOL6	65083,AAH08298.1,AAH08852.2,AAH30139.1,AAL74403.1,AAL74404.1,AAL74405.1,AF361079,AF361080,AF361081,AK025612,AK026193,BAB15189.1,BAB15389.1,BC008298,BC008852,BC030139,CAI13312.1,CAI13313.1,CAI13314.1,CAI13315.1,CCDS6543,CCDS6543.1,CCDS6544,CCDS6544.1,ENSG00000165271,ENSP00000297990,ENSP00000313978,ENSP00000314336,ENSP00000314918,ENSP00000368783,ENSP00000368784,ENSP00000368787,ENSP00000368791,ENSP0…	false	NOL6	Q9H6R4	62.061	80.6288	87.3717
https://smart.embl.de/smart/DDvec.cgi?smart=597:HAT(87|119)+HAT(121|153)+HAT(156|188)+HAT(304|335)+HAT(452|486)+HAT(488|520)+HAT(524|557)+	U3 small nucleolar RNA-associated protein 6 homolog; Involved in nucleolar processing of pre-18S ribosomal RNA; UTPb subcomplex	0	9606.ENSP00000261708	#N/A	#N/A	#N/A	UTP6	55813,AAF66244.1,AAF71054.1,AAH15454.1,AAH35325.1,AAO15382.1,AF116631,AF244135,AF334386,AJ272197,AK126564,B3KX32,BAG54344.1,BC015454,BC035325,C17orf40,CAB77268.1,CCDS11269,CCDS11269.1,ENSG00000108651,ENSP00000261708,ENSP00000462135,ENSP00000464599,ENST00000261708,ENST00000477128,ENST00000477860,ENST00000484661,ENST00000490218,ENST00000579459,ENST00000579878,ENST00000581012,ENST00000583408,HCA66,H…	false	UTP6	P21796	#N/A	#N/A	#N/A
https://smart.embl.de/smart/DDvec.cgi?smart=239:Pfam_Ribosomal_L10(18|121)+	mRNA turnover protein 4 homolog; Component of the ribosome assembly machinery. Nuclear paralog of the ribosomal protein P0, it binds pre-60S subunits at an early stage of assembly in the nucleolus, and is replaced by P0 in cytoplasmic pre-60S subunits and mature 80S ribosomes	-1.49179	9606.ENSP00000364320	47.2111	49.2448	31.4439	MRTO4	51154,A0A024RAE1,AAD52608.1,AAH03013.1,AAH06504.1,AAP68821.1,AF173378,AK024227,AK027569,AY303790,B3KNB3,BAB55205.1,BAG51275.1,BC003013,BC006504,C1ORF33,C1ORF33-001,C1ORF33-002,C1ORF33-003,C1orf33,CAI22233.1,CCDS191,CCDS191.1,EAW94873.1,EAW94875.1,ENSG00000053372,ENSP00000062038,ENSP00000364320,ENST00000062038,ENST00000330263,ENST00000479559,ENST00000493700,HGNC:18477,HPA026438,HPA026446,MRNA turn…	false	MRTO4	Q9UKD2	89.8747	146.139	123.689
https://smart.embl.de/smart/DDvec.cgi?smart=518:WD40(31|66)+WD40(69|108)+WD40(111|150)+WD40(153|193)+WD40(196|233)+WD40(237|276)+Pfam_UTP15_C(343|490)+	U3 small nucleolar RNA-associated protein 15 homolog; Ribosome biogenesis factor. Involved in nucleolar processing of pre-18S ribosomal RNA. Required for optimal pre- ribosomal RNA transcription by RNA polymerase I; UTPa subcomplex	1.11753	9606.ENSP00000296792	55.6242	60.6715	42.8287	UTP15	84135,AAH13064.1,AK022849,AK074217,AK300525,AK302021,AL831972,B4DU75,B4DXK8,BAB14271.1,BAB85020.1,BAG62237.1,BAG63420.1,BC013064,CAG33576.1,CCDS34186,CCDS34186.1,CCDS68893,CCDS68893.1,CCDS68894,CCDS68894.1,CR457295,D6RF65,ENSG00000164338,ENSP00000296792,ENSP00000421669,ENSP00000424334,ENSP00000424609,ENSP00000424902,ENSP00000440796,ENST00000296792,ENST00000508491,ENST00000508686,ENST00000509005,E…	false	UTP15	Q8TED0	17.4098	18.5912	37.3367
https://smart.embl.de/smart/DDvec.cgi?smart=475:COIL(62|102)+WD40(135|174)+WD40(177|227)+WD40(230|269)+WD40(272|311)+WD40(313|351)+WD40(354|404)+	U3 small nucleolar RNA-interacting protein 2; Component of a nucleolar small nuclear ribonucleoprotein particle (snoRNP) thought to participate in the processing and modification of pre-ribosomal RNA; Belongs to the WD repeat RRP9 family	0	9606.ENSP00000232888	#N/A	#N/A	#N/A	RRP9	4J0W,4JXM,9136,AAH01113.1,AAH09879.1,AAH10048.1,AAH23662.2,AJ001340,AK313696,B2R996,BAG36443.1,BC001113,BC009879,BC010048,BC023662,CAA04687.1,CCDS2837,CCDS2837.1,EAW65159.1,ENSG00000114767,ENSP00000232888,ENST00000232888,HGNC:16829,HPA038798,Hs.153768,NM_004704,NM_004704.4,NP_004695,NP_004695.1,NX_O43818,O43818,OTTHUMG00000156930,OTTHUMP00000211033,OTTHUMT00000346637,Q8IZ30,RNA, U3 small nucleola…	false	RRP9	Q6IN85	#N/A	#N/A	#N/A
https://smart.embl.de/smart/DDvec.cgi?smart=556:WD40(239|279)+WD40(284|324)+WD40(329|369)+WD40(372|410)+WD40(413|453)+WD40(462|503)+WD40(511|549)+	U3 small nucleolar RNA-associated protein 18 homolog; Involved in nucleolar processing of pre-18S ribosomal RNA; UTPb subcomplex	0	9606.ENSP00000225298	#N/A	#N/A	#N/A	UTP18	51096,AAD34043.1,AAG01999.1,AAH25276.2,AF151806,AY007138,BC025276,CCDS42362,CCDS42362.1,CDABP0061,CGI-48,ENSG00000011260,ENSP00000225298,ENSP00000421399,ENSP00000422224,ENSP00000422624,ENSP00000423710,ENSP00000427338,ENSP00000441335,ENSP00000462614,ENSP00000463499,ENSP00000464095,ENSP00000464194,ENST00000225298,ENST00000504660,ENST00000506849,ENST00000506940,ENST00000508506,ENST00000514174,ENST00…	false	UTP18	O75691	#N/A	#N/A	#N/A
https://smart.embl.de/smart/DDvec.cgi?smart=759:RRM(5|76)+RRM(115|187)+COIL(213|233)+RRM(336|415)+RRM(488|576)+	RNA-binding protein 28; Nucleolar component of the spliceosomal ribonucleoprotein complexes; RNA binding motif containing	-2.60285	9606.ENSP00000223073	13.144	0.1	8.33924	RBM28	55131,A0A024R753,A4D100,AAH13889.1,AC018635,AK001239,AK222716,AK300500,ANES,B4DU52,BAA91575.1,BAD96436.1,BAG62214.1,BC013889,C9JAA9,C9JE21,CCDS55159,CCDS55159.1,CCDS5801,CCDS5801.1,E9PDD9,EAL24314.1,EAW83643.1,EAW83644.1,ENSG00000106344,ENSP00000223073,ENSP00000390517,ENSP00000418071,ENSP00000419840,ENSP00000420503,ENST00000223073,ENST00000415472,ENST00000459726,ENST00000478061,ENST00000481788,EN…	false	RBM28	Q9NW13	55.382	22.5373	53.1956
https://smart.embl.de/smart/DDvec.cgi?smart=321:Fibrillarin(88|315)+	rRNA 2'-O-methyltransferase fibrillarin; S-adenosyl-L-methionine-dependent methyltransferase that has the ability to methylate both RNAs and proteins. Involved in pre-rRNA processing by catalyzing the site-specific 2'-hydroxyl methylation of ribose moieties in pre-ribosomal RNA. Site specificity is provided by a guide RNA that base pairs with the substrate. Methylation occurs at a characteristic …	0	9606.ENSP00000221801	#N/A	#N/A	#N/A	FBL	2.1.1.-,2091,2IPX,34 kDa nucleolar scleroderma antigen,AAA52453.1,AAC28913.1,AAD15623.1,AAH15218.2,AAH19260.1,AAH19609.1,AAP35476.1,AAV38946.1,AB451384,AC005393,AC006950,AK296950,B4DLD4,B5BUE8,BAG59496.1,BAG70198.1,BC015218,BC019260,BC019609,BT006830,BT020144,CAA39935.1,CAB001514,CAG33350.1,CCDS12545,CCDS12545.1,CR457069,EAW56925.1,EC 2.1.1.-,ENSG00000105202,ENSP00000221801,ENSP00000469072,ENSP00…	false	FBL	P22087	#N/A	#N/A	#N/A
https://smart.embl.de/smart/DDvec.cgi?smart=1054:Pfam_CBF(523|731)+	CCAAT/enhancer-binding protein zeta; Stimulates transcription from the HSP70 promoter; Armadillo-like helical domain containing	1.86107	9606.ENSP00000234170	54.7985	72.6889	56.7095	CEBPZ	10153,AAA51924.1,AAH34475.1,AAY14815.1,AC007390,Armadillo-like helical domain containing,BC034475,C9J9W7,CBF,CBF2,CCAAT enhancer binding protein zeta,CCAAT-binding factor,CCAAT-box-binding transcription factor,CCAAT/enhancer binding protein (C/EBP), zeta,CCAAT/enhancer binding protein zeta,CCAAT/enhancer binding protein, zeta,CCAAT/enhancer binding proteincebp* family zeta,CCAAT/enhancer binding …	false	CEBPZ	Q03701	12.42	26.219	12.0653
https://smart.embl.de/smart/DDvec.cgi?smart=641:Pfam_HSP70(6|612)+	Heat shock 70 kDa protein 1A; Molecular chaperone implicated in a wide variety of cellular processes, including protection of the proteome from stress, folding and transport of newly synthesized polypeptides, activation of proteolysis of misfolded proteins and the formation and dissociation of protein complexes. Plays a pivotal role in the protein quality control system, ensuring the correct fold…	-1.09545	9606.ENSP00000364802	6685.44	6933.46	6966.12	HSPA1A	1HJO,1S3X,1XQS,2E88,2E8A,2LMG,3303,3304,3A8Y,3ATU,3ATV,3AY9,3D2E,3D2F,3JXU,3LOF,3Q49,4IO8,4J8F,4PO2,4WV5,4WV7,5AQW,5AQX,5AQY,5AQZ,5AR0,5BN8,5BN9,5BPL,5BPM,5BPN,5GJJ,5MKR,5MKS,B4E3B6,BC002453,CAB017451,CAB032815,CCDS34414,CCDS34414.1,ENSG00000204389,ENSP00000364802,ENSP00000364803,ENSP00000391710,ENSP00000402651,ENSP00000445761,ENSP00000477378,ENST00000375651,ENST00000375652,ENST00000435626,ENST00…	false	HSPA1A	P0DMV8	14389	15552	14044.9
https://smart.embl.de/smart/DDvec.cgi?smart=923:Pfam_S1-like(55|112)+DBC1(339|462)+COIL(829|909)+	Cell cycle and apoptosis regulator protein 2; Core component of the DBIRD complex, a multiprotein complex that acts at the interface between core mRNP particles and RNA polymerase II (RNAPII) and integrates transcript elongation with the regulation of alternative splicing: the DBIRD complex affects local transcript elongation rates and alternative splicing of a large set of exons embedded in (A +…	1.90888	9606.ENSP00000310670	261.412	261.308	207.261	CCAR2	57805,A6NL03,AAG02472.1,AAH18269.2,AAH65495.1,AB075847,AF293335,AK022661,AK096547,AK314535,AL137523,AL834162,AL834351,AL834352,B2RB79,BAB14163.1,BAB85553.1,BAG37126.1,BC018269,BC065495,BX640952,CAB70788.3,CAD38866.1,CAD39016.1,CAD39017.1,CAE45976.1,CCAR2,CCAR2-001,CCAR2-002,CCAR2-003,CCAR2-004,CCAR2-005,CCAR2-006,CCAR2-007,CCAR2-009,CCAR2-010,CCAR2-011,CCAR2-013,CCAR2-015,CCAR2-018,CCAR2-201,CCAR…	false	CCAR2	Q8N163	37.8477	88.2844	68.2618
https://smart.embl.de/smart/DDvec.cgi?smart=1005:B41(214|409)+FERM_C(413|503)+FA(506|552)+Pfam_SAB(630|676)+Pfam_4_1_CTD(892|998)+	Band 4.1-like protein 2; Required for dynein-dynactin complex and NUMA1 recruitment at the mitotic cell cortex during anaphase; Erythrocyte membrane protein band 4.1	1.3095	9606.ENSP00000338481	141.907	192.313	159.702	EPB41L2	2037,4.1-G,4.1G,AAC09353.1,AAC16923.1,AAH34718.1,AAK95850.1,AAR97579.1,AB209522,AF027299,AF054999,AJ251209,AK127088,AK295124,AK295958,AL109938,AL355360,AL357496,AL358943,AL590014,AY047584,AY512660,B4DHI8,B4DJ76,BAC86822.1,BAD92759.1,BAG58150.1,BAG58738.1,BC034718,Band 4.1-like protein 2,CAC17607.1,CAH18118.1,CAI20310.1,CCDS47474,CCDS47474.1,CCDS5141,CCDS5141.1,CCDS56450,CCDS56450.1,CCDS59037,CCDS…	false	EPB41L2	O43491	71.3789	60.9143	66.9856
https://smart.embl.de/smart/DDvec.cgi?smart=471:SIGNAL(1|44)+IG(49|141)+IG_like(157|227)+IGc2(258|320)+4.1m(424|442)+	Cell adhesion molecule 1; Mediates homophilic cell-cell adhesion in a Ca(2+)- independent manner. Also mediates heterophilic cell-cell adhesion with CADM3 and NECTIN3 in a Ca(2+)-independent manner. Acts as a tumor suppressor in non-small-cell lung cancer (NSCLC) cells. Interaction with CRTAM promotes natural killer (NK) cell cytotoxicity and interferon-gamma (IFN-gamma) secretion by CD8+ cells i…	8.5508	9606.ENSP00000329797	36.0021	34.8595	41.6426	CADM1	23705,3BIN,4H5S,A4FVB5,AAF69029.1,AAI25103.1,AB017563,AB094146,AF132811,AHW56431.1,AHW56432.1,AHW56433.1,AHW56434.1,AHW56435.1,AHW56437.1,AK075502,AP000462,AP000465,AP003174,AP003179,AP005020,BAC11657.1,BAC66178.1,BC125102,BL2,BX641042,C2-set domain containing,CAB037266,CADM1,CADM1-001,CADM1-002,CADM1-003,CADM1-004,CADM1-005,CADM1-006,CADM1-007,CADM1-008,CADM1-010,CADM1-011,CADM1-012,CADM1-013,CA…	false	CADM1	Q9BY67	0.1	0.1	0.1
https://smart.embl.de/smart/DDvec.cgi?smart=917:Pfam_Hexokinase_1(21|219)+Pfam_Hexokinase_2(225|459)+Pfam_Hexokinase_1(469|667)+Pfam_Hexokinase_2(673|907)+	Hexokinase-2; Hexokinase 2; Belongs to the hexokinase family	-1.45914	9606.ENSP00000290573	29.4399	36.2821	31.4171	HK2	2.7.1.1,2NZT,3099,5HEX,5HFU,5HG1,AAD30174.1,AAH21116.1,AAH64369.1,AAT38114.1,AAX93084.1,AAY24209.1,ABI49509.1,AC019069,AC104135,AF148513,AY623118,BAA04999.1,BC021116,BC064369,CAA86476.2,CAA86482.1,CAA86511.1,CCDS1956,CCDS1956.1,CHEMBL2640,D25412,D6W5J2,DQ871602,E9PB90,EAW99601.1,EAW99602.1,EC 2.7.1.1,ENSG00000159399,ENSP00000290573,ENSP00000387140,ENSP00000438556,ENST00000290573,ENST00000409174,E…	false	HK2	P52789	87.586	73.3208	106.171
https://smart.embl.de/smart/DDvec.cgi?smart=393:Pfam_P53_TAD(5|29)+Pfam_P53(95|289)+Pfam_P53_tetramer(319|358)+	Cellular tumor antigen p53; Acts as a tumor suppressor in many tumor types; induces growth arrest or apoptosis depending on the physiological circumstances and cell type. Involved in cell cycle regulation as a trans-activator that acts to negatively regulate cell division by controlling a set of genes required for this process. One of the activated genes is an inhibitor of cyclin-dependent kinase…	0	9606.ENSP00000269305	#N/A	#N/A	#N/A	TP53	120460,1A1U,1AIE,1C26,1DT7,1GZH,1H26,1HS5,1JSP,1KZY,1MA3,1OLG,1OLH,1PES,1PET,1SAE,1SAF,1SAK,1SAL,1TSR,1TUP,1UOL,1XQH,1YC5,1YCQ,1YCR,1YCS,2AC0,2ADY,2AHI,2ATA,2B3G,2BIM,2BIN,2BIO,2BIP,2BIQ,2F1X,2FEJ,2FOJ,2FOO,2GS0,2H1L,2H2D,2H2F,2H4F,2H4H,2H4J,2H59,2J0Z,2J10,2J11,2J1W,2J1X,2J1Y,2J1Z,2J20,2J21,2K8F,2L14,2LY4,2MEJ,2MWO,2MWP,2MWY,2MZD,2OCJ,2PCX,2RUK,2VUK,2WGX,2X0U,2X0V,2X0W,2XWR,2YBG,2YDR,2Z5S,2Z5T,3D…	false	TP53	P31930	#N/A	#N/A	#N/A
https://smart.embl.de/smart/DDvec.cgi?smart=270:PGAM(5|205)+	Fructose-2,6-bisphosphatase TIGAR; Fructose-bisphosphatase hydrolyzing fructose-2,6- bisphosphate as well as fructose-1,6-bisphosphate. Acts as a negative regulator of glycolysis by lowering intracellular levels of fructose-2,6-bisphosphate in a p53/TP53-dependent manner, resulting in the pentose phosphate pathway (PPP) activation and NADPH production. Contributes to the generation of reduced glu…	0	9606.ENSP00000179259	#N/A	#N/A	#N/A	C12orf5	3.1.3.46,3DCY,57103,AAH12340.1,AAQ98969.1,AJ272206,AK313226,AY425618,B2R840,BAG36037.1,BC012340,C12orf5,C12orf5-001,C12orf5-002,C12orf5-003,CAB034010,CAC01127.1,CCDS8525.1,Chromosome 12 open reading frame 5,EAW88849.1,EC 3.1.3.46,ENSG00000078237,ENSP00000179259,ENST00000179259,ENST00000537251,ENST00000539671,FR2BP,Fructose-2,6-bisphosphatase ,Fructose-2,6-bisphosphatase TIGAR,Hs.504545,Hs.598023,…	false	C12orf5	Q9NQ88	#N/A	#N/A	#N/A
https://smart.embl.de/smart/DDvec.cgi?smart=103:H4(16|90)+	Histone cluster 1 H4 family member f; Core component of nucleosome. Nucleosomes wrap and compact DNA into chromatin, limiting DNA accessibility to the cellular machineries which require DNA as a template. Histones thereby play a central role in transcription regulation, DNA repair, DNA replication and chromosomal stability. DNA accessibility is regulated via a complex set of post-translational mo…	0	9606.ENSP00000244537	#N/A	#N/A	#N/A	HIST1H4F	121504,1ZKK,2BQZ,2CV5,2IG0,2KWN,2KWO,2LVM,2QQS,2RJE,2RNY,2RS9,3A6N,3AFA,3AN2,3AV1,3AV2,3AYW,3AZE,3AZF,3AZG,3AZH,3AZI,3AZJ,3AZK,3AZL,3AZM,3AZN,3CFS,3CFV,3F9W,3F9X,3F9Y,3F9Z,3IJ1,3JPX,3NQJ,3NQU,3O36,3QBY,3QZS,3QZT,3QZV,3R45,3UVW,3UVX,3UVY,3UW9,3W96,3W97,3W98,3W99,3WA9,3WAA,3WKJ,3WTP,3X1S,3X1T,3X1U,3X1V,4GQB,4H9N,4H9O,4H9P,4H9Q,4H9R,4H9S,4HGA,4M38,4N3W,4N4F,4QUT,4QUU,4QYD,4U9W,4YM5,4YM6,4YY6,4YYD,4Y…	false	HIST1H4F	O00566	#N/A	#N/A	#N/A
https://smart.embl.de/smart/DDvec.cgi?smart=836:BROMO(72|182)+BROMO(346|455)+COIL(488|539)+Pfam_BET(676|740)+COIL(758|787)+	Bromodomain-containing protein 2; May play a role in spermatogenesis or folliculogenesis (By similarity). Binds hyperacetylated chromatin and plays a role in the regulation of transcription, probably by chromatin remodeling. Regulates transcription of the CCND1 gene. Plays a role in nucleosome assembly; Bromodomain containing, BET	-1.80724	9606.ENSP00000378704	41.6506	13.6414	8.61733	BRD2	1X0J,2DVQ,2DVR,2DVS,2DVV,2E3K,2G4A,2YDW,2YEK,3AQA,3ONI,4A9E,4A9F,4A9H,4A9I,4A9J,4A9M,4A9N,4A9O,4AKN,4ALG,4ALH,4J1P,4MR5,4MR6,4QEU,4QEV,4QEW,4UYF,4UYG,4UYH,5BT5,5DFB,5DFC,5DFD,5DW1,5EK9,5HEL,5HEM,5HEN,5HFQ,5IBN,5IG6,5N2L,5O38,5O39,5O3A,5O3B,5O3C,5O3D,5O3E,5O3F,5O3G,5O3H,5O3I,5U5S,5U6V,5UEW,5XHE,5XHK,6046,6CUI,6DB0,6DBC,6DDI,6DDJ,6E6J,6FFE,6FFF,6FFG,6I80,6I81,6K04,6K05,6MO7,6MO8,6MO9,6MOA,A2AAU0,AA…	false	BRD2	P25440	80.4127	74.7507	68.5015
https://smart.embl.de/smart/DDvec.cgi?smart=351:S_TKc(44|298)+S_TK_X(299|351)+	cAMP-dependent protein kinase catalytic subunit alpha; Phosphorylates a large number of substrates in the cytoplasm and the nucleus. Regulates the abundance of compartmentalized pools of its regulatory subunits through phosphorylation of PJA2 which binds and ubiquitinates these subunits, leading to their subsequent proteolysis. Phosphorylates CDC25B, ABL1, NFKB1, CLDN3, PSMC5/RPT6, PJA2, RYR2, RO…	1.76447	9606.ENSP00000309591	59.1498	67.0719	39.8501	PRKACA	2.7.11.1,2.7.11.11,2GU8,3AGL,3AGM,3AMA,3AMB,3L9L,3L9M,3L9N,3MVJ,3NX8,3OOG,3OVV,3OWP,3OXT,3P0M,3POO,3VQH,4AE6,4AE9,4UJ1,4UJ2,4UJ9,4UJA,4UJB,4WB5,4WB6,4WB7,4WB8,5566,5BX6,5BX7,5IZF,5IZJ,5J5X,5N23,5UZK,6BYR,6BYS,6C0U,6FRX,6NO7,A0A024R7J0,AAA60094.1,AAF75622.1,AAF76426.1,AAG35720.1,AAH39846.1,AAI08260.1,ABG25918.1,AF208004,AF224718,AF239744,AK290147,BAF82836.1,BC039846,BC108259,CAA30597.1,CAB010361,C…	false	PRKACA	P17612	8.12106	25.9679	14.7916
https://smart.embl.de/smart/DDvec.cgi?smart=184:RAS(1|168)+	Ras-related protein Rap-1b; GTP-binding protein that possesses intrinsic GTPase activity. Contributes to the polarizing activity of KRIT1 and CDH5 in the establishment and maintenance of correct endothelial cell polarity and vascular lumen. Required for the localization of phosphorylated PRKCZ, PARD3 and TIAM1 to the cell junction. Plays a role in the establishment of basal endothelial barrier fu…	-1.82593	9606.ENSP00000250559	13.9227	12.3951	0.1	RAP1B	3BRW,3CF6,4DXA,4HDO,4HDQ,4M8N,4MGI,4MGK,4MGY,4MGZ,4MH0,5908,5KHO,6AXF,6BA6,A0A024RB87,AAH00176.1,AAH78173.1,AAH95467.1,AAM12627.1,AAV38896.1,AB062128,ABQ52130.1,AC015550,AF493913,AK298818,AK301401,AK301428,AK312371,AK316543,AL080212,B2R5Z2,B4DQI8,B4DW74,B4DW94,B7ZB78,BAB93460.1,BAG35289.1,BAG60950.1,BAG62936.1,BAG62956.1,BAH14914.1,BC000176,BC078173,BC095467,BT020093,CAB45777.1,CAB46488.1,CAG2861…	false	RAP1B	P61224	37.1004	30.0514	26.5089
https://smart.embl.de/smart/DDvec.cgi?smart=766:COIL(77|105)+RBD(155|227)+C1(235|280)+Pfam_Pkinase_Tyr(457|714)+	Serine/threonine-protein kinase B-raf; Protein kinase involved in the transduction of mitogenic signals from the cell membrane to the nucleus. May play a role in the postsynaptic responses of hippocampal neuron. Phosphorylates MAP2K1, and thereby contributes to the MAP kinase signal transduction pathway	0	9606.ENSP00000288602	#N/A	#N/A	#N/A	BRAF	1UWH,1UWJ,2.7.11.1,2FB8,2L05,3C4C,3D4Q,3IDP,3II5,3NY5,3OG7,3PPJ,3PPK,3PRF,3PRI,3PSB,3PSD,3Q4C,3Q96,3SKC,3TV4,3TV6,4CQE,4DBN,4E26,4E4X,4EHE,4EHG,4FC0,4FK3,4G9C,4G9R,4H58,4JVG,4KSP,4KSQ,4MBJ,4MNE,4MNF,4PP7,4R5Y,4RZV,4RZW,4WO5,4XV1,4XV2,4XV3,4XV9,4YHT,5C9C,5CSW,5CSX,5CT7,5FD2,5HI2,5HID,5HIE,5ITA,5J17,5J18,5J2R,5JRQ,5JSM,5JT2,5VAL,5VAM,5VR3,5VYK,673,6B8U,6CAD,6N0P,6N0Q,6NSQ,6NYB,6PP9,6Q0J,6Q0K,6Q0T,6…	false	BRAF	P15056	#N/A	#N/A	#N/A
https://smart.embl.de/smart/DDvec.cgi?smart=511:Pfam_ATP-synt_ab_N(50|116)+Pfam_ATP-synt_ab(173|399)+	V-type proton ATPase subunit B, brain isoform; Non-catalytic subunit of the peripheral V1 complex of vacuolar ATPase. V-ATPase is responsible for acidifying a variety of intracellular compartments in eukaryotic cells; Belongs to the ATPase alpha/beta chains family	1.47734	9606.ENSP00000276390	256.059	258.023	176.856	ATP6V1B2	3.6.3.14,526,AAA35610.1,AAA58661.1,AAH03100.1,AAH07309.1,AAH30640.1,AC025853,AK294163,AK298819,AK312372,ATP6B1B2,ATP6B2,ATP6V1B2,ATP6V1B2-001,ATP6V1B2-003,ATP6V1B2-004,ATP6V1B2-005,ATP6V1B2-006,ATP6V1B2-007,ATPase H+ transporting V1 subunit B2,B2R5Z3,B4DFM5,B4DQI9,BAG35290.1,BAG57486.1,BAG60951.1,BC003100,BC007309,BC030640,CAA44721.1,CAA85522.1,CCDS6014,CCDS6014.1,CHEMBL5641,D3DSQ5,DOOD,E5RGH6,EA…	false	ATP6V1B2	P21281	113.555	74.1111	60.4851
https://smart.embl.de/smart/DDvec.cgi?smart=226:Pfam_vATP-synt_E(18|216)+	V-type proton ATPase subunit E 1; Subunit of the peripheral V1 complex of vacuolar ATPase essential for assembly or catalytic function. V-ATPase is responsible for acidifying a variety of intracellular compartments in eukaryotic cells; V-type ATPases	1.4544	9606.ENSP00000253413	37.3032	29.7343	25.7414	ATP6V1E1	3.6.3.14,529,A8MUE4,A8MUN4,AAH04443.1,AAP35792.1,AC007666,AK294623,AK312394,AK315941,ARCL2C,ATP6E,ATP6E2,ATP6V1E,ATP6V1E1,ATP6V1E1-001,ATP6V1E1-002,ATP6V1E1-003,ATP6V1E1-004,ATP6V1E1-005,ATP6V1E1-006,ATP6V1E1-007,ATP6V1E1-008,ATP6V1E1-009,ATPase H+ transporting V1 subunit E1,ATPase, H+ transporting, lysosomal 31kD,BAG35311.1,BAG57804.1,BAH14312.1,BC004443,BT007128,C9J8H1,CAA50592.1,CAA53814.1,CAB…	false	ATP6V1E1	P36543	0.1	16.7754	16.9804
https://smart.embl.de/smart/DDvec.cgi?smart=247:Pfam_ATP-synt_D(15|207)+	V-type proton ATPase subunit D; Subunit of the peripheral V1 complex of vacuolar ATPase. Vacuolar ATPase is responsible for acidifying a variety of intracellular compartments in eukaryotic cells, thus providing most of the energy required for transport processes in the vacuolar system (By similarity). May play a role in cilium biogenesis through regulation of the transport and the localization of…	0	9606.ENSP00000216442	#N/A	#N/A	#N/A	ATP6V1D	51382,A0A024R683,AAD33953.1,AAD40384.1,AAG30726.1,AAH01411.1,AF100741,AF104629,AF145316,AK315784,ATP6M,ATP6V1D,ATP6V1D-001,ATP6V1D-002,ATP6V1D-004,ATP6V1D-005,ATP6V1D-006,ATP6V1D-007,ATP6V1D-008,ATP6V1D-009,ATP6V1D-010,ATP6V1D-011,ATP6V1D-012,ATP6V1D-013,ATP6V1D-014,ATP6V1D-015,ATPase H+ transporting V1 subunit D,ATPase, H+ transporting, lysosomal,B2RE33,BAG38130.1,BC001411,CCDS9780,CCDS9780.1,EA…	false	ATP6V1D	Q9Y5K8	#N/A	#N/A	#N/A
https://smart.embl.de/smart/DDvec.cgi?smart=617:Pfam_ATP-synt_ab_N(21|83)+Pfam_ATP-synt_ab_Xtn(99|221)+Pfam_ATP-synt_ab(230|455)+	V-type proton ATPase catalytic subunit A; Catalytic subunit of the peripheral V1 complex of vacuolar ATPase. V-ATPase vacuolar ATPase is responsible for acidifying a variety of intracellular compartments in eukaryotic cells. In aerobic conditions, involved in intracellular iron homeostasis, thus triggering the activity of Fe(2+) prolyl hydroxylase (PHD) enzymes, and leading to HIF1A hydroxylation…	0	9606.ENSP00000273398	#N/A	#N/A	#N/A	ATP6V1A	3.6.3.14,523,7.1.2.2,AAA83249.1,AAF14870.1,AAH13138.1,AAP35318.1,AC079944,AF113129,AK293804,AK295150,AK314779,ARCL2D,ATP6A1,ATP6V1A,ATP6V1A-001,ATP6V1A-002,ATP6V1A-004,ATP6V1A-005,ATP6V1A-006,ATP6V1A-007,ATP6V1A1,ATPase H+ transporting V1 subunit A,B2RBR8,B7Z1R5,B7Z2V6,BAG37315.1,BAH11601.1,BAH11992.1,BC013138,BT006672,C9JA17,C9JVW8,CAB006910,CCDS2976,CCDS2976.1,D3DN75,EAW79625.1,EAW79626.1,EC 7.…	false	ATP6V1A	P38606	#N/A	#N/A	#N/A
https://smart.embl.de/smart/DDvec.cgi?smart=315:S1(15|88)+Pfam_EIF_2_alpha(130|244)+COIL(284|310)+	Eukaryotic translation initiation factor 2 subunit 1; Functions in the early steps of protein synthesis by forming a ternary complex with GTP and initiator tRNA. This complex binds to a 40S ribosomal subunit, followed by mRNA binding to form a 43S pre-initiation complex. Junction of the 60S ribosomal subunit to form the 80S initiation complex is preceded by hydrolysis of the GTP bound to eIF-2 an…	0	9606.ENSP00000256383	#N/A	#N/A	#N/A	EIF2S1	1965,1KL9,1Q8K,6K71,6K72,6O81,6O85,6O9Z,AAA52373.1,AAH02513.1,AK312442,BAG35351.1,BC002513,BX161521,CAB011663,CAD61953.1,CCDS9781,CCDS9781.1,CHEMBL1255131,EAW80933.1,EAW80934.1,EIF-2,EIF-2A,EIF-2alpha,EIF2,EIF2A,EIF2S1,EIF2S1-001,EIF2S1-002,EIF2S1-003,EIF2S1-004,EIF2S1-006,EIF2S1-007,ENSG00000134001,ENSP00000256383,ENSP00000413083,ENSP00000425299,ENSP00000451975,ENSP00000452034,ENST00000256383,EN…	false	EIF2S1	P05198	#N/A	#N/A	#N/A
https://smart.embl.de/smart/DDvec.cgi?smart=561:Pfam_GATase_6(29|160)+Pfam_Asn_synthase(381|547)+	Asparagine synthetase	-1.50138	9606.ENSP00000175506	318.748	395.463	129.897	ASNS	440,6.3.5.4,6GQ3,A4D1I8,AAA36781.1,AAA51789.1,AAA52756.1,AAA63266.1,AAH08723.1,AAH14621.1,AAP35777.1,AAQ96856.1,AC005326,AC079781,AK302189,AK316224,ASNS,ASNS-001,ASNS-002,ASNS-005,ASNS-006,ASNS-007,ASNS-008,ASNS-009,ASNS-011,ASNS-013,ASNS-014,ASNS-015,ASNS-016,ASNS-017,ASNS-019,ASNS-021,ASNS-022,ASNS-201,ASNSD,ASNS_HUMAN,Asparagine synthase (glutamine-hydrolysing) ,Asparagine synthetase (glutamin…	false	ASNS	P08243	726.235	720.508	943.043
https://smart.embl.de/smart/DDvec.cgi?smart=189:RAS(1|166)+	GTPase HRas; Involved in the activation of Ras protein signal transduction. Ras proteins bind GDP/GTP and possess intrinsic GTPase activity; Belongs to the small GTPase superfamily. Ras family	3.20116	9606.ENSP00000407586	38.6943	32.8138	39.1264	HRAS	121P,165630,1AA9,1AGP,1BKD,1CLU,1CRP,1CRQ,1CRR,1CTQ,1GNP,1GNQ,1GNR,1HE8,1IAQ,1IOZ,1JAH,1JAI,1K8R,1LF0,1LF5,1LFD,1NVU,1NVV,1NVW,1NVX,1P2S,1P2T,1P2U,1P2V,1PLJ,1PLK,1PLL,1Q21,1QRA,1RVD,1WQ1,1XCM,1XD2,1XJ0,1ZVQ,1ZW6,221P,2C5L,2CE2,2CL0,2CL6,2CL7,2CLC,2CLD,2EVW,2GDP,2LCF,2LWI,2N42,2N46,2Q21,2QUZ,2RGA,2RGB,2RGC,2RGD,2RGE,2RGG,2UZI,2VH5,2X1V,310990,3265,3DDC,3I3S,3K8Y,3K9L,3K9N,3KKM,3KKN,3KUD,3L8Y,3L8Z,…	false	HRAS	P01112	0.1	0.1	11.8294
https://smart.embl.de/smart/DDvec.cgi?smart=1047:SH2(179|262)+SH3(282|340)+SH2(349|432)+PH(475|579)+C2(595|689)+RasGAP(698|1044)+	Ras GTPase-activating protein 1; Inhibitory regulator of the Ras-cyclic AMP pathway. Stimulates the GTPase of normal but not oncogenic Ras p21; this stimulation may be further increased in the presence of NCK1; C2 and RasGAP domain containing	0	9606.ENSP00000274376	#N/A	#N/A	#N/A	RASA1	1WER,1WQ1,2GQI,2GSB,2J05,2J06,2M51,4FSS,5921,AAA35865.1,AAA52517.1,AAH33015.1,AC010410,AC035142,AC126776,AK300263,AK300269,AK312739,B2R6W3,B4DTL2,B4DTL8,BAG35610.1,BAG62024.1,BAG62030.1,BC033015,C2 and RasGAP domain containing,CAB007789,CAH18488.2,CCDS34200,CCDS34200.1,CCDS47243,CCDS47243.1,CM-AVM,CMAVM,CMAVM1,CR749722,DKFZP434N071,E9PGC0,ENSG00000145715,ENSP00000274376,ENSP00000373926,ENSP000003…	false	RASA1	P06400	#N/A	#N/A	#N/A
https://smart.embl.de/smart/DDvec.cgi?smart=439:SEC14(64|215)+RhoGAP(257|428)+	Rho GTPase-activating protein 1; GTPase activator for the Rho, Rac and Cdc42 proteins, converting them to the putatively inactive GDP-bound state. Cdc42 seems to be the preferred substrate; BCH domain containing	4.96101	9606.ENSP00000310491	22.3802	16.0073	16.8514	ARHGAP1	1AM4,1GRN,1OW3,1RGP,1TX4,2NGR,392,5M6X,5M70,6R3V,AAA16142.1,AAH18118.1,AC115088,ARHGAP1,ARHGAP1-001,ARHGAP1-002,ARHGAP1-003,ARHGAP1-004,ARHGAP1-005,ARHGAP1-006,ARHGAP1-007,BC018118,BCH domain containing,CAA80560.1,CCDS7922,CCDS7922.1,CDC42 GTPase-activating protein,CDC42GAP,Cdc42GAP,D3DQQ6,E9PNR6,EAW67983.1,EAW67984.1,ENSG00000175220,ENSP00000310491,ENSP00000411015,ENSP00000432794,ENSP00000434883…	false	ARHGAP1	Q07960	0.1	0.156442	1.51706
https://smart.embl.de/smart/DDvec.cgi?smart=198:Longin(43|126)+Pfam_Synaptobrevin(135|196)+	Synaptobrevin homolog YKT6; Vesicular soluble NSF attachment protein receptor (v- SNARE) mediating vesicle docking and fusion to a specific acceptor cellular compartment. Functions in endoplasmic reticulum to Golgi transport; as part of a SNARE complex composed of GOSR1, GOSR2 and STX5. Functions in early/recycling endosome to TGN transport; as part of a SNARE complex composed of BET1L, GOSR1 and…	-1.87766	9606.ENSP00000223369	24.3803	16.9407	19.7374	YKT6	10652,2.3.1.-,A4D2J0,AAB81131.1,AAH07319.1,AAP35741.1,AC006454,AK223488,AK299158,AK312622,B4DR94,BAD97208.1,BAG35508.1,BAG61206.1,BC007319,BT007078,CAG33270.1,CAG46805.1,CCDS5482,CCDS5482.1,CR456989,CR542008,EAL23763.1,EAW61111.1,EAW61112.1,EAW61113.1,ENSG00000106636,ENSP00000223369,ENSP00000397789,ENSP00000412414,ENSP00000415101,ENSP00000420805,ENST00000223369,ENST00000421621,ENST00000424864,ENS…	false	YKT6	O15498	59.0096	81.8182	83.5484
https://smart.embl.de/smart/DDvec.cgi?smart=185:Pfam_Clat_adaptor_s(20|161)+	Coatomer subunit zeta-1; The coatomer is a cytosolic protein complex that binds to dilysine motifs and reversibly associates with Golgi non- clathrin-coated vesicles, which further mediate biosynthetic protein transport from the ER, via the Golgi up to the trans Golgi network. Coatomer complex is required for budding from Golgi membranes, and is essential for the retrograde Golgi-to-ER transport …	2.33686	9606.ENSP00000449270	57.6198	91.128	91.8724	COPZ1	22818,2HF6,5MC7,A0A024RB72,AAD34115.1,AAF29144.1,AAH02849.1,AAP97141.1,AB047848,AF086911,AF151878,AF161529,AK293377,AK295325,B4DDX8,B4DHZ0,BAB17659.1,BAG56889.1,BAG58302.1,BC002849,CCDS61137,CCDS61137.1,CCDS61138,CCDS61138.1,CCDS61139,CCDS61139.1,CCDS8877,CCDS8877.1,CGI-120,COPI coat complex subunit zeta 1,COPZ,COPZ1,COPZ1-001,COPZ1-002,COPZ1-003,COPZ1-004,COPZ1-005,COPZ1-006,COPZ1-007,COPZ1-008,…	false	COPZ1	P61923	15.2963	14.505	17.8273
https://smart.embl.de/smart/DDvec.cgi?smart=642:Pfam_Sec1(44|635)+	Sec1 family domain-containing protein 1; Plays a role in SNARE-pin assembly and Golgi-to-ER retrograde transport via its interaction with COG4. Involved in vesicular transport between the endoplasmic reticulum and the Golgi (By similarity)	1.11555	9606.ENSP00000390783	125.089	141.261	186.039	SCFD1	23256,A8K2Z5,AAC17907.1,AAD40381.1,AAD48586.1,AAG50273.1,AAH17734.1,AAP97146.1,AB020724,AF067205,AF086916,AF092139,AF110646,AF319958,AK290410,AK297873,AK298622,AK299222,AK316212,AL121852,B7Z4U7,B7Z594,B7Z5N7,BAA74940.2,BAF83099.1,BAH12683.1,BAH12830.1,BAH12973.1,BAH14583.1,BC017734,C14orf163,CCDS45092,CCDS45092.1,CCDS58308,CCDS58308.1,CCDS9639,CCDS9639.1,EAW65968.1,ENSG00000092108,ENSP00000216289…	false	SCFD1	Q8WVM8	51.015	80.881	76.8881
https://smart.embl.de/smart/DDvec.cgi?smart=308:Pfam_Coatomer_E(15|305)+	Coatomer subunit epsilon; The coatomer is a cytosolic protein complex that binds to dilysine motifs and reversibly associates with Golgi non- clathrin-coated vesicles, which further mediate biosynthetic protein transport from the ER, via the Golgi up to the trans Golgi network. The coatomer complex is required for budding from Golgi membranes, and is essential for the retrograde Golgi-to-ER trans…	0	9606.ENSP00000262812	#N/A	#N/A	#N/A	COPE	11316,6TZT,6U3V,A6NE29,A6NKA3,AAB81543.1,AAC24612.1,AAH03155.1,AAH07250.1,AAH17285.1,AC002985,AJ131182,AJ249366,AK126476,AK315281,AL136928,BAG37690.1,BAG54333.1,BC003155,BC007250,BC017285,BM454494,CAA10316.1,CAB034345,CAB55628.1,CAB66862.1,CAG33167.1,CCDS12387,CCDS12387.1,CCDS12388,CCDS12388.1,CCDS12389,CCDS12389.1,CCDS82321,COPE,COPE-001,COPE-002,COPE-003,COPE-004,COPE-005,COPE-006,COPE-007,COPE…	false	COPE	O14579	#N/A	#N/A	#N/A
https://smart.embl.de/smart/DDvec.cgi?smart=953:Pfam_Adaptin_N(18|533)+Pfam_Coatamer_beta_C(667|807)+Pfam_Coatomer_b_Cpla(813|944)+	Coatomer subunit beta; The coatomer is a cytosolic protein complex that binds to dilysine motifs and reversibly associates with Golgi non- clathrin-coated vesicles, which further mediate biosynthetic protein transport from the ER, via the Golgi up to the trans Golgi network. Coatomer complex is required for budding from Golgi membranes, and is essential for the retrograde Golgi-to-ER transport of…	0	9606.ENSP00000249923	#N/A	#N/A	#N/A	COPB1	1315,AAD41240.1,AAH37280.1,AAL39009.1,AF084457,AF111807,AL136593,BC037280,Beta-COP,Beta-coat protein,CAA57622.1,CAB012338,CAB66528.1,CCDS7815,CCDS7815.1,COPB,COPB1,COPB1-001,COPB1-002,COPB1-003,COPB1-004,COPB1-005,COPB1-006,COPB1-008,COPB1-009,COPB1-010,COPB1-011,COPB1-012,COPB1-013,COPB_HUMAN,COPI coat complex subunit beta 1,Coatomer protein complex, subunit beta 1,Coatomer subunit beta,D3DQX0,E…	false	COPB1	P53618	#N/A	#N/A	#N/A
https://smart.embl.de/smart/DDvec.cgi?smart=511:Pfam_Clat_adaptor_s(3|140)+COIL(145|180)+Pfam_Adap_comp_sub(262|510)+	Coatomer subunit delta; Component of the coatomer, a cytosolic protein complex that binds to dilysine motifs and reversibly associates with Golgi non-clathrin-coated vesicles, which further mediate biosynthetic protein transport from the ER, via the Golgi up to the trans Golgi network. The coatomer complex is required for budding from Golgi membranes, and is essential for the retrograde Golgi-to-…	0	9606.ENSP00000264028	#N/A	#N/A	#N/A	ARCN1	372,AAH64936.1,AAH93636.1,AAH93638.1,ACA05943.1,ACA05944.1,AK304019,AK312298,ARCN1,ARCN1-001,ARCN1-002,ARCN1-003,ARCN1-004,ARCN1-201,Archain,Archain 1,B0YIW5,B0YIW6,B4E1X2,BAG35225.1,BAG64934.1,BC064936,BC093636,BC093638,CAA57071.1,CAA57072.1,CCDS44749,CCDS44749.1,CCDS8400,CCDS8400.1,COPD,COPD_HUMAN,Coatomer subunit delta,Delta-COP,Delta-coat protein,E9PEU4,E9PK34,EAW67397.1,EAW67398.1,EAW67399.1…	false	ARCN1	P48444	#N/A	#N/A	#N/A
https://smart.embl.de/smart/DDvec.cgi?smart=702:Pfam_CBM_48(75|161)+Pfam_Alpha-amylase(220|337)+Pfam_Alpha-amylase_C(603|698)+	1,4-alpha-glucan-branching enzyme; Required for normal glycogen accumulation. The alpha 1-6 branches of glycogen play an important role in increasing the solubility of the molecule (Probable); Belongs to the glycosyl hydrolase 13 family. GlgB subfamily	-1.9498	9606.ENSP00000410833	3.39262	3.26785	0.1	GBE1	1,4-alpha-glucan branching enzyme ,1,4-alpha-glucan branching enzyme 1,1,4-alpha-glucan-branching enzyme,2.4.1.18,2632,4BZY,5CLT,5CLW,AAA58642.1,AAH12098.1,AC017015,AC025029,AC099049,AK125918,APBD,Andersen disease,B3KWV3,BAG54265.1,BC012098,Brancher enzyme,CCDS54612,CCDS54612.1,E9PGM4,EC 2.4.1.18,ENSG00000114480,ENSP00000264326,ENSP00000410833,ENSP00000419638,ENSP00000445365,ENST00000264326,ENST0…	false	GBE1	Q04446	10.5946	6.6129	8.90976
https://smart.embl.de/smart/DDvec.cgi?smart=288:SIGNAL(1|24)+Pfam_YjeF_N(80|247)+	NAD(P)H-hydrate epimerase; Catalyzes the epimerization of the S- and R-forms of NAD(P)HX, a damaged form of NAD(P)H that is a result of enzymatic or heat-dependent hydration. This is a prerequisite for the S- specific NAD(P)H-hydrate dehydratase to allow the repair of both epimers of NAD(P)HX; Belongs to the NnrE/AIBP family	2.09501	9606.ENSP00000357218	249.567	288.576	136.678	APOA1BP	128240,5.1.99.6,AAI00932.1,AAI00933.1,AAI00934.1,AAI00935.1,AI-BP,AIBP,AJ315849,AK294835,APOA1BP,APOA1BP-001,APOA1BP-002,APOA1BP-003,APOA1BP-004,APOA1BP-005,Apolipoprotein A-I binding protein,Apolipoprotein A-I-binding protein,B4DGY3,BAG57944.1,BC100931,BC100932,BC100933,BC100934,CAC86580.1,CAI13051.1,CCDS1145.1,EC 5.1.99.6,ENSG00000163382,ENSP00000295574,ENSP00000357216,ENSP00000357217,ENSP00000…	false	APOA1BP	Q8NCW5	22.2089	70.9975	64.7466
https://smart.embl.de/smart/DDvec.cgi?smart=1215:Pfam_Cnd1(129|289)+BLVR(660|807)+COIL(845|873)+	AP-3 complex subunit delta-1; Part of the AP-3 complex, an adaptor-related complex which is not clathrin-associated. The complex is associated with the Golgi region as well as more peripheral structures. It facilitates the budding of vesicles from the Golgi membrane and may be directly involved in trafficking to lysosomes. Involved in process of CD8+ T-cell and NK cell degranulation. In concert w…	3.30413	9606.ENSP00000347416	29.0603	38.5766	27.3295	AP3D1	4AFI,8943,AAC25623.1,AAC27670.1,AAC34212.1,AAC34214.1,AAC51761.1,AAD03777.1,AAG35473.1,AAH10065.1,AB208804,AC005257,AC005328,AC005545,ADTD,AF002163,AF130042,AK094460,AP-3 complex subunit delta,AP-3 complex subunit delta-1,AP3D1,AP3D1-001,AP3D1-002,AP3D1-005,AP3D1-006,AP3D1-007,AP3D1-008,AP3D1-009,AP3D1-010,AP3D1-011,AP3D1-012,AP3D1-013,AP3D1-014,AP3D1_HUMAN,B3KSV6,BAD92041.1,BAG52868.1,BC010065,C…	false	AP3D1	O14617	0.1	9.41454	0.1
https://smart.embl.de/smart/DDvec.cgi?smart=418:Pfam_Clat_adaptor_s(1|136)+Pfam_Adap_comp_sub(165|418)+	AP-3 complex subunit mu-1; Part of the AP-3 complex, an adaptor-related complex which is not clathrin-associated. The complex is associated with the Golgi region as well as more peripheral structures. It facilitates the budding of vesicles from the Golgi membrane and may be directly involved in trafficking to lysosomes. In concert with the BLOC-1 complex, AP-3 is required to target cargos into ve…	1.45386	9606.ENSP00000347408	32.3962	39.8422	34.4794	AP3M1	26985,A0A024QZR5,AAD20446.1,AAH26232.1,AAH67127.1,AF092092,AK026983,AL833820,AP-3 adaptor complex mu3A subunit,AP-3 complex subunit mu,AP-3 complex subunit mu-1,AP3M1,AP3M1-001,AP3M1-002,AP3M1-003,AP3M1-004,AP3M1_HUMAN,Adaptor related protein complex 3 subunit mu 1,Adaptor-related protein complex 3 subunit mu-1,Adaptor-related protein complex 3, mu 1 subunit,BAB15614.1,BC026232,BC067127,CAD38682.…	false	AP3M1	Q9Y2T2	17.0439	7.61991	14.2927
https://smart.embl.de/smart/DDvec.cgi?smart=181:ARF(1|181)+	ADP-ribosylation factor 1; GTP-binding protein that functions as an allosteric activator of the cholera toxin catalytic subunit, an ADP- ribosyltransferase. Involved in protein trafficking among different compartments. Modulates vesicle budding and uncoating within the Golgi complex. Deactivation induces the redistribution of the entire Golgi complex to the endoplasmic reticulum, suggesting a cru…	1.01224	9606.ENSP00000440005	812.743	581.388	914.928	ARF1	1HUR,1RE0,1U81,375,3O47,4HMY,6CM9,6CRI,6D83,6D84,6DFF,6FAE,A0A024R3Q3,AAA35511.1,AAA35512.1,AAA35552.1,AAC09356.1,AAC28623.1,AAH09247.1,AAH10429.1,AAH11358.1,AAM12595.1,AAP36057.1,ADP ribosylation factor 1,ADP-ribosylation factor 1,ADP-ribosylation factor 1/2,AF052179,AF055002,AF493881,ARF GTPase family,ARF1,ARF1-001,ARF1-003,ARF1-004,ARF1-005,ARF1-006,ARF1-007,ARF1-008,ARF1-009,ARF1-010,ARF1-011…	false	ARF1	P84077	447.591	355.524	341.665
https://smart.embl.de/smart/DDvec.cgi?smart=404:PX(28|169)+Pfam_Vps5(179|398)+	Sorting nexin-5; Involved in several stages of intracellular trafficking. Interacts with membranes containing phosphatidylinositol 3- phosphate (PtdIns(3P)) or phosphatidylinositol 3,4-bisphosphate (PtdIns(3,4)P2). Acts in part as component of the retromer membrane-deforming SNX-BAR subcomplex. The SNX-BAR retromer mediates retrograde transport of cargo proteins from endosomes to the trans-Golgi …	1.22478	9606.ENSP00000366998	52.8557	41.9677	46.6046	SNX5	1SYS,27131,5TGH,5TGI,5TGJ,5WY2,6N5X,6N5Y,6N5Z,AAD27828.1,AAH93623.1,AAH93980.1,AAI43275.1,AAP35855.1,AF121855,AK001793,AK123903,AL121585,B7ZKN3,BAA91914.1,BAG53980.1,BC000100,BC093623,BC093980,BC143274,BT007191,CAB020679,CAC00471.1,CCDS13130,CCDS13130.1,D3DW26,EAX10264.1,EAX10265.1,EAX10266.1,EAX10268.1,ENSG00000089006,ENSP00000262549,ENSP00000278819,ENSP00000344201,ENSP00000366946,ENSP0000036696…	false	SNX5	Q9Y5X3	7.24727	19.6828	33.5818
https://smart.embl.de/smart/DDvec.cgi?smart=648:RBD(56|131)+C1(139|184)+Pfam_Pkinase_Tyr(349|606)+	RAF proto-oncogene serine/threonine-protein kinase; Serine/threonine-protein kinase that acts as a regulatory link between the membrane-associated Ras GTPases and the MAPK/ERK cascade, and this critical regulatory link functions as a switch determining cell fate decisions including proliferation, differentiation, apoptosis, survival and oncogenic transformation. RAF1 activation initiates a mitoge…	0	9606.ENSP00000251849	#N/A	#N/A	#N/A	RAF1	1C1Y,1FAQ,1FAR,1GUA,1RFA,2.7.11.1,3CU8,3IQJ,3IQU,3IQV,3KUC,3KUD,3NKX,3O8I,3OMV,4FJ3,4G0N,4G3X,4IEA,4IHL,5894,AAA60247.1,AAH18119.1,AAP03432.1,ABY87557.1,AC018500,AC026170,AGC09606.1,AK303920,AK312248,AY271661,B0LPH8,B2R5N3,B4E1N6,BAG35180.1,BAG64848.1,BC018119,C-Raf proto-oncogene, serine/threonine kinase,CAA27204.1,CAB019291,CCDS2612,CCDS2612.1,CHEMBL1906,CMD1NN,CRAF,EAW64134.1,EAW64135.1,EC 2.7…	false	RAF1	P49792	#N/A	#N/A	#N/A
https://smart.embl.de/smart/DDvec.cgi?smart=1094:Pfam_Cnd1(130|255)+Pfam_SEEEED(671|801)+AP3B1_C(811|958)+	AP-3 complex subunit beta-1; Subunit of non-clathrin- and clathrin-associated adaptor protein complex 3 (AP-3) that plays a role in protein sorting in the late-Golgi/trans-Golgi network (TGN) and/or endosomes. The AP complexes mediate both the recruitment of clathrin to membranes and the recognition of sorting signals within the cytosolic tails of transmembrane cargo molecules. AP-3 appears to be…	0	9606.ENSP00000255194	#N/A	#N/A	#N/A	AP3B1	203285,8546,AAB61638.1,AAD03778.1,AAG01739.1,AAH38444.1,AC024568,AC024578,AC104108,AC112197,ADTB3,ADTB3A,AF247736,AP-3 complex subunit beta,AP-3 complex subunit beta-1,AP3B1,AP3B1-001,AP3B1-002,AP3B1-004,AP3B1-005,AP3B1-006,AP3B1-007,AP3B1-008,AP3B1-009,AP3B1_HUMAN,Adaptor protein complex AP-3 subunit beta-1,Adaptor related protein complex 3 subunit beta 1,Adaptor-related protein complex 3 subuni…	false	AP3B1	O00203	#N/A	#N/A	#N/A
https://smart.embl.de/smart/DDvec.cgi?smart=355:Pfam_Syntaxin-5_N(52|74)+t_SNARE(258|325)+TRANS(334|353)+	Syntaxin-5; Mediates endoplasmic reticulum to Golgi transport. Together with p115/USO1 and GM130/GOLGA2, involved in vesicle tethering and fusion at the cis-Golgi membrane to maintain the stacked and inter-connected structure of the Golgi apparatus; Syntaxins	0	9606.ENSP00000294179	#N/A	#N/A	#N/A	STX5	3EFO,6811,AAC71078.1,AAH02645.1,AAH12137.2,AAV38452.1,AAV38453.1,AK296675,AK313497,B2R8T2,B4DKR0,BAG36279.1,BAG59272.1,BC002645,BC012137,BT019646,BT019647,BX537426,CAD97668.1,CCDS58140,CCDS58140.1,CCDS8038,CCDS8038.2,CCDS81578,E9PNU4,E9PP18,E9PRW9,EAW74110.1,ENSG00000162236,ENSP00000294179,ENSP00000367129,ENSP00000378182,ENSP00000414289,ENSP00000432748,ENSP00000434107,ENSP00000435973,ENSP00000436…	false	STX5	P04637	#N/A	#N/A	#N/A
https://smart.embl.de/smart/DDvec.cgi?smart=288:Pfam_Heme_oxygenase(11|216)+TRANS(265|287)+	Heme oxygenase 1; Heme oxygenase cleaves the heme ring at the alpha methene bridge to form biliverdin. Biliverdin is subsequently converted to bilirubin by biliverdin reductase. Under physiological conditions, the activity of heme oxygenase is highest in the spleen, where senescent erythrocytes are sequestrated and destroyed. Exhibits cytoprotective effects since excess of free heme sensitizes ce…	-3.91626	9606.ENSP00000216117	0.1	0.1	19.7699	HMOX1	1.14.14.18,1N3U,1N45,1NI6,1OYK,1OYL,1OZE,1OZL,1OZR,1OZW,1S13,1S8C,1T5P,1TWN,1TWR,1XJZ,1XK0,1XK1,1XK2,1XK3,3162,3CZY,3HOK,3K4F,3TGM,4WD4,5BTQ,6EHA,AAA50403.1,AAR23262.1,AAV38588.1,ACZ72606.1,ACZ72607.1,AY460337,B1AHA8,BT019785,CAA30045.1,CAA32886.1,CAB017444,CAB05109.1,CAG30391.1,CAG46743.1,CAG46766.1,CCDS13914,CCDS13914.1,CHEMBL2823,CR456505,CR541945,CR541968,D2K7W4,EAW60059.1,EC 1.14.14.18,ENSG0…	false	HMOX1	P09601	87.8313	107.02	106.65
https://smart.embl.de/smart/DDvec.cgi?smart=714:CysPc(37|362)+calpain_III(365|522)+EFh(589|617)+EFh(619|647)+EFh(684|712)+	Calpain-1 catalytic subunit; Calcium-regulated non-lysosomal thiol-protease which catalyzes limited proteolysis of substrates involved in cytoskeletal remodeling and signal transduction; Belongs to the peptidase C2 family	1.32996	9606.ENSP00000431984	121.502	99.265	63.196	CAPN1	1ZCM,2ARY,3.4.22.52,823,A0A024R5A3,AAH08751.1,AAH17200.1,AAH75862.1,AAT52221.1,AAV41878.1,AY550975,AY796340,BC008751,BC017200,BC075862,C02.001,CAA27881.1,CAN1_HUMAN,CANP,CANP 1,CANP1,CANPL1,CAPN1,CAPN1-001,CAPN1-002,CAPN1-003,CAPN1-004,CAPN1-006,CAPN1-007,CAPN1-008,CAPN1-009,CAPN1-010,CAPN1-011,CAPN1-012,CAPN1-013,CAPN1-014,CAPN1-015,CAPN1-016,CAPN1-017,CAPN1-019,CAPN1-020,CAPN1-021,CAPN1-022,CAP…	false	CAPN1	P07384	38.739	53.4583	20.7577
https://smart.embl.de/smart/DDvec.cgi?smart=284:Pfam_Tropomyosin_1(7|153)+	Tropomyosin alpha-4 chain; Tropomyosin 4; Tropomyosins	8.55018	9606.ENSP00000345230	33.2649	44.3298	34.8613	TPM4	7171,AAA36774.1,AAH02827.1,AAH37576.1,AAH67225.1,AAV38440.1,AC008894,ACI45997.1,AK023385,AK301285,AK315076,B4DVY2,BAB14554.1,BAG37545.1,BAG62844.1,BC002827,BC037576,BC067225,BT019634,CAA28888.1,CAB004685,CCDS12338,CCDS12338.1,CCDS46007,CCDS46007.1,EAW84521.1,EAW84523.1,ENSG00000167460,ENSP00000300933,ENSP00000314900,ENSP00000345230,ENSP00000384985,ENSP00000439135,ENSP00000466106,ENSP00000466158,E…	false	TPM4	P67936	0.1	0.1	0.1
https://smart.embl.de/smart/DDvec.cgi?smart=605:Pfam_Paxillin(44|253)+LIM(371|422)+LIM(430|481)+LIM(489|540)+LIM(548|599)+	Paxillin; Cytoskeletal protein involved in actin-membrane attachment at sites of cell adhesion to the extracellular matrix (focal adhesion); Belongs to the paxillin family	0	9606.ENSP00000267257	#N/A	#N/A	#N/A	PXN	1KKY,1KL0,1OW6,1OW7,1OW8,2K2R,2O9V,2VZD,2VZG,2VZI,3GM1,3PY7,3RQE,3RQF,3RQG,3U3C,3U3F,4EDN,4R32,4XGZ,4XH2,5829,5UWH,6IUI,6U4M,6U4N,AAC05175.1,AAC50104.1,AAD00648.1,AAI36788.1,AAI36795.1,AAI44411.1,AC004263,AK314204,B2RAI3,B7ZMB4,BAA18997.1,BAA18998.1,BAG36880.1,BC136787,BC136794,BC144410,BX648777,CAB003841,CAI46024.1,CCDS44996,CCDS44996.1,CCDS44997,CCDS44997.1,CCDS44998,CCDS44998.1,CCDS58281,CCDS5…	false	PXN	P04049	#N/A	#N/A	#N/A
https://smart.embl.de/smart/DDvec.cgi?smart=1068:PI3K_p85B(31|108)+PI3K_rbd(173|292)+PI3K_C2(322|425)+PI3Ka(518|704)+COIL(707|729)+PI3Kc(798|1065)+	Phosphatidylinositol 4,5-bisphosphate 3-kinase catalytic subunit alpha isoform; Phosphoinositide-3-kinase (PI3K) that phosphorylates PtdIns (Phosphatidylinositol), PtdIns4P (Phosphatidylinositol 4- phosphate) and PtdIns(4,5)P2 (Phosphatidylinositol 4,5- bisphosphate) to generate phosphatidylinositol 3,4,5-trisphosphate (PIP3). PIP3 plays a key role by recruiting PH domain-containing proteins to t…	0	9606.ENSP00000263967	#N/A	#N/A	#N/A	PIK3CA	164759,2.7.1.153,2.7.11.1,2ENQ,2RD0,3HHM,3HIZ,3ZIM,4JPS,4L1B,4L23,4L2Y,4OVU,4OVV,4TUU,4TV3,4WAF,4YKN,4ZOP,5290,5DXH,5DXT,5FI4,5ITD,5SW8,5SWG,5SWO,5SWP,5SWR,5SWT,5SX8,5SX9,5SXA,5SXB,5SXC,5SXD,5SXE,5SXF,5SXI,5SXJ,5SXK,5UBR,5UK8,5UKJ,5UL1,5XGH,5XGI,5XGJ,6GVF,6GVG,6GVH,6GVI,6NCT,6OAC,6PYS,AAB39753.1,AAI13602.1,AAI13604.1,AB210020,BAE06102.1,BC113601,BC113603,C9J951,C9JAM9,CAA82333.1,CAB017804,CCDS431…	false	PIK3CA	P60510	#N/A	#N/A	#N/A
https://smart.embl.de/smart/DDvec.cgi?smart=450:SH3(12|69)+SH2(80|162)+TyrKc(195|440)+	Tyrosine-protein kinase CSK; Non-receptor tyrosine-protein kinase that plays an important role in the regulation of cell growth, differentiation, migration and immune response. Phosphorylates tyrosine residues located in the C-terminal tails of Src-family kinases (SFKs) including LCK, SRC, HCK, FYN, LYN or YES1. Upon tail phosphorylation, Src-family members engage in intramolecular interactions b…	-1.27454	9606.ENSP00000220003	6.49177	20.6384	20.5516	CSK	1445,1BYG,1CSK,2.7.10.1,2.7.10.2,3D7T,3D7U,3EAC,3EAZ,AAI04848.1,AAI04876.1,AAI06074.1,AAY57329.1,AK127672,AK223626,AK297694,AK312669,B2R6Q4,B4DMZ0,BAD97346.1,BAG35551.1,BAG54548.1,BAG60052.1,BC104847,BC104875,BC106073,C-Src kinase,C-src tyrosine kinase,C-src tyrosine kinase ,C-terminal Src kinase,CAA42556.1,CAA42713.1,CAB011203,CAB58562.1,CAG46758.1,CCDS10269,CCDS10269.1,CHEMBL2634,CR541960,CSK,C…	false	CSK	P41240	40.3815	47.1123	27.8585
https://smart.embl.de/smart/DDvec.cgi?smart=914:CH(33|133)+CH(146|245)+Pfam_Spectrin(274|384)+SPEC(397|498)+SPEC(512|619)+SPEC(633|732)+EFh(750|778)+EFh(813|841)+efhand_Ca_insen(844|910)+	Alpha-actinin-1; F-actin cross-linking protein which is thought to anchor actin to a variety of intracellular structures. This is a bundling protein; Belongs to the alpha-actinin family	1.18432	9606.ENSP00000377941	231.113	241.81	274.642	ACTN1	2EYI,2EYN,2N8Y,2N8Z,87,A0A024R694,AAA51582.1,AAH03576.1,AAH15766.1,AAP35871.1,ABF50047.1,ACE62922.1,ACJ24535.1,ACTN1,ACTN1-001,ACTN1-002,ACTN1-005,ACTN1-006,ACTN1-007,ACTN1-008,ACTN1-009,ACTN1-010,ACTN1-011,ACTN1-012,ACTN1-013,ACTN1-014,ACTN1-015,ACTN1-016,ACTN1-017,ACTN1-018,ACTN1-019,ACTN1-020,ACTN1-021,ACTN1-022,ACTN1-023,ACTN1_HUMAN,AJ844628,AK295099,AK299362,AL117694,Actinin alpha 1,Actinin …	false	ACTN1	P12814	81.5415	106.52	140.892
https://smart.embl.de/smart/DDvec.cgi?smart=510:Pfam_Lyase_1(58|389)+Pfam_FumaraseC_C(455|508)+	Fumarate hydratase, mitochondrial; Also acts as a tumor suppressor; Belongs to the class-II fumarase/aspartase family. Fumarase subfamily	2.52738	9606.ENSP00000355518	578.918	657.66	435.885	FH	2271,3E04,4.2.1.2,5D6B,5UPP,605839,6EBT,AAA52483.1,AAB66354.1,AAD00071.1,AAH03108.1,AAH17444.1,AAP88841.1,AK312415,B1ANK7,BAG35325.1,BC003108,BC017444,BT009839,CAB017785,CCDS1617,CCDS1617.1,EAW70092.1,EC 4.2.1.2,ENSG00000091483,ENSP00000205832,ENSP00000355518,ENSP00000396848,ENST00000205832,ENST00000366560,ENST00000431384,ENST00000493477,ENST00000497042,FH,FH-001,FH-002,FH-003,FMRD,FUMH_HUMAN,Fum…	false	FH	P07954	98.8812	90.6433	100.571
https://smart.embl.de/smart/DDvec.cgi?smart=640:Pfam_PEPCK_N(46|274)+Pfam_PEPCK_C(278|637)+	Phosphoenolpyruvate carboxykinase [GTP], mitochondrial; Catalyzes the conversion of oxaloacetate (OAA) to phosphoenolpyruvate (PEP), the rate-limiting step in the metabolic pathway that produces glucose from lactate and other precursors derived from the citric acid cycle; Belongs to the phosphoenolpyruvate carboxykinase [GTP] family	-1.97696	9606.ENSP00000216780	16.5796	33.6978	0.1	PCK2	4.1.1.32,5106,AAH01454.1,AK129934,AK301400,AK316206,B4DW73,BAG62935.1,BAH14577.1,BC001454,BX248272,CAA63380.1,CAA72272.1,CAB018734,CAD62600.1,CCDS41928,CCDS41928.1,CCDS76660,CCDS9609,CCDS9609.1,EC 4.1.1.32,ENSG00000100889,ENSP00000216780,ENSP00000380171,ENSP00000441826,ENSP00000452748,ENSP00000453444,ENSP00000453528,ENSP00000453656,ENSP00000453751,ENSP00000453791,ENSP00000453998,ENSP00000454011,E…	false	PCK2	Q16822	38.4354	73.9128	85.9692
https://smart.embl.de/smart/DDvec.cgi?smart=763:Pfam_ECH_2(49|225)+Pfam_3HCDH_N(363|542)+Pfam_3HCDH(544|639)+Pfam_3HCDH(673|760)+	Trifunctional enzyme subunit alpha, mitochondrial; Bifunctional subunit; In the central section; belongs to the 3-hydroxyacyl- CoA dehydrogenase family	1.07399	9606.ENSP00000370023	1194.29	1199.79	824.34	HADHA	1.1.1.211,2.3.1.-,3030,4.2.1.17,5ZQZ,5ZRV,6DV2,78 kDa gastrin-binding protein,AAA56664.1,AAH09235.1,AAX93141.1,AAY14643.1,AB020811,ADU87643.1,AK293398,AK302532,AK313027,B2R7L4,B4DDZ5,B4DYP2,BAA03941.1,BAA76735.1,BAG35861.1,BAG56906.1,BAG63804.1,BC009235,CCDS1721,CCDS1721.1,D16480,E9KL44,EAX00703.1,EC 1.1.1.211,EC 4.2.1.17,ECHA,ECHA_HUMAN,ENSG00000084754,ENSP00000288682,ENSP00000370023,ENSP0000040…	false	HADHA	P40939	520.34	494.541	513.881
https://smart.embl.de/smart/DDvec.cgi?smart=658:Pfam_Carn_acyltransf(49|648)+	Carnitine O-palmitoyltransferase 2, mitochondrial; Carnitine palmitoyltransferase 2	1.39076	9606.ENSP00000360541	74.0742	57.679	75.4887	CPT2	1376,2.3.1.21,AAB59462.1,AAB60382.1,AAB60383.1,AAH02445.1,AAH05172.1,AK312687,B2R6S0,BAG35567.1,BC002445,BC005172,CAI18907.1,CCDS575,CCDS575.1,CCDS81326,CHEMBL3238,CPT II,CPT1,CPT2,CPT2-001,CPT2-002,CPT2_HUMAN,CPTASE,Carnitine O-palmitoyltransferase 2 ,Carnitine palmitoyltransferase 2,Carnitine palmitoyltransferase II,EAX06753.1,EC 2.3.1.21,ENSG00000157184,ENSP00000287862,ENSP00000360541,ENST0000…	false	CPT2	P23786	16.9194	45.019	17.0964
https://smart.embl.de/smart/DDvec.cgi?smart=1101:Pfam_Citrate_bind(244|421)+Pfam_CoA_binding(494|600)+Pfam_Ligase_CoA(660|785)+Pfam_Citrate_synt(883|1086)+	ATP-citrate synthase; ATP-citrate synthase is the primary enzyme responsible for the synthesis of cytosolic acetyl-CoA in many tissues. Has a central role in de novo lipid synthesis. In nervous tissue it may be involved in the biosynthesis of acetylcholine; In the N-terminal section; belongs to the succinate/malate CoA ligase beta subunit family	1.05555	9606.ENSP00000253792	1762.76	1644.7	1471.1	ACLY	2.3.3.8,3MWD,3MWE,3PFF,47,5TDE,5TDF,5TDM,5TDZ,5TE1,5TEQ,5TES,5TET,6HXH,6HXK,6HXL,6HXM,6O0H,6QFB,A0A024R1T9,A0A024R1Y2,AAB60340.1,AAH06195.1,AB210035,ACL,ACLY,ACLY-001,ACLY-002,ACLY-003,ACLY-004,ACLY-005,ACLY-006,ACLY-007,ACLY-008,ACLY-009,ACLY-201,ACLY_HUMAN,AK095084,AK295675,AK304802,ATP citrate (pro-S)-lyase ,ATP citrate lyase,ATP citrate synthase,ATP-citrate (pro-S-)-lyase,ATP-citrate synthase…	false	ACLY	P53396	655.714	915.887	775.549
https://smart.embl.de/smart/DDvec.cgi?smart=397:Pfam_Thiolase_N(7|266)+Pfam_Thiolase_C(273|395)+	3-ketoacyl-CoA thiolase, mitochondrial; Abolishes BNIP3-mediated apoptosis and mitochondrial damage	1.13232	9606.ENSP00000285093	123.054	165.088	116.873	ACAA2	10449,2.3.1.16,2.3.1.9,3-ketoacyl-CoA thiolase, mitochondrial,3.1.2.-,3.1.2.1,3.1.2.2,4C2J,4C2K,AAH01918.1,ACAA2,ACAA2-001,ACAA2-002,ACAA2-003,ACAA2-004,ACAA2-005,ACAA2-006,ACAA2-007,Acetyl-CoA acetyltransferase,Acetyl-CoA acyltransferase,Acetyl-CoA acyltransferase 2,Acetyl-CoA acyltransferase 2 ,Acyl-CoA hydrolase, mitochondrial,BAA03800.1,BC001918,Beta-ketothiolase,CCDS11939,CCDS11939.1,D16294,…	false	ACAA2	P42765	70.9236	62.738	51.0997
https://smart.embl.de/smart/DDvec.cgi?smart=547:Pfam_Thiolase_N(14|240)+Pfam_Thiolase_C(279|401)+Pfam_SCP2(437|539)+	Non-specific lipid-transfer protein; Mediates in vitro the transfer of all common phospholipids, cholesterol and gangliosides between membranes. May play a role in regulating steroidogenesis	1.53442	9606.ENSP00000360569	64.4951	88.1427	81.3989	SCP2	1QND,2.3.1.176,2C0L,6342,A6NM69,AAA03557.1,AAA03558.1,AAA03559.1,AAB24921.1,AAB41286.1,AAH05911.1,AAH67108.1,AB208789,AC099677,AK294631,AK295214,AK303400,AK308105,AL445183,B4DGJ9,B4DHP6,B4E0J3,BAD92026.1,BAG57810.1,BAG58208.1,BAG64455.1,BC005911,BC067108,C9JC79,CAH72590.1,CB997588,CCDS30719,CCDS30719.1,CCDS41338,CCDS41338.1,CCDS44149,CCDS44149.1,CCDS44150,CCDS44150.1,CCDS53317,CCDS53317.1,CCDS533…	false	SCP2	P22307	0.1	36.0829	44.6107
https://smart.embl.de/smart/DDvec.cgi?smart=508:Pfam_Aldedh(2|424)+TRANS(463|480)+	Fatty aldehyde dehydrogenase; Catalyzes the oxidation of long-chain aliphatic aldehydes to fatty acids. Active on a variety of saturated and unsaturated aliphatic aldehydes between 6 and 24 carbons in length. Responsible for conversion of the sphingosine 1-phosphate (S1P) degradation product hexadecenal to hexadecenoic acid	1.70804	9606.ENSP00000345774	16.1805	16.9721	18.9869	ALDH3A2	1.2.1.3,1.2.1.94,224,4QGK,AAB01003.1,AAC50965.1,AAC50966.1,AAC51121.1,AAH02430.1,AB208894,AC115989,AK292381,AK315096,AL3A2_HUMAN,ALDH10,ALDH3A2,ALDH3A2-001,ALDH3A2-002,ALDH3A2-003,ALDH3A2-004,ALDH3A2-005,ALDH3A2-006,ALDH3A2-007,ALDH3A2-008,ALDH3A2-009,ALDH3A2-010,ALDH3A2-011,ALDH3A2-012,ALDH3A2-013,ALDH3A2-014,ALDH3A2-015,ALDH3A2-016,ALDH3A2-017,ALDH3A2-018,ALDH3A2-019,ALDH3A2-020,ALDH3A2-022,ALD…	false	ALDH3A2	P51648	0.1	12.9351	2.92352
https://smart.embl.de/smart/DDvec.cgi?smart=659:Pfam_ABC_membrane_2(57|338)+AAA(465|640)+	ATP-binding cassette sub-family D member 3; Probable transporter involved in the transport of branched-chain fatty acids and C27 bile acids into the peroxisome; the latter function is a crucial step in bile acid biosynthesis. The nucleotide-binding fold acts as an ATP- binding subunit with ATPase activity	1.22609	9606.ENSP00000359233	112.906	106.885	167.184	ABCD3	5825,70 kDa peroxisomal membrane protein,AAA60128.1,AAH09712.1,AAH68509.1,AAP35290.1,ABC43,ABCD3,ABCD3-001,ABCD3-002,ABCD3-003,ABCD3-004,ABCD3-005,ABCD3-006,ABCD3_HUMAN,AC093117,AC118469,AL138758,ATP binding cassette subfamily D,ATP binding cassette subfamily D member 3,ATP-binding cassette sub-family D member 3,ATP-binding cassette, sub-family D, member 3,BC009712,BC068509,BT006644,CAA41416.1,CA…	false	ABCD3	P28288	61.1152	55.9216	48.385

## Sheet: Long_edges
automated_textmining	coexpression	combined_score	database_annotated	experimentally_determined_interaction	gene_fusion	homology	interaction	name	neighborhood_on_chromosome	node1_string_id	node2_string_id	phylogenetic_cooccurrence	selected	shared interaction	shared name
0	0	0.734	0	0.734	0	0	interacts with	TWF2 (interacts with) UTP6	0	9606.ENSP00000303908	9606.ENSP00000261708	0	false	interacts with	TWF2 (interacts with) UTP6
0.782	0.064	0.961	0.6	0.873	0	0.675	interacts with	RPRD1B (interacts with) RPRD2	0	9606.ENSP00000362532	9606.ENSP00000358064	0	false	interacts with	RPRD1B (interacts with) RPRD2
0.933	0.109	0.999	0.8	0.972	0	0	interacts with	PPP4C (interacts with) SMEK1	0	9606.ENSP00000279387	9606.ENSP00000450864	0	false	interacts with	PPP4C (interacts with) SMEK1
0.177	0	0.9	0	0.884	0	0	interacts with	PPP1R8 (interacts with) PRKACA	0	9606.ENSP00000311677	9606.ENSP00000309591	0	false	interacts with	PPP1R8 (interacts with) PRKACA
0.989	0.062	0.999	0.9	0.241	0	0	interacts with	PPIF (interacts with) VDAC1	0	9606.ENSP00000225174	9606.ENSP00000265333	0	false	interacts with	PPIF (interacts with) VDAC1
0.989	0	0.992	0	0.354	0	0	interacts with	PPIF (interacts with) TP53	0	9606.ENSP00000225174	9606.ENSP00000269305	0	false	interacts with	PPIF (interacts with) TP53
0.948	0.223	0.999	0.6	0.976	0	0	interacts with	PDS5B (interacts with) WAPAL	0	9606.ENSP00000313851	9606.ENSP00000298767	0	false	interacts with	PDS5B (interacts with) WAPAL
0.744	0	0.961	0	0.854	0	0	interacts with	PSMD10 (interacts with) RB1	0	9606.ENSP00000217958	9606.ENSP00000267163	0	false	interacts with	PSMD10 (interacts with) RB1
0.622	0	0.742	0	0.345	0	0	interacts with	PSMD10 (interacts with) TP53	0	9606.ENSP00000217958	9606.ENSP00000269305	0	false	interacts with	PSMD10 (interacts with) TP53
0.502	0.096	0.902	0.8	0	0	0	interacts with	PSMD10 (interacts with) PSME2	0	9606.ENSP00000217958	9606.ENSP00000216802	0	false	interacts with	PSMD10 (interacts with) PSME2
0.941	0.104	0.999	0.8	0.992	0	0	interacts with	PSMC4 (interacts with) PSMD10	0	9606.ENSP00000157812	9606.ENSP00000217958	0	false	interacts with	PSMC4 (interacts with) PSMD10
0.437	0.063	0.968	0.8	0.738	0	0	interacts with	PSMC4 (interacts with) PSME2	0	9606.ENSP00000157812	9606.ENSP00000216802	0	false	interacts with	PSMC4 (interacts with) PSME2
0.539	0.303	0.987	0.6	0.913	0	0	interacts with	NDUFAF3 (interacts with) NDUFS7	0	9606.ENSP00000323076	9606.ENSP00000233627	0	false	interacts with	NDUFAF3 (interacts with) NDUFS7
0.764	0.094	0.777	0	0	0	0	interacts with	RFC5 (interacts with) WAPAL	0	9606.ENSP00000408295	9606.ENSP00000298767	0	false	interacts with	RFC5 (interacts with) WAPAL
0.14	0.062	0.912	0.9	0	0	0	interacts with	RFC5 (interacts with) TP53	0	9606.ENSP00000408295	9606.ENSP00000269305	0	false	interacts with	RFC5 (interacts with) TP53
0.993	0.883	0.999	0.9	0.997	0	0.869	interacts with	RFC2 (interacts with) RFC5	0	9606.ENSP00000055077	9606.ENSP00000408295	0.346	false	interacts with	RFC2 (interacts with) RFC5
0.227	0.065	0.921	0.9	0	0	0	interacts with	RFC2 (interacts with) TP53	0	9606.ENSP00000055077	9606.ENSP00000269305	0	false	interacts with	RFC2 (interacts with) TP53
0.366	0.698	0.925	0.6	0.143	0	0	interacts with	LIG1 (interacts with) RFC5	0	9606.ENSP00000263274	9606.ENSP00000408295	0	false	interacts with	LIG1 (interacts with) RFC5
0.453	0.43	0.879	0.6	0.149	0	0	interacts with	LIG1 (interacts with) RFC2	0	9606.ENSP00000263274	9606.ENSP00000055077	0	false	interacts with	LIG1 (interacts with) RFC2
0.607	0.156	0.947	0.54	0.696	0	0	interacts with	MDN1 (interacts with) MRTO4	0	9606.ENSP00000358400	9606.ENSP00000364320	0	false	interacts with	MDN1 (interacts with) MRTO4
0.065	0.858	0.861	0	0	0	0	interacts with	MDN1 (interacts with) UTP20	0	9606.ENSP00000358400	9606.ENSP00000261637	0	false	interacts with	MDN1 (interacts with) UTP20
0.302	0.15	0.703	0.54	0	0	0	interacts with	MDN1 (interacts with) NIP7	0	9606.ENSP00000358400	9606.ENSP00000254940	0	false	interacts with	MDN1 (interacts with) NIP7
0.966	0.69	0.885	0	0.273	0	0.543	interacts with	IARS2 (interacts with) LARS2	0.165	9606.ENSP00000355889	9606.ENSP00000408576	0	false	interacts with	IARS2 (interacts with) LARS2
0.672	0.146	0.878	0.6	0	0	0	interacts with	NUP37 (interacts with) RANBP2	0	9606.ENSP00000448054	9606.ENSP00000283195	0	false	interacts with	NUP37 (interacts with) RANBP2
0.93	0.178	0.999	0.9	0.971	0	0	interacts with	NUP37 (interacts with) NUP85	0	9606.ENSP00000448054	9606.ENSP00000245544	0	false	interacts with	NUP37 (interacts with) NUP85
0.907	0.193	0.999	0.9	0.932	0	0	interacts with	NUP133 (interacts with) NUP37	0	9606.ENSP00000261396	9606.ENSP00000448054	0	false	interacts with	NUP133 (interacts with) NUP37
0.868	0.111	0.96	0.6	0.256	0	0	interacts with	NUP133 (interacts with) NUP214	0	9606.ENSP00000261396	9606.ENSP00000352400	0	false	interacts with	NUP133 (interacts with) NUP214
0.802	0.126	0.935	0.6	0.172	0	0	interacts with	NUP133 (interacts with) RANBP2	0	9606.ENSP00000261396	9606.ENSP00000283195	0	false	interacts with	NUP133 (interacts with) RANBP2
0.821	0	0.925	0.6	0	0	0	interacts with	NUP133 (interacts with) NUP210	0	9606.ENSP00000261396	9606.ENSP00000254508	0	false	interacts with	NUP133 (interacts with) NUP210
0.991	0.298	0.999	0.9	0.958	0	0	interacts with	NUP133 (interacts with) NUP85	0	9606.ENSP00000261396	9606.ENSP00000245544	0	false	interacts with	NUP133 (interacts with) NUP85
0.842	0.095	0.984	0.9	0	0	0	interacts with	NUP210 (interacts with) NUP214	0	9606.ENSP00000254508	9606.ENSP00000352400	0	false	interacts with	NUP210 (interacts with) NUP214
0.772	0.078	0.977	0.9	0	0	0	interacts with	NUP210 (interacts with) RANBP2	0	9606.ENSP00000254508	9606.ENSP00000283195	0	false	interacts with	NUP210 (interacts with) RANBP2
0.663	0.062	0.862	0.6	0	0	0	interacts with	NUP210 (interacts with) NUP37	0	9606.ENSP00000254508	9606.ENSP00000448054	0	false	interacts with	NUP210 (interacts with) NUP37
0.733	0.062	0.945	0.8	0	0	0	interacts with	NUP210 (interacts with) NUP85	0	9606.ENSP00000254508	9606.ENSP00000245544	0	false	interacts with	NUP210 (interacts with) NUP85
0.627	0.07	0.872	0.6	0.185	0	0	interacts with	NUP85 (interacts with) RANBP2	0	9606.ENSP00000245544	9606.ENSP00000283195	0	false	interacts with	NUP85 (interacts with) RANBP2
0.92	0.422	0.999	0.9	0.973	0	0	interacts with	NUP107 (interacts with) NUP37	0	9606.ENSP00000229179	9606.ENSP00000448054	0	false	interacts with	NUP107 (interacts with) NUP37
0.991	0.563	0.999	0.9	0.995	0	0	interacts with	NUP107 (interacts with) NUP85	0	9606.ENSP00000229179	9606.ENSP00000245544	0	false	interacts with	NUP107 (interacts with) NUP85
0.994	0.864	0.999	0.9	0.995	0	0	interacts with	NUP107 (interacts with) NUP133	0	9606.ENSP00000229179	9606.ENSP00000261396	0	false	interacts with	NUP107 (interacts with) NUP133
0.837	0.201	0.989	0.6	0.826	0	0	interacts with	NUP107 (interacts with) NUP210	0	9606.ENSP00000229179	9606.ENSP00000254508	0	false	interacts with	NUP107 (interacts with) NUP210
0.877	0.15	0.988	0.6	0.76	0	0	interacts with	NUP107 (interacts with) NUP214	0	9606.ENSP00000229179	9606.ENSP00000352400	0	false	interacts with	NUP107 (interacts with) NUP214
0.807	0.144	0.962	0.6	0.493	0	0	interacts with	NUP107 (interacts with) RANBP2	0	9606.ENSP00000229179	9606.ENSP00000283195	0	false	interacts with	NUP107 (interacts with) RANBP2
0	0.215	0.932	0.9	0.207	0	0	interacts with	HSPA14 (interacts with) NUP37	0	9606.ENSP00000367623	9606.ENSP00000448054	0	false	interacts with	HSPA14 (interacts with) NUP37
0.107	0.828	0.848	0	0.091	0	0	interacts with	HSPA14 (interacts with) MRTO4	0	9606.ENSP00000367623	9606.ENSP00000364320	0	false	interacts with	HSPA14 (interacts with) MRTO4
0.101	0.192	0.922	0.9	0.061	0	0	interacts with	HSPA14 (interacts with) NUP214	0	9606.ENSP00000367623	9606.ENSP00000352400	0	false	interacts with	HSPA14 (interacts with) NUP214
0.098	0.085	0.929	0.9	0.241	0	0	interacts with	HSPA14 (interacts with) RANBP2	0	9606.ENSP00000367623	9606.ENSP00000283195	0	false	interacts with	HSPA14 (interacts with) RANBP2
0.095	0.116	0.914	0.9	0.058	0	0	interacts with	HSPA14 (interacts with) NUP133	0	9606.ENSP00000367623	9606.ENSP00000261396	0	false	interacts with	HSPA14 (interacts with) NUP133
0.056	0.062	0.903	0.9	0	0	0	interacts with	HSPA14 (interacts with) NUP210	0	9606.ENSP00000367623	9606.ENSP00000254508	0	false	interacts with	HSPA14 (interacts with) NUP210
0.043	0.108	0.907	0.9	0	0	0	interacts with	HSPA14 (interacts with) NUP85	0	9606.ENSP00000367623	9606.ENSP00000245544	0	false	interacts with	HSPA14 (interacts with) NUP85
0.06	0.202	0.921	0.9	0.076	0	0	interacts with	HSPA14 (interacts with) NUP107	0	9606.ENSP00000367623	9606.ENSP00000229179	0	false	interacts with	HSPA14 (interacts with) NUP107
0.067	0.076	0.906	0.9	0	0	0	interacts with	GSTK1 (interacts with) SCP2	0	9606.ENSP00000431049	9606.ENSP00000360569	0	false	interacts with	GSTK1 (interacts with) SCP2
0	0	0.789	0	0.789	0	0	interacts with	GSTK1 (interacts with) UTP18	0	9606.ENSP00000431049	9606.ENSP00000225298	0	false	interacts with	GSTK1 (interacts with) UTP18
0.994	0.103	0.999	0.8	0.951	0	0	interacts with	GOSR1 (interacts with) STX5	0	9606.ENSP00000225724	9606.ENSP00000294179	0	false	interacts with	GOSR1 (interacts with) STX5
0.943	0.062	0.973	0	0.545	0	0	interacts with	GOSR1 (interacts with) SCFD1	0	9606.ENSP00000225724	9606.ENSP00000390783	0	false	interacts with	GOSR1 (interacts with) SCFD1
0.994	0.161	0.999	0.6	0.839	0	0	interacts with	GOSR1 (interacts with) YKT6	0	9606.ENSP00000225724	9606.ENSP00000223369	0	false	interacts with	GOSR1 (interacts with) YKT6
0.931	0.867	0.999	0.9	0.99	0	0	interacts with	GAR1 (interacts with) NHP2	0	9606.ENSP00000226796	9606.ENSP00000274606	0	false	interacts with	GAR1 (interacts with) NHP2
0.761	0.862	0.998	0.72	0.815	0	0	interacts with	GAR1 (interacts with) NOP58	0.048	9606.ENSP00000226796	9606.ENSP00000264279	0	false	interacts with	GAR1 (interacts with) NOP58
0.119	0.877	0.975	0	0.788	0	0	interacts with	GAR1 (interacts with) NIP7	0	9606.ENSP00000226796	9606.ENSP00000254940	0	false	interacts with	GAR1 (interacts with) NIP7
0.135	0.847	0.864	0	0.056	0	0	interacts with	GAR1 (interacts with) MRTO4	0	9606.ENSP00000226796	9606.ENSP00000364320	0	false	interacts with	GAR1 (interacts with) MRTO4
0.472	0.661	0.831	0	0.129	0	0	interacts with	GAR1 (interacts with) PWP1	0	9606.ENSP00000226796	9606.ENSP00000387365	0	false	interacts with	GAR1 (interacts with) PWP1
0.252	0.254	0.83	0.72	0	0	0	interacts with	GAR1 (interacts with) MPHOSPH10	0	9606.ENSP00000226796	9606.ENSP00000244230	0	false	interacts with	GAR1 (interacts with) MPHOSPH10
0.107	0.368	0.828	0.72	0	0	0	interacts with	GAR1 (interacts with) RRP9	0	9606.ENSP00000226796	9606.ENSP00000232888	0	false	interacts with	GAR1 (interacts with) RRP9
0	0.276	0.812	0	0.752	0	0	interacts with	GAR1 (interacts with) RBM28	0	9606.ENSP00000226796	9606.ENSP00000223073	0	false	interacts with	GAR1 (interacts with) RBM28
0.211	0.793	0.953	0	0.74	0	0	interacts with	RTCA (interacts with) UTP15	0	9606.ENSP00000260563	9606.ENSP00000296792	0	false	interacts with	RTCA (interacts with) UTP15
0.303	0.683	0.94	0	0.751	0	0	interacts with	RTCA (interacts with) UTP6	0	9606.ENSP00000260563	9606.ENSP00000261708	0	false	interacts with	RTCA (interacts with) UTP6
0.461	0.1	0.886	0	0.784	0	0	interacts with	RTCA (interacts with) UTP20	0	9606.ENSP00000260563	9606.ENSP00000261637	0	false	interacts with	RTCA (interacts with) UTP20
0.295	0.713	0.942	0	0.74	0	0	interacts with	RTCA (interacts with) UTP18	0	9606.ENSP00000260563	9606.ENSP00000225298	0	false	interacts with	RTCA (interacts with) UTP18
0.862	0.062	0.999	0.9	0.943	0	0	interacts with	ERCC3 (interacts with) GTF2B	0	9606.ENSP00000285398	9606.ENSP00000359531	0	false	interacts with	ERCC3 (interacts with) GTF2B
0.485	0	0.825	0	0.675	0	0	interacts with	ERCC3 (interacts with) TP53	0	9606.ENSP00000285398	9606.ENSP00000269305	0	false	interacts with	ERCC3 (interacts with) TP53
0.774	0	0.953	0.8	0.057	0	0	interacts with	EML4 (interacts with) HRAS	0	9606.ENSP00000320663	9606.ENSP00000407586	0	false	interacts with	EML4 (interacts with) HRAS
0.634	0.062	0.935	0.8	0.176	0	0	interacts with	EML4 (interacts with) PIK3CA	0	9606.ENSP00000320663	9606.ENSP00000263967	0	false	interacts with	EML4 (interacts with) PIK3CA
0.972	0.088	0.999	0	0.975	0	0	interacts with	EIF4E2 (interacts with) GIGYF2	0	9606.ENSP00000258416	9606.ENSP00000387170	0	false	interacts with	EIF4E2 (interacts with) GIGYF2
0.892	0.182	0.999	0.9	0.984	0	0	interacts with	EIF2B5 (interacts with) EIF2S1	0	9606.ENSP00000273783	9606.ENSP00000256383	0	false	interacts with	EIF2B5 (interacts with) EIF2S1
0.976	0.223	0.999	0.9	0.953	0	0	interacts with	EIF2B5 (interacts with) EIF2S3	0	9606.ENSP00000273783	9606.ENSP00000253039	0	false	interacts with	EIF2B5 (interacts with) EIF2S3
0.963	0.168	0.999	0.9	0.995	0	0	interacts with	EIF2B2 (interacts with) EIF2B5	0	9606.ENSP00000266126	9606.ENSP00000273783	0	false	interacts with	EIF2B2 (interacts with) EIF2B5
0.895	0.238	0.999	0.9	0.995	0	0	interacts with	EIF2B2 (interacts with) EIF2S1	0	9606.ENSP00000266126	9606.ENSP00000256383	0	false	interacts with	EIF2B2 (interacts with) EIF2S1
0.831	0.313	0.999	0.6	0.987	0	0	interacts with	EIF2B2 (interacts with) EIF2S3	0	9606.ENSP00000266126	9606.ENSP00000253039	0	false	interacts with	EIF2B2 (interacts with) EIF2S3
0.785	0	0.836	0	0.27	0	0	interacts with	MAP1B (interacts with) TP53	0	9606.ENSP00000296755	9606.ENSP00000269305	0	false	interacts with	MAP1B (interacts with) TP53
0.702	0.23	0.78	0	0.116	0	0	interacts with	DPYSL2 (interacts with) MAP1B	0	9606.ENSP00000309539	9606.ENSP00000296755	0	false	interacts with	DPYSL2 (interacts with) MAP1B
0.728	0.062	0.824	0	0.364	0	0	interacts with	SACM1L (interacts with) VAPB	0	9606.ENSP00000373713	9606.ENSP00000417175	0	false	interacts with	SACM1L (interacts with) VAPB
0.713	0	0.713	0	0	0	0	interacts with	SACM1L (interacts with) TMA16	0	9606.ENSP00000373713	9606.ENSP00000351380	0	false	interacts with	SACM1L (interacts with) TMA16
0.961	0.109	0.972	0	0.262	0	0	interacts with	DPM1 (interacts with) SACM1L	0	9606.ENSP00000360644	9606.ENSP00000373713	0	false	interacts with	DPM1 (interacts with) SACM1L
0.591	0.065	0.922	0.8	0.064	0	0	interacts with	DPM1 (interacts with) GMPPA	0.081	9606.ENSP00000360644	9606.ENSP00000350949	0	false	interacts with	DPM1 (interacts with) GMPPA
0.823	0.056	0.99	0.9	0.486	0	0	interacts with	RB1 (interacts with) TP53	0	9606.ENSP00000267163	9606.ENSP00000269305	0	false	interacts with	RB1 (interacts with) TP53
0.986	0.072	0.993	0	0.486	0	0	interacts with	DNMT1 (interacts with) TP53	0	9606.ENSP00000352516	9606.ENSP00000269305	0	false	interacts with	DNMT1 (interacts with) TP53
0.674	0.062	0.999	0.9	0.98	0	0	interacts with	DNMT1 (interacts with) RB1	0	9606.ENSP00000352516	9606.ENSP00000267163	0	false	interacts with	DNMT1 (interacts with) RB1
0.612	0.062	0.796	0	0.486	0	0	interacts with	DNMT1 (interacts with) HIST1H4F	0	9606.ENSP00000352516	9606.ENSP00000244537	0	false	interacts with	DNMT1 (interacts with) HIST1H4F
0.362	0.818	0.92	0	0.368	0	0	interacts with	NHP2 (interacts with) UTP15	0	9606.ENSP00000274606	9606.ENSP00000296792	0	false	interacts with	NHP2 (interacts with) UTP15
0.265	0.824	0.908	0	0.346	0	0	interacts with	NHP2 (interacts with) NOL6	0	9606.ENSP00000274606	9606.ENSP00000297990	0	false	interacts with	NHP2 (interacts with) NOL6
0.104	0.831	0.845	0	0.056	0	0	interacts with	NHP2 (interacts with) PWP1	0	9606.ENSP00000274606	9606.ENSP00000387365	0	false	interacts with	NHP2 (interacts with) PWP1
0	0.773	0.792	0	0.12	0	0	interacts with	NHP2 (interacts with) NOP9	0	9606.ENSP00000274606	9606.ENSP00000267425	0	false	interacts with	NHP2 (interacts with) NOP9
0.9	0.889	0.999	0.72	0.768	0	0	interacts with	NHP2 (interacts with) NOP58	0	9606.ENSP00000274606	9606.ENSP00000264279	0	false	interacts with	NHP2 (interacts with) NOP58
0.427	0.806	0.921	0	0.346	0	0	interacts with	NHP2 (interacts with) UTP6	0	9606.ENSP00000274606	9606.ENSP00000261708	0	false	interacts with	NHP2 (interacts with) UTP6
0.133	0.922	0.984	0	0.788	0	0	interacts with	NHP2 (interacts with) NIP7	0	9606.ENSP00000274606	9606.ENSP00000254940	0	false	interacts with	NHP2 (interacts with) NIP7
0.598	0.866	0.988	0.72	0.346	0	0	interacts with	NHP2 (interacts with) RRP9	0	9606.ENSP00000274606	9606.ENSP00000232888	0	false	interacts with	NHP2 (interacts with) RRP9
0.5	0.768	0.917	0	0.346	0	0	interacts with	NHP2 (interacts with) UTP18	0	9606.ENSP00000274606	9606.ENSP00000225298	0	false	interacts with	NHP2 (interacts with) UTP18
0.272	0.848	0.884	0	0	0	0	interacts with	NHP2 (interacts with) RBM28	0	9606.ENSP00000274606	9606.ENSP00000223073	0	false	interacts with	NHP2 (interacts with) RBM28
0.65	0.062	0.857	0.6	0	0	0	interacts with	NUP214 (interacts with) NUP37	0	9606.ENSP00000352400	9606.ENSP00000448054	0	false	interacts with	NUP214 (interacts with) NUP37
0.988	0.142	0.999	0.9	0.281	0	0	interacts with	NUP214 (interacts with) RANBP2	0	9606.ENSP00000352400	9606.ENSP00000283195	0	false	interacts with	NUP214 (interacts with) RANBP2
0.84	0.073	0.972	0.8	0.18	0	0	interacts with	NUP214 (interacts with) NUP85	0	9606.ENSP00000352400	9606.ENSP00000245544	0	false	interacts with	NUP214 (interacts with) NUP85
0.968	0.144	0.999	0	0.988	0	0	interacts with	DDX19B (interacts with) NUP214	0	9606.ENSP00000288071	9606.ENSP00000352400	0	false	interacts with	DDX19B (interacts with) NUP214
0.048	0	0.9	0.9	0	0	0	interacts with	HCCS (interacts with) HMOX1	0	9606.ENSP00000326579	9606.ENSP00000216117	0	false	interacts with	HCCS (interacts with) HMOX1
0.707	0.397	0.905	0	0.506	0	0	interacts with	UQCRC2 (interacts with) VDAC1	0	9606.ENSP00000268379	9606.ENSP00000265333	0	false	interacts with	UQCRC2 (interacts with) VDAC1
0.653	0.428	0.994	0	0.974	0	0	interacts with	NDUFS7 (interacts with) UQCRC2	0.059	9606.ENSP00000233627	9606.ENSP00000268379	0	false	interacts with	NDUFS7 (interacts with) UQCRC2
0.56	0.917	0.995	0	0.88	0	0	interacts with	NDUFS7 (interacts with) UQCRC1	0.059	9606.ENSP00000233627	9606.ENSP00000203407	0	false	interacts with	NDUFS7 (interacts with) UQCRC1
0.944	0.988	0.999	0.8	0.999	0	0.612	interacts with	UQCRC1 (interacts with) UQCRC2	0	9606.ENSP00000203407	9606.ENSP00000268379	0.429	false	interacts with	UQCRC1 (interacts with) UQCRC2
0.57	0.258	0.717	0	0.183	0	0	interacts with	UQCRC1 (interacts with) VDAC1	0	9606.ENSP00000203407	9606.ENSP00000265333	0	false	interacts with	UQCRC1 (interacts with) VDAC1
0.729	0.138	0.834	0	0.346	0	0	interacts with	CYC1 (interacts with) HCCS	0	9606.ENSP00000317159	9606.ENSP00000326579	0	false	interacts with	CYC1 (interacts with) HCCS
0.819	0.882	0.999	0.6	0.988	0	0	interacts with	CYC1 (interacts with) UQCRC2	0	9606.ENSP00000317159	9606.ENSP00000268379	0	false	interacts with	CYC1 (interacts with) UQCRC2
0.363	0.467	0.746	0	0.312	0	0	interacts with	CYC1 (interacts with) VDAC1	0	9606.ENSP00000317159	9606.ENSP00000265333	0	false	interacts with	CYC1 (interacts with) VDAC1
0.45	0.94	0.999	0	0.981	0	0	interacts with	CYC1 (interacts with) NDUFS7	0	9606.ENSP00000317159	9606.ENSP00000233627	0	false	interacts with	CYC1 (interacts with) NDUFS7
0.823	0.932	0.999	0.6	0.988	0	0	interacts with	CYC1 (interacts with) UQCRC1	0	9606.ENSP00000317159	9606.ENSP00000203407	0	false	interacts with	CYC1 (interacts with) UQCRC1
0.989	0.057	0.999	0.9	0.632	0	0	interacts with	CTTN (interacts with) PXN	0	9606.ENSP00000365745	9606.ENSP00000267257	0	false	interacts with	CTTN (interacts with) PXN
0.755	0.065	0.978	0.9	0	0	0	interacts with	CTH (interacts with) MTR	0.184	9606.ENSP00000359976	9606.ENSP00000355536	0	false	interacts with	CTH (interacts with) MTR
0.326	0	0.754	0.65	0	0	0	interacts with	PAG1 (interacts with) PXN	0	9606.ENSP00000220597	9606.ENSP00000267257	0	false	interacts with	PAG1 (interacts with) PXN
0	0.143	0.91	0.9	0	0	0	interacts with	PRKAR1A (interacts with) PXN	0	9606.ENSP00000376475	9606.ENSP00000267257	0	false	interacts with	PRKAR1A (interacts with) PXN
0.851	0.065	0.958	0.9	0.538	0	0.859	interacts with	PRKAR1A (interacts with) PRKAR2B	0	9606.ENSP00000376475	9606.ENSP00000265717	0	false	interacts with	PRKAR1A (interacts with) PRKAR2B
0	0.143	0.91	0.9	0	0	0	interacts with	PRKAR2B (interacts with) PXN	0	9606.ENSP00000265717	9606.ENSP00000267257	0	false	interacts with	PRKAR2B (interacts with) PXN
0.683	0.101	0.973	0.9	0.185	0	0	interacts with	COPS5 (interacts with) DCUN1D1	0	9606.ENSP00000350512	9606.ENSP00000292782	0	false	interacts with	COPS5 (interacts with) DCUN1D1
0.961	0	0.999	0.9	0.874	0	0	interacts with	COPS5 (interacts with) TP53	0	9606.ENSP00000350512	9606.ENSP00000269305	0	false	interacts with	COPS5 (interacts with) TP53
0.762	0.076	0.924	0	0.682	0	0	interacts with	COPS5 (interacts with) UBE2M	0	9606.ENSP00000350512	9606.ENSP00000253023	0	false	interacts with	COPS5 (interacts with) UBE2M
0.96	0.157	0.999	0.9	0.932	0	0	interacts with	COPS5 (interacts with) NEDD8	0	9606.ENSP00000350512	9606.ENSP00000250495	0	false	interacts with	COPS5 (interacts with) NEDD8
0.819	0.2	0.995	0.6	0.935	0	0	interacts with	COPS5 (interacts with) RBX1	0	9606.ENSP00000350512	9606.ENSP00000216225	0	false	interacts with	COPS5 (interacts with) RBX1
0.989	0.111	0.999	0.9	0.985	0	0	interacts with	DCUN1D1 (interacts with) UBE2M	0	9606.ENSP00000292782	9606.ENSP00000253023	0	false	interacts with	DCUN1D1 (interacts with) UBE2M
0.816	0.104	0.987	0.6	0.826	0	0	interacts with	DCUN1D1 (interacts with) NEDD8	0	9606.ENSP00000292782	9606.ENSP00000250495	0	false	interacts with	DCUN1D1 (interacts with) NEDD8
0.776	0.102	0.998	0.8	0.976	0	0	interacts with	DCUN1D1 (interacts with) RBX1	0	9606.ENSP00000292782	9606.ENSP00000216225	0	false	interacts with	DCUN1D1 (interacts with) RBX1
0.891	0.325	0.999	0.9	0.997	0	0	interacts with	COPS3 (interacts with) COPS5	0	9606.ENSP00000268717	9606.ENSP00000350512	0	false	interacts with	COPS3 (interacts with) COPS5
0.047	0.084	0.929	0.9	0.288	0	0	interacts with	COPS3 (interacts with) DCUN1D1	0	9606.ENSP00000268717	9606.ENSP00000292782	0	false	interacts with	COPS3 (interacts with) DCUN1D1
0.856	0.408	0.999	0.9	0.997	0	0	interacts with	COPS3 (interacts with) COPS4	0	9606.ENSP00000268717	9606.ENSP00000264389	0	false	interacts with	COPS3 (interacts with) COPS4
0.196	0.103	0.987	0.9	0.851	0	0	interacts with	COPS3 (interacts with) NEDD8	0	9606.ENSP00000268717	9606.ENSP00000250495	0	false	interacts with	COPS3 (interacts with) NEDD8
0.186	0.14	0.956	0.6	0.863	0	0	interacts with	COPS3 (interacts with) RBX1	0	9606.ENSP00000268717	9606.ENSP00000216225	0	false	interacts with	COPS3 (interacts with) RBX1
0.931	0.63	0.999	0.9	0.997	0	0	interacts with	COPS4 (interacts with) COPS5	0	9606.ENSP00000264389	9606.ENSP00000350512	0	false	interacts with	COPS4 (interacts with) COPS5
0.282	0.097	0.93	0.9	0.059	0	0	interacts with	COPS4 (interacts with) DCUN1D1	0	9606.ENSP00000264389	9606.ENSP00000292782	0	false	interacts with	COPS4 (interacts with) DCUN1D1
0.251	0.052	0.754	0	0.682	0	0	interacts with	COPS4 (interacts with) UBE2M	0	9606.ENSP00000264389	9606.ENSP00000253023	0	false	interacts with	COPS4 (interacts with) UBE2M
0.859	0.099	0.997	0.9	0.851	0	0	interacts with	COPS4 (interacts with) NEDD8	0	9606.ENSP00000264389	9606.ENSP00000250495	0	false	interacts with	COPS4 (interacts with) NEDD8
0.874	0.193	0.996	0.6	0.932	0	0	interacts with	COPS4 (interacts with) RBX1	0	9606.ENSP00000264389	9606.ENSP00000216225	0	false	interacts with	COPS4 (interacts with) RBX1
0.994	0.174	0.999	0.9	0.977	0	0	interacts with	NEDD8 (interacts with) UBE2M	0	9606.ENSP00000250495	9606.ENSP00000253023	0	false	interacts with	NEDD8 (interacts with) UBE2M
0.847	0	0.99	0.9	0.453	0	0	interacts with	NEDD8 (interacts with) TP53	0	9606.ENSP00000250495	9606.ENSP00000269305	0	false	interacts with	NEDD8 (interacts with) TP53
0.095	0.178	0.711	0.6	0.144	0	0	interacts with	NEDD8 (interacts with) PSMD10	0	9606.ENSP00000250495	9606.ENSP00000217958	0	false	interacts with	NEDD8 (interacts with) PSMD10
0.988	0.272	0.999	0.9	0.894	0	0	interacts with	NEDD8 (interacts with) RBX1	0	9606.ENSP00000250495	9606.ENSP00000216225	0	false	interacts with	NEDD8 (interacts with) RBX1
0.235	0.167	0.778	0.6	0.234	0	0	interacts with	NEDD8 (interacts with) PSMC4	0	9606.ENSP00000250495	9606.ENSP00000157812	0	false	interacts with	NEDD8 (interacts with) PSMC4
0.992	0.093	0.999	0.9	0.982	0	0	interacts with	RBX1 (interacts with) UBE2M	0	9606.ENSP00000216225	9606.ENSP00000253023	0	false	interacts with	RBX1 (interacts with) UBE2M
0.875	0.573	0.999	0.9	0.996	0	0	interacts with	COPS2 (interacts with) COPS5	0	9606.ENSP00000299259	9606.ENSP00000350512	0	false	interacts with	COPS2 (interacts with) COPS5
0.108	0.141	0.918	0.9	0.059	0	0	interacts with	COPS2 (interacts with) DCUN1D1	0	9606.ENSP00000299259	9606.ENSP00000292782	0	false	interacts with	COPS2 (interacts with) DCUN1D1
0.889	0.406	0.999	0.9	0.997	0	0	interacts with	COPS2 (interacts with) COPS3	0	9606.ENSP00000299259	9606.ENSP00000268717	0	false	interacts with	COPS2 (interacts with) COPS3
0.843	0.346	0.999	0.9	0.997	0	0	interacts with	COPS2 (interacts with) COPS4	0	9606.ENSP00000299259	9606.ENSP00000264389	0	false	interacts with	COPS2 (interacts with) COPS4
0.107	0.081	0.717	0	0.683	0	0	interacts with	COPS2 (interacts with) UBE2M	0	9606.ENSP00000299259	9606.ENSP00000253023	0	false	interacts with	COPS2 (interacts with) UBE2M
0.466	0.136	0.993	0.9	0.882	0	0	interacts with	COPS2 (interacts with) NEDD8	0	9606.ENSP00000299259	9606.ENSP00000250495	0	false	interacts with	COPS2 (interacts with) NEDD8
0.678	0.137	0.979	0.6	0.833	0	0	interacts with	COPS2 (interacts with) RBX1	0	9606.ENSP00000299259	9606.ENSP00000216225	0	false	interacts with	COPS2 (interacts with) RBX1
0.249	0.841	0.886	0	0.118	0	0	interacts with	LYAR (interacts with) PWP1	0	9606.ENSP00000345917	9606.ENSP00000387365	0	false	interacts with	LYAR (interacts with) PWP1
0	0.835	0.835	0	0	0	0	interacts with	LYAR (interacts with) MRTO4	0	9606.ENSP00000345917	9606.ENSP00000364320	0	false	interacts with	LYAR (interacts with) MRTO4
0.64	0.175	0.702	0	0.075	0	0	interacts with	LYAR (interacts with) TMA16	0	9606.ENSP00000345917	9606.ENSP00000351380	0	false	interacts with	LYAR (interacts with) TMA16
0.106	0.868	0.881	0	0.075	0	0	interacts with	LYAR (interacts with) NHP2	0	9606.ENSP00000345917	9606.ENSP00000274606	0	false	interacts with	LYAR (interacts with) NHP2
0.356	0.839	0.892	0	0	0	0	interacts with	LYAR (interacts with) NOP58	0	9606.ENSP00000345917	9606.ENSP00000264279	0	false	interacts with	LYAR (interacts with) NOP58
0	0.857	0.857	0	0	0	0	interacts with	LYAR (interacts with) UTP6	0	9606.ENSP00000345917	9606.ENSP00000261708	0	false	interacts with	LYAR (interacts with) UTP6
0.201	0.879	0.899	0	0	0	0	interacts with	LYAR (interacts with) NIP7	0	9606.ENSP00000345917	9606.ENSP00000254940	0	false	interacts with	LYAR (interacts with) NIP7
0	0.847	0.847	0	0	0	0	interacts with	LYAR (interacts with) MPHOSPH10	0	9606.ENSP00000345917	9606.ENSP00000244230	0	false	interacts with	LYAR (interacts with) MPHOSPH10
0.367	0.643	0.764	0	0	0	0	interacts with	LYAR (interacts with) UTP18	0	9606.ENSP00000345917	9606.ENSP00000225298	0	false	interacts with	LYAR (interacts with) UTP18
0	0.832	0.832	0	0	0	0	interacts with	LYAR (interacts with) RBM28	0	9606.ENSP00000345917	9606.ENSP00000223073	0	false	interacts with	LYAR (interacts with) RBM28
0	0.826	0.826	0	0	0	0	interacts with	CMSS1 (interacts with) MRTO4	0	9606.ENSP00000410396	9606.ENSP00000364320	0	false	interacts with	CMSS1 (interacts with) MRTO4
0	0.866	0.866	0	0	0	0	interacts with	CMSS1 (interacts with) LYAR	0	9606.ENSP00000410396	9606.ENSP00000345917	0	false	interacts with	CMSS1 (interacts with) LYAR
0.429	0.498	0.701	0	0	0	0	interacts with	CMSS1 (interacts with) NOP9	0	9606.ENSP00000410396	9606.ENSP00000267425	0	false	interacts with	CMSS1 (interacts with) NOP9
0	0.658	0.765	0	0.343	0	0	interacts with	CMSS1 (interacts with) UTP6	0	9606.ENSP00000410396	9606.ENSP00000261708	0	false	interacts with	CMSS1 (interacts with) UTP6
0	0.846	0.846	0	0	0	0	interacts with	CMSS1 (interacts with) NIP7	0	9606.ENSP00000410396	9606.ENSP00000254940	0	false	interacts with	CMSS1 (interacts with) NIP7
0.733	0.098	0.749	0	0	0	0	interacts with	MKI67 (interacts with) TP53	0	9606.ENSP00000357643	9606.ENSP00000269305	0	false	interacts with	MKI67 (interacts with) TP53
0.123	0.912	0.92	0	0	0	0	interacts with	CKAP2 (interacts with) MKI67	0	9606.ENSP00000367276	9606.ENSP00000357643	0	false	interacts with	CKAP2 (interacts with) MKI67
0.713	0.872	0.999	0.6	0.964	0	0	interacts with	NOP58 (interacts with) UTP15	0	9606.ENSP00000264279	9606.ENSP00000296792	0	false	interacts with	NOP58 (interacts with) UTP15
0.147	0.874	0.923	0	0.343	0	0	interacts with	NOP58 (interacts with) PWP1	0	9606.ENSP00000264279	9606.ENSP00000387365	0	false	interacts with	NOP58 (interacts with) PWP1
0	0.849	0.897	0	0.344	0	0	interacts with	NOP58 (interacts with) NOP9	0	9606.ENSP00000264279	9606.ENSP00000267425	0	false	interacts with	NOP58 (interacts with) NOP9
0.562	0.879	0.998	0.6	0.937	0	0	interacts with	NOP58 (interacts with) UTP6	0	9606.ENSP00000264279	9606.ENSP00000261708	0	false	interacts with	NOP58 (interacts with) UTP6
0.738	0.541	0.998	0.6	0.975	0	0	interacts with	NOP58 (interacts with) UTP20	0	9606.ENSP00000264279	9606.ENSP00000261637	0	false	interacts with	NOP58 (interacts with) UTP20
0.333	0.521	0.919	0	0.767	0	0	interacts with	NOP58 (interacts with) RTCA	0.043	9606.ENSP00000264279	9606.ENSP00000260563	0	false	interacts with	NOP58 (interacts with) RTCA
0.877	0.875	0.999	0.8	0.937	0	0	interacts with	NOP58 (interacts with) RRP9	0	9606.ENSP00000264279	9606.ENSP00000232888	0	false	interacts with	NOP58 (interacts with) RRP9
0.509	0.885	0.998	0.6	0.934	0	0	interacts with	NOP58 (interacts with) UTP18	0	9606.ENSP00000264279	9606.ENSP00000225298	0	false	interacts with	NOP58 (interacts with) UTP18
0.25	0.868	0.992	0.9	0.343	0	0	interacts with	NOP58 (interacts with) RBM28	0	9606.ENSP00000264279	9606.ENSP00000223073	0	false	interacts with	NOP58 (interacts with) RBM28
0.053	0.871	0.875	0	0.059	0	0	interacts with	DDX27 (interacts with) PWP1	0	9606.ENSP00000483495	9606.ENSP00000387365	0	false	interacts with	DDX27 (interacts with) PWP1
0.407	0.872	0.971	0	0.653	0	0	interacts with	DDX27 (interacts with) KIAA0020	0	9606.ENSP00000483495	9606.ENSP00000380982	0	false	interacts with	DDX27 (interacts with) KIAA0020
0.132	0.856	0.886	0	0.157	0	0	interacts with	DDX27 (interacts with) MRTO4	0	9606.ENSP00000483495	9606.ENSP00000364320	0	false	interacts with	DDX27 (interacts with) MRTO4
0.16	0.849	0.871	0	0.062	0	0	interacts with	DDX27 (interacts with) LYAR	0	9606.ENSP00000483495	9606.ENSP00000345917	0	false	interacts with	DDX27 (interacts with) LYAR
0.047	0.864	0.883	0	0.165	0	0	interacts with	DDX27 (interacts with) NOL6	0	9606.ENSP00000483495	9606.ENSP00000297990	0	false	interacts with	DDX27 (interacts with) NOL6
0.062	0.875	0.884	0	0.093	0	0	interacts with	DDX27 (interacts with) UTP15	0	9606.ENSP00000483495	9606.ENSP00000296792	0	false	interacts with	DDX27 (interacts with) UTP15
0.059	0.826	0.859	0	0.213	0	0	interacts with	DDX27 (interacts with) NHP2	0	9606.ENSP00000483495	9606.ENSP00000274606	0	false	interacts with	DDX27 (interacts with) NHP2
0.071	0.871	0.877	0	0.059	0	0	interacts with	DDX27 (interacts with) NOP9	0	9606.ENSP00000483495	9606.ENSP00000267425	0	false	interacts with	DDX27 (interacts with) NOP9
0.214	0.877	0.964	0	0.655	0	0	interacts with	DDX27 (interacts with) NOP58	0.051	9606.ENSP00000483495	9606.ENSP00000264279	0	false	interacts with	DDX27 (interacts with) NOP58
0.041	0.88	0.882	0	0.057	0	0	interacts with	DDX27 (interacts with) UTP6	0	9606.ENSP00000483495	9606.ENSP00000261708	0	false	interacts with	DDX27 (interacts with) UTP6
0.063	0.76	0.77	0	0.059	0	0	interacts with	DDX27 (interacts with) UTP20	0	9606.ENSP00000483495	9606.ENSP00000261637	0	false	interacts with	DDX27 (interacts with) UTP20
0.136	0.855	0.895	0	0.233	0	0	interacts with	DDX27 (interacts with) NIP7	0	9606.ENSP00000483495	9606.ENSP00000254940	0	false	interacts with	DDX27 (interacts with) NIP7
0.062	0.873	0.892	0	0.165	0	0	interacts with	DDX27 (interacts with) MPHOSPH10	0	9606.ENSP00000483495	9606.ENSP00000244230	0	false	interacts with	DDX27 (interacts with) MPHOSPH10
0.505	0.868	0.932	0	0	0	0	interacts with	DDX27 (interacts with) RRP9	0	9606.ENSP00000483495	9606.ENSP00000232888	0	false	interacts with	DDX27 (interacts with) RRP9
0.043	0.86	0.88	0	0.18	0	0	interacts with	DDX27 (interacts with) UTP18	0	9606.ENSP00000483495	9606.ENSP00000225298	0	false	interacts with	DDX27 (interacts with) UTP18
0.082	0.883	0.975	0	0.788	0	0	interacts with	DDX27 (interacts with) RBM28	0	9606.ENSP00000483495	9606.ENSP00000223073	0	false	interacts with	DDX27 (interacts with) RBM28
0.255	0.836	0.929	0	0.467	0.003	0	interacts with	DDX27 (interacts with) FBL	0	9606.ENSP00000483495	9606.ENSP00000221801	0	false	interacts with	DDX27 (interacts with) FBL
0.242	0.883	0.954	0	0.528	0	0	interacts with	KIAA0020 (interacts with) PWP1	0	9606.ENSP00000380982	9606.ENSP00000387365	0	false	interacts with	KIAA0020 (interacts with) PWP1
0.266	0.875	0.961	0	0.61	0	0	interacts with	KIAA0020 (interacts with) MRTO4	0	9606.ENSP00000380982	9606.ENSP00000364320	0	false	interacts with	KIAA0020 (interacts with) MRTO4
0.434	0.514	0.713	0	0	0	0	interacts with	KIAA0020 (interacts with) MDN1	0	9606.ENSP00000380982	9606.ENSP00000358400	0	false	interacts with	KIAA0020 (interacts with) MDN1
0	0.872	0.872	0	0	0	0	interacts with	KIAA0020 (interacts with) LYAR	0	9606.ENSP00000380982	9606.ENSP00000345917	0	false	interacts with	KIAA0020 (interacts with) LYAR
0	0.871	0.871	0	0	0	0	interacts with	KIAA0020 (interacts with) NOL6	0	9606.ENSP00000380982	9606.ENSP00000297990	0	false	interacts with	KIAA0020 (interacts with) NOL6
0	0.898	0.898	0	0	0	0	interacts with	KIAA0020 (interacts with) UTP15	0	9606.ENSP00000380982	9606.ENSP00000296792	0	false	interacts with	KIAA0020 (interacts with) UTP15
0.043	0.85	0.856	0	0.078	0	0	interacts with	KIAA0020 (interacts with) NHP2	0	9606.ENSP00000380982	9606.ENSP00000274606	0	false	interacts with	KIAA0020 (interacts with) NHP2
0.843	0.873	0.979	0	0	0	0	interacts with	KIAA0020 (interacts with) NOP9	0	9606.ENSP00000380982	9606.ENSP00000267425	0	false	interacts with	KIAA0020 (interacts with) NOP9
0.045	0.896	0.963	0	0.66	0	0	interacts with	KIAA0020 (interacts with) NOP58	0	9606.ENSP00000380982	9606.ENSP00000264279	0	false	interacts with	KIAA0020 (interacts with) NOP58
0	0.875	0.875	0	0	0	0	interacts with	KIAA0020 (interacts with) UTP6	0	9606.ENSP00000380982	9606.ENSP00000261708	0	false	interacts with	KIAA0020 (interacts with) UTP6
0	0.812	0.812	0	0	0	0	interacts with	KIAA0020 (interacts with) UTP20	0	9606.ENSP00000380982	9606.ENSP00000261637	0	false	interacts with	KIAA0020 (interacts with) UTP20
0.063	0.739	0.744	0	0	0	0	interacts with	KIAA0020 (interacts with) RTCA	0	9606.ENSP00000380982	9606.ENSP00000260563	0	false	interacts with	KIAA0020 (interacts with) RTCA
0.245	0.873	0.914	0	0.173	0	0	interacts with	KIAA0020 (interacts with) NIP7	0	9606.ENSP00000380982	9606.ENSP00000254940	0	false	interacts with	KIAA0020 (interacts with) NIP7
0	0.878	0.878	0	0	0	0	interacts with	KIAA0020 (interacts with) MPHOSPH10	0	9606.ENSP00000380982	9606.ENSP00000244230	0	false	interacts with	KIAA0020 (interacts with) MPHOSPH10
0.171	0.875	0.936	0	0.435	0	0	interacts with	KIAA0020 (interacts with) RRP9	0	9606.ENSP00000380982	9606.ENSP00000232888	0	false	interacts with	KIAA0020 (interacts with) RRP9
0	0.875	0.875	0	0	0	0	interacts with	KIAA0020 (interacts with) UTP18	0	9606.ENSP00000380982	9606.ENSP00000225298	0	false	interacts with	KIAA0020 (interacts with) UTP18
0.189	0.889	0.965	0	0.643	0	0	interacts with	KIAA0020 (interacts with) RBM28	0	9606.ENSP00000380982	9606.ENSP00000223073	0	false	interacts with	KIAA0020 (interacts with) RBM28
0.374	0.889	0.998	0.9	0.788	0	0	interacts with	NIP7 (interacts with) NOP58	0	9606.ENSP00000254940	9606.ENSP00000264279	0	false	interacts with	NIP7 (interacts with) NOP58
0.103	0.891	0.989	0.9	0	0	0	interacts with	NIP7 (interacts with) UTP15	0	9606.ENSP00000254940	9606.ENSP00000296792	0	false	interacts with	NIP7 (interacts with) UTP15
0.098	0.879	0.988	0.9	0	0	0	interacts with	NIP7 (interacts with) UTP6	0	9606.ENSP00000254940	9606.ENSP00000261708	0	false	interacts with	NIP7 (interacts with) UTP6
0	0.83	0.986	0.9	0.252	0	0	interacts with	NIP7 (interacts with) NOL6	0	9606.ENSP00000254940	9606.ENSP00000297990	0	false	interacts with	NIP7 (interacts with) NOL6
0	0.32	0.929	0.9	0	0	0	interacts with	NIP7 (interacts with) UTP20	0	9606.ENSP00000254940	9606.ENSP00000261637	0	false	interacts with	NIP7 (interacts with) UTP20
0.331	0.874	0.912	0	0	0	0	interacts with	NIP7 (interacts with) PWP1	0	9606.ENSP00000254940	9606.ENSP00000387365	0	false	interacts with	NIP7 (interacts with) PWP1
0	0.818	0.818	0	0	0	0	interacts with	NIP7 (interacts with) NOP9	0	9606.ENSP00000254940	9606.ENSP00000267425	0	false	interacts with	NIP7 (interacts with) NOP9
0	0.769	0.789	0	0	0	0	interacts with	NIP7 (interacts with) RTCA	0.126	9606.ENSP00000254940	9606.ENSP00000260563	0	false	interacts with	NIP7 (interacts with) RTCA
0	0.848	0.984	0.9	0	0	0	interacts with	NIP7 (interacts with) RRP9	0	9606.ENSP00000254940	9606.ENSP00000232888	0	false	interacts with	NIP7 (interacts with) RRP9
0	0.852	0.984	0.9	0	0	0	interacts with	NIP7 (interacts with) UTP18	0	9606.ENSP00000254940	9606.ENSP00000225298	0	false	interacts with	NIP7 (interacts with) UTP18
0.181	0.836	0.952	0	0.674	0	0	interacts with	NIP7 (interacts with) RBM28	0	9606.ENSP00000254940	9606.ENSP00000223073	0	false	interacts with	NIP7 (interacts with) RBM28
0	0.857	0.857	0	0	0	0	interacts with	NOP9 (interacts with) PWP1	0	9606.ENSP00000267425	9606.ENSP00000387365	0	false	interacts with	NOP9 (interacts with) PWP1
0	0.766	0.788	0	0.133	0	0	interacts with	NOP9 (interacts with) UTP15	0	9606.ENSP00000267425	9606.ENSP00000296792	0	false	interacts with	NOP9 (interacts with) UTP15
0	0.839	0.852	0	0.119	0	0	interacts with	NOP9 (interacts with) UTP6	0	9606.ENSP00000267425	9606.ENSP00000261708	0	false	interacts with	NOP9 (interacts with) UTP6
0	0.862	0.875	0	0.133	0	0	interacts with	NOP9 (interacts with) RRP9	0	9606.ENSP00000267425	9606.ENSP00000232888	0	false	interacts with	NOP9 (interacts with) RRP9
0	0.832	0.848	0	0.133	0	0	interacts with	NOP9 (interacts with) UTP18	0	9606.ENSP00000267425	9606.ENSP00000225298	0	false	interacts with	NOP9 (interacts with) UTP18
0	0.884	0.895	0	0.133	0	0	interacts with	NOP9 (interacts with) RBM28	0	9606.ENSP00000267425	9606.ENSP00000223073	0	false	interacts with	NOP9 (interacts with) RBM28
0.701	0.21	0.989	0.6	0.905	0	0	interacts with	UTP20 (interacts with) UTP6	0	9606.ENSP00000261637	9606.ENSP00000261708	0	false	interacts with	UTP20 (interacts with) UTP6
0.694	0.823	0.999	0.6	0.975	0	0	interacts with	MPHOSPH10 (interacts with) UTP15	0	9606.ENSP00000244230	9606.ENSP00000296792	0	false	interacts with	MPHOSPH10 (interacts with) UTP15
0.525	0.832	0.999	0.6	0.978	0	0	interacts with	MPHOSPH10 (interacts with) NOL6	0	9606.ENSP00000244230	9606.ENSP00000297990	0	false	interacts with	MPHOSPH10 (interacts with) NOL6
0.675	0.862	0.999	0.72	0.976	0	0	interacts with	MPHOSPH10 (interacts with) NOP58	0	9606.ENSP00000244230	9606.ENSP00000264279	0	false	interacts with	MPHOSPH10 (interacts with) NOP58
0.701	0.855	0.998	0.6	0.937	0	0	interacts with	MPHOSPH10 (interacts with) UTP6	0	9606.ENSP00000244230	9606.ENSP00000261708	0	false	interacts with	MPHOSPH10 (interacts with) UTP6
0.56	0.657	0.991	0.6	0.869	0	0	interacts with	MPHOSPH10 (interacts with) UTP20	0	9606.ENSP00000244230	9606.ENSP00000261637	0	false	interacts with	MPHOSPH10 (interacts with) UTP20
0.39	0.66	0.977	0.9	0	0	0	interacts with	MPHOSPH10 (interacts with) NIP7	0	9606.ENSP00000244230	9606.ENSP00000254940	0	false	interacts with	MPHOSPH10 (interacts with) NIP7
0.122	0.508	0.913	0.72	0.369	0	0	interacts with	MPHOSPH10 (interacts with) NHP2	0	9606.ENSP00000244230	9606.ENSP00000274606	0	false	interacts with	MPHOSPH10 (interacts with) NHP2
0.446	0.444	0.912	0	0.74	0	0	interacts with	MPHOSPH10 (interacts with) RTCA	0	9606.ENSP00000244230	9606.ENSP00000260563	0	false	interacts with	MPHOSPH10 (interacts with) RTCA
0.124	0.863	0.874	0	0	0	0	interacts with	MPHOSPH10 (interacts with) PWP1	0	9606.ENSP00000244230	9606.ENSP00000387365	0	false	interacts with	MPHOSPH10 (interacts with) PWP1
0	0.858	0.871	0	0.133	0	0	interacts with	MPHOSPH10 (interacts with) NOP9	0	9606.ENSP00000244230	9606.ENSP00000267425	0	false	interacts with	MPHOSPH10 (interacts with) NOP9
0	0.814	0.814	0	0	0	0	interacts with	MPHOSPH10 (interacts with) MRTO4	0	9606.ENSP00000244230	9606.ENSP00000364320	0	false	interacts with	MPHOSPH10 (interacts with) MRTO4
0.795	0.856	0.999	0.9	0.937	0	0	interacts with	MPHOSPH10 (interacts with) RRP9	0	9606.ENSP00000244230	9606.ENSP00000232888	0	false	interacts with	MPHOSPH10 (interacts with) RRP9
0.777	0.833	0.999	0.6	0.961	0	0	interacts with	MPHOSPH10 (interacts with) UTP18	0	9606.ENSP00000244230	9606.ENSP00000225298	0	false	interacts with	MPHOSPH10 (interacts with) UTP18
0	0.883	0.987	0.9	0	0	0	interacts with	MPHOSPH10 (interacts with) RBM28	0	9606.ENSP00000244230	9606.ENSP00000223073	0	false	interacts with	MPHOSPH10 (interacts with) RBM28
0.568	0.889	0.916	0	0	0	0.552	interacts with	PWP1 (interacts with) UTP15	0	9606.ENSP00000387365	9606.ENSP00000296792	0	false	interacts with	PWP1 (interacts with) UTP15
0.509	0.865	0.931	0	0	0	0	interacts with	PWP1 (interacts with) UTP6	0	9606.ENSP00000387365	9606.ENSP00000261708	0	false	interacts with	PWP1 (interacts with) UTP6
0.217	0.851	0.879	0	0	0	0	interacts with	PWP1 (interacts with) RRP9	0	9606.ENSP00000387365	9606.ENSP00000232888	0	false	interacts with	PWP1 (interacts with) RRP9
0.517	0.876	0.937	0	0	0	0	interacts with	PWP1 (interacts with) UTP18	0	9606.ENSP00000387365	9606.ENSP00000225298	0	false	interacts with	PWP1 (interacts with) UTP18
0.287	0.883	0.913	0	0	0	0	interacts with	PWP1 (interacts with) RBM28	0	9606.ENSP00000387365	9606.ENSP00000223073	0	false	interacts with	PWP1 (interacts with) RBM28
0.138	0.776	0.799	0	0	0	0	interacts with	NOL6 (interacts with) PWP1	0	9606.ENSP00000297990	9606.ENSP00000387365	0	false	interacts with	NOL6 (interacts with) PWP1
0.638	0.857	0.995	0.6	0.815	0	0	interacts with	NOL6 (interacts with) UTP15	0	9606.ENSP00000297990	9606.ENSP00000296792	0	false	interacts with	NOL6 (interacts with) UTP15
0.107	0.854	0.877	0	0.133	0	0	interacts with	NOL6 (interacts with) NOP9	0	9606.ENSP00000297990	9606.ENSP00000267425	0	false	interacts with	NOL6 (interacts with) NOP9
0.719	0.859	0.999	0.6	0.975	0	0	interacts with	NOL6 (interacts with) NOP58	0	9606.ENSP00000297990	9606.ENSP00000264279	0	false	interacts with	NOL6 (interacts with) NOP58
0.722	0.871	0.998	0.6	0.937	0	0	interacts with	NOL6 (interacts with) UTP6	0	9606.ENSP00000297990	9606.ENSP00000261708	0	false	interacts with	NOL6 (interacts with) UTP6
0.765	0.851	0.999	0.6	0.978	0	0	interacts with	NOL6 (interacts with) UTP20	0	9606.ENSP00000297990	9606.ENSP00000261637	0	false	interacts with	NOL6 (interacts with) UTP20
0.345	0.209	0.853	0	0.74	0	0	interacts with	NOL6 (interacts with) RTCA	0	9606.ENSP00000297990	9606.ENSP00000260563	0	false	interacts with	NOL6 (interacts with) RTCA
0.747	0.873	0.999	0.6	0.952	0	0	interacts with	NOL6 (interacts with) RRP9	0	9606.ENSP00000297990	9606.ENSP00000232888	0	false	interacts with	NOL6 (interacts with) RRP9
0.817	0.865	0.999	0.6	0.937	0	0	interacts with	NOL6 (interacts with) UTP18	0	9606.ENSP00000297990	9606.ENSP00000225298	0	false	interacts with	NOL6 (interacts with) UTP18
0	0.851	0.984	0.9	0	0	0	interacts with	NOL6 (interacts with) RBM28	0	9606.ENSP00000297990	9606.ENSP00000223073	0	false	interacts with	NOL6 (interacts with) RBM28
0.225	0.889	0.912	0	0.058	0	0	interacts with	MRTO4 (interacts with) PWP1	0	9606.ENSP00000364320	9606.ENSP00000387365	0	false	interacts with	MRTO4 (interacts with) PWP1
0.216	0.848	0.875	0	0	0	0	interacts with	MRTO4 (interacts with) NOL6	0	9606.ENSP00000364320	9606.ENSP00000297990	0	false	interacts with	MRTO4 (interacts with) NOL6
0	0.853	0.853	0	0	0	0	interacts with	MRTO4 (interacts with) UTP15	0	9606.ENSP00000364320	9606.ENSP00000296792	0	false	interacts with	MRTO4 (interacts with) UTP15
0.145	0.929	0.986	0	0.788	0	0	interacts with	MRTO4 (interacts with) NHP2	0.075	9606.ENSP00000364320	9606.ENSP00000274606	0	false	interacts with	MRTO4 (interacts with) NHP2
0	0.854	0.856	0	0.056	0	0	interacts with	MRTO4 (interacts with) NOP9	0	9606.ENSP00000364320	9606.ENSP00000267425	0	false	interacts with	MRTO4 (interacts with) NOP9
0.448	0.877	0.965	0	0.531	0	0	interacts with	MRTO4 (interacts with) NOP58	0	9606.ENSP00000364320	9606.ENSP00000264279	0	false	interacts with	MRTO4 (interacts with) NOP58
0.121	0.86	0.899	0	0.243	0	0	interacts with	MRTO4 (interacts with) UTP6	0	9606.ENSP00000364320	9606.ENSP00000261708	0	false	interacts with	MRTO4 (interacts with) UTP6
0.325	0.751	0.824	0	0	0	0	interacts with	MRTO4 (interacts with) RTCA	0	9606.ENSP00000364320	9606.ENSP00000260563	0	false	interacts with	MRTO4 (interacts with) RTCA
0.39	0.93	0.998	0.54	0.929	0	0	interacts with	MRTO4 (interacts with) NIP7	0	9606.ENSP00000364320	9606.ENSP00000254940	0	false	interacts with	MRTO4 (interacts with) NIP7
0.426	0.864	0.918	0	0	0	0	interacts with	MRTO4 (interacts with) RRP9	0	9606.ENSP00000364320	9606.ENSP00000232888	0	false	interacts with	MRTO4 (interacts with) RRP9
0.174	0.863	0.925	0	0.395	0	0	interacts with	MRTO4 (interacts with) UTP18	0	9606.ENSP00000364320	9606.ENSP00000225298	0	false	interacts with	MRTO4 (interacts with) UTP18
0.559	0.88	0.945	0	0	0	0	interacts with	MRTO4 (interacts with) RBM28	0	9606.ENSP00000364320	9606.ENSP00000223073	0	false	interacts with	MRTO4 (interacts with) RBM28
0.857	0.88	0.999	0.6	0.93	0	0	interacts with	UTP15 (interacts with) UTP6	0	9606.ENSP00000296792	9606.ENSP00000261708	0	false	interacts with	UTP15 (interacts with) UTP6
0.803	0.349	0.989	0.6	0.815	0	0	interacts with	UTP15 (interacts with) UTP20	0	9606.ENSP00000296792	9606.ENSP00000261637	0	false	interacts with	UTP15 (interacts with) UTP20
0.851	0.882	0.999	0.6	0.933	0	0	interacts with	UTP15 (interacts with) UTP18	0	9606.ENSP00000296792	9606.ENSP00000225298	0	false	interacts with	UTP15 (interacts with) UTP18
0.77	0.887	0.999	0.6	0.929	0	0	interacts with	RRP9 (interacts with) UTP6	0	9606.ENSP00000232888	9606.ENSP00000261708	0	false	interacts with	RRP9 (interacts with) UTP6
0.777	0.876	0.997	0.6	0.932	0	0.557	interacts with	RRP9 (interacts with) UTP15	0	9606.ENSP00000232888	9606.ENSP00000296792	0.398	false	interacts with	RRP9 (interacts with) UTP15
0.791	0.193	0.994	0.6	0.933	0	0	interacts with	RRP9 (interacts with) UTP20	0	9606.ENSP00000232888	9606.ENSP00000261637	0	false	interacts with	RRP9 (interacts with) UTP20
0.426	0.743	0.965	0	0.783	0	0	interacts with	RRP9 (interacts with) RTCA	0	9606.ENSP00000232888	9606.ENSP00000260563	0	false	interacts with	RRP9 (interacts with) RTCA
0.746	0.911	0.998	0.6	0.815	0	0	interacts with	RRP9 (interacts with) UTP18	0	9606.ENSP00000232888	9606.ENSP00000225298	0	false	interacts with	RRP9 (interacts with) UTP18
0.972	0.9	0.999	0.8	0.937	0	0	interacts with	UTP18 (interacts with) UTP6	0	9606.ENSP00000225298	9606.ENSP00000261708	0	false	interacts with	UTP18 (interacts with) UTP6
0.781	0.537	0.991	0.6	0.815	0	0	interacts with	UTP18 (interacts with) UTP20	0	9606.ENSP00000225298	9606.ENSP00000261637	0	false	interacts with	UTP18 (interacts with) UTP20
0.52	0.882	0.993	0.9	0	0	0	interacts with	RBM28 (interacts with) UTP6	0	9606.ENSP00000223073	9606.ENSP00000261708	0	false	interacts with	RBM28 (interacts with) UTP6
0	0.879	0.987	0.9	0	0	0	interacts with	RBM28 (interacts with) RRP9	0	9606.ENSP00000223073	9606.ENSP00000232888	0	false	interacts with	RBM28 (interacts with) RRP9
0.081	0.869	0.986	0.9	0	0	0	interacts with	RBM28 (interacts with) UTP15	0	9606.ENSP00000223073	9606.ENSP00000296792	0	false	interacts with	RBM28 (interacts with) UTP15
0	0.857	0.985	0.9	0	0	0	interacts with	RBM28 (interacts with) UTP18	0	9606.ENSP00000223073	9606.ENSP00000225298	0	false	interacts with	RBM28 (interacts with) UTP18
0.101	0.531	0.965	0.9	0.281	0	0	interacts with	RBM28 (interacts with) UTP20	0	9606.ENSP00000223073	9606.ENSP00000261637	0	false	interacts with	RBM28 (interacts with) UTP20
0.994	0.923	0.999	0.8	0.991	0	0	interacts with	FBL (interacts with) NOP58	0	9606.ENSP00000221801	9606.ENSP00000264279	0	false	interacts with	FBL (interacts with) NOP58
0.876	0.916	0.999	0.54	0.946	0	0	interacts with	FBL (interacts with) NHP2	0	9606.ENSP00000221801	9606.ENSP00000274606	0	false	interacts with	FBL (interacts with) NHP2
0.896	0.839	0.999	0.8	0.935	0	0	interacts with	FBL (interacts with) RRP9	0	9606.ENSP00000221801	9606.ENSP00000232888	0	false	interacts with	FBL (interacts with) RRP9
0.733	0.552	0.998	0.6	0.965	0	0	interacts with	FBL (interacts with) MPHOSPH10	0	9606.ENSP00000221801	9606.ENSP00000244230	0	false	interacts with	FBL (interacts with) MPHOSPH10
0.885	0.894	0.998	0.54	0.831	0	0	interacts with	FBL (interacts with) GAR1	0	9606.ENSP00000221801	9606.ENSP00000226796	0	false	interacts with	FBL (interacts with) GAR1
0.539	0.785	0.998	0.6	0.976	0	0	interacts with	FBL (interacts with) NOL6	0	9606.ENSP00000221801	9606.ENSP00000297990	0	false	interacts with	FBL (interacts with) NOL6
0.262	0.889	0.997	0.9	0.77	0	0	interacts with	FBL (interacts with) NIP7	0	9606.ENSP00000221801	9606.ENSP00000254940	0	false	interacts with	FBL (interacts with) NIP7
0.555	0.806	0.996	0.6	0.915	0	0	interacts with	FBL (interacts with) UTP18	0	9606.ENSP00000221801	9606.ENSP00000225298	0	false	interacts with	FBL (interacts with) UTP18
0.668	0.76	0.996	0.6	0.907	0	0	interacts with	FBL (interacts with) UTP15	0	9606.ENSP00000221801	9606.ENSP00000296792	0	false	interacts with	FBL (interacts with) UTP15
0.807	0.105	0.992	0.6	0.901	0	0	interacts with	FBL (interacts with) UTP20	0	9606.ENSP00000221801	9606.ENSP00000261637	0	false	interacts with	FBL (interacts with) UTP20
0.449	0.786	0.992	0.6	0.851	0	0	interacts with	FBL (interacts with) UTP6	0	9606.ENSP00000221801	9606.ENSP00000261708	0	false	interacts with	FBL (interacts with) UTP6
0.348	0.649	0.981	0.9	0.287	0	0	interacts with	FBL (interacts with) RBM28	0	9606.ENSP00000221801	9606.ENSP00000223073	0	false	interacts with	FBL (interacts with) RBM28
0.359	0.887	0.973	0	0.663	0	0	interacts with	FBL (interacts with) MRTO4	0	9606.ENSP00000221801	9606.ENSP00000364320	0	false	interacts with	FBL (interacts with) MRTO4
0.193	0.696	0.839	0	0.395	0	0	interacts with	FBL (interacts with) PWP1	0	9606.ENSP00000221801	9606.ENSP00000387365	0	false	interacts with	FBL (interacts with) PWP1
0.135	0.653	0.837	0	0.501	0	0	interacts with	FBL (interacts with) KIAA0020	0	9606.ENSP00000221801	9606.ENSP00000380982	0	false	interacts with	FBL (interacts with) KIAA0020
0.256	0.365	0.828	0	0.666	0	0	interacts with	FBL (interacts with) RTCA	0	9606.ENSP00000221801	9606.ENSP00000260563	0	false	interacts with	FBL (interacts with) RTCA
0.256	0.667	0.756	0	0.094	0	0	interacts with	FBL (interacts with) LYAR	0	9606.ENSP00000221801	9606.ENSP00000345917	0	false	interacts with	FBL (interacts with) LYAR
0.175	0.958	0.976	0	0.368	0	0	interacts with	CEBPZ (interacts with) NOP58	0	9606.ENSP00000234170	9606.ENSP00000264279	0	false	interacts with	CEBPZ (interacts with) NOP58
0.434	0.881	0.969	0	0.583	0	0	interacts with	CEBPZ (interacts with) DDX27	0	9606.ENSP00000234170	9606.ENSP00000483495	0	false	interacts with	CEBPZ (interacts with) DDX27
0.06	0.888	0.963	0	0.679	0	0	interacts with	CEBPZ (interacts with) KIAA0020	0	9606.ENSP00000234170	9606.ENSP00000380982	0	false	interacts with	CEBPZ (interacts with) KIAA0020
0.113	0.741	0.946	0	0.786	0	0	interacts with	CEBPZ (interacts with) NIP7	0	9606.ENSP00000234170	9606.ENSP00000254940	0	false	interacts with	CEBPZ (interacts with) NIP7
0.62	0.826	0.937	0	0.133	0	0	interacts with	CEBPZ (interacts with) NOP9	0	9606.ENSP00000234170	9606.ENSP00000267425	0	false	interacts with	CEBPZ (interacts with) NOP9
0.549	0.837	0.934	0	0.182	0	0	interacts with	CEBPZ (interacts with) UTP20	0	9606.ENSP00000234170	9606.ENSP00000261637	0	false	interacts with	CEBPZ (interacts with) UTP20
0.113	0.903	0.931	0	0.265	0	0	interacts with	CEBPZ (interacts with) MPHOSPH10	0	9606.ENSP00000234170	9606.ENSP00000244230	0	false	interacts with	CEBPZ (interacts with) MPHOSPH10
0.454	0.858	0.919	0	0	0	0	interacts with	CEBPZ (interacts with) PWP1	0	9606.ENSP00000234170	9606.ENSP00000387365	0	false	interacts with	CEBPZ (interacts with) PWP1
0.357	0.859	0.906	0	0	0	0	interacts with	CEBPZ (interacts with) NOL6	0	9606.ENSP00000234170	9606.ENSP00000297990	0	false	interacts with	CEBPZ (interacts with) NOL6
0	0.847	0.847	0	0	0	0	interacts with	CEBPZ (interacts with) UTP6	0	9606.ENSP00000234170	9606.ENSP00000261708	0	false	interacts with	CEBPZ (interacts with) UTP6
0.431	0.527	0.725	0	0.059	0	0	interacts with	CEBPZ (interacts with) MRTO4	0	9606.ENSP00000234170	9606.ENSP00000364320	0	false	interacts with	CEBPZ (interacts with) MRTO4
0.449	0.501	0.718	0	0.059	0	0	interacts with	CEBPZ (interacts with) UTP15	0	9606.ENSP00000234170	9606.ENSP00000296792	0	false	interacts with	CEBPZ (interacts with) UTP15
0.211	0.826	0.86	0	0.059	0	0	interacts with	CEBPZ (interacts with) RRP9	0	9606.ENSP00000234170	9606.ENSP00000232888	0	false	interacts with	CEBPZ (interacts with) RRP9
0	0.837	0.837	0	0	0	0	interacts with	CEBPZ (interacts with) UTP18	0	9606.ENSP00000234170	9606.ENSP00000225298	0	false	interacts with	CEBPZ (interacts with) UTP18
0.432	0.874	0.983	0	0.788	0	0	interacts with	CEBPZ (interacts with) RBM28	0	9606.ENSP00000234170	9606.ENSP00000223073	0	false	interacts with	CEBPZ (interacts with) RBM28
0.201	0.399	0.721	0	0.466	0	0	interacts with	CEBPZ (interacts with) FBL	0	9606.ENSP00000234170	9606.ENSP00000221801	0	false	interacts with	CEBPZ (interacts with) FBL
0	0	0.917	0.9	0.207	0	0	interacts with	HSPA1A (interacts with) NUP37	0	9606.ENSP00000364802	9606.ENSP00000448054	0	false	interacts with	HSPA1A (interacts with) NUP37
0.101	0.052	0.909	0.9	0.061	0	0	interacts with	HSPA1A (interacts with) NUP214	0	9606.ENSP00000364802	9606.ENSP00000352400	0	false	interacts with	HSPA1A (interacts with) NUP214
0.084	0.081	0.927	0.9	0.241	0	0	interacts with	HSPA1A (interacts with) RANBP2	0	9606.ENSP00000364802	9606.ENSP00000283195	0	false	interacts with	HSPA1A (interacts with) RANBP2
0.955	0	0.998	0.9	0.752	0	0	interacts with	HSPA1A (interacts with) TP53	0	9606.ENSP00000364802	9606.ENSP00000269305	0	false	interacts with	HSPA1A (interacts with) TP53
0.048	0	0.9	0.9	0	0	0	interacts with	HSPA1A (interacts with) RB1	0	9606.ENSP00000364802	9606.ENSP00000267163	0	false	interacts with	HSPA1A (interacts with) RB1
0.043	0	0.901	0.9	0.058	0	0	interacts with	HSPA1A (interacts with) NUP133	0	9606.ENSP00000364802	9606.ENSP00000261396	0	false	interacts with	HSPA1A (interacts with) NUP133
0.059	0.064	0.904	0.9	0	0	0	interacts with	HSPA1A (interacts with) NUP210	0	9606.ENSP00000364802	9606.ENSP00000254508	0	false	interacts with	HSPA1A (interacts with) NUP210
0.053	0	0.901	0.9	0	0	0	interacts with	HSPA1A (interacts with) NUP85	0	9606.ENSP00000364802	9606.ENSP00000245544	0	false	interacts with	HSPA1A (interacts with) NUP85
0.06	0.064	0.908	0.9	0.078	0	0	interacts with	HSPA1A (interacts with) NUP107	0	9606.ENSP00000364802	9606.ENSP00000229179	0	false	interacts with	HSPA1A (interacts with) NUP107
0.06	0	0.901	0.9	0	0	0	interacts with	CCAR2 (interacts with) HSPA1A	0	9606.ENSP00000310670	9606.ENSP00000364802	0	false	interacts with	CCAR2 (interacts with) HSPA1A
0.693	0	0.804	0	0.389	0	0	interacts with	CADM1 (interacts with) EPB41L2	0	9606.ENSP00000329797	9606.ENSP00000338481	0	false	interacts with	CADM1 (interacts with) EPB41L2
0.989	0.065	0.998	0.8	0.355	0	0	interacts with	HK2 (interacts with) VDAC1	0	9606.ENSP00000290573	9606.ENSP00000265333	0	false	interacts with	HK2 (interacts with) VDAC1
0.766	0	0.766	0	0	0	0	interacts with	TP53 (interacts with) VDAC1	0	9606.ENSP00000269305	9606.ENSP00000265333	0	false	interacts with	TP53 (interacts with) VDAC1
0.941	0.066	0.984	0.65	0.27	0	0	interacts with	C12orf5 (interacts with) HK2	0	9606.ENSP00000179259	9606.ENSP00000290573	0	false	interacts with	C12orf5 (interacts with) HK2
0.711	0	0.977	0.9	0.273	0	0	interacts with	C12orf5 (interacts with) TP53	0	9606.ENSP00000179259	9606.ENSP00000269305	0	false	interacts with	C12orf5 (interacts with) TP53
0.965	0	0.999	0	0.978	0	0	interacts with	BRD2 (interacts with) HIST1H4F	0	9606.ENSP00000378704	9606.ENSP00000244537	0	false	interacts with	BRD2 (interacts with) HIST1H4F
0.738	0.37	0.999	0.9	0.968	0.025	0	interacts with	PRKACA (interacts with) PRKAR1A	0	9606.ENSP00000309591	9606.ENSP00000376475	0	false	interacts with	PRKACA (interacts with) PRKAR1A
0.05	0	0.9	0.9	0	0	0	interacts with	PRKACA (interacts with) PXN	0	9606.ENSP00000309591	9606.ENSP00000267257	0	false	interacts with	PRKACA (interacts with) PXN
0.782	0.36	0.999	0.8	0.993	0.008	0	interacts with	PRKACA (interacts with) PRKAR2B	0	9606.ENSP00000309591	9606.ENSP00000265717	0	false	interacts with	PRKACA (interacts with) PRKAR2B
0.059	0.063	0.85	0.8	0.262	0	0.587	interacts with	PRKACA (interacts with) RAF1	0	9606.ENSP00000309591	9606.ENSP00000251849	0	false	interacts with	PRKACA (interacts with) RAF1
0.107	0.081	0.874	0.8	0.326	0	0	interacts with	PRKACA (interacts with) RAP1B	0	9606.ENSP00000309591	9606.ENSP00000250559	0	false	interacts with	PRKACA (interacts with) RAP1B
0.86	0.055	0.999	0.9	0.956	0	0	interacts with	BRAF (interacts with) HRAS	0	9606.ENSP00000288602	9606.ENSP00000407586	0	false	interacts with	BRAF (interacts with) HRAS
0.059	0.063	0.85	0.8	0.262	0	0.597	interacts with	BRAF (interacts with) PRKACA	0	9606.ENSP00000288602	9606.ENSP00000309591	0	false	interacts with	BRAF (interacts with) PRKACA
0.658	0.068	0.719	0	0.188	0	0	interacts with	BRAF (interacts with) PIK3CA	0	9606.ENSP00000288602	9606.ENSP00000263967	0	false	interacts with	BRAF (interacts with) PIK3CA
0.982	0	0.993	0.9	0.934	0	0.951	interacts with	BRAF (interacts with) RAF1	0	9606.ENSP00000288602	9606.ENSP00000251849	0	false	interacts with	BRAF (interacts with) RAF1
0.161	0.062	0.951	0.9	0.453	0	0	interacts with	BRAF (interacts with) RAP1B	0	9606.ENSP00000288602	9606.ENSP00000250559	0	false	interacts with	BRAF (interacts with) RAP1B
0.901	0.492	0.999	0.8	0.984	0	0	interacts with	ATP6V1B2 (interacts with) ATP6V1E1	0.167	9606.ENSP00000276390	9606.ENSP00000253413	0	false	interacts with	ATP6V1B2 (interacts with) ATP6V1E1
0.846	0.48	0.999	0.8	0.985	0	0	interacts with	ATP6V1B2 (interacts with) ATP6V1D	0.219	9606.ENSP00000276390	9606.ENSP00000216442	0.441	false	interacts with	ATP6V1B2 (interacts with) ATP6V1D
0.838	0.59	0.999	0.8	0.996	0	0	interacts with	ATP6V1D (interacts with) ATP6V1E1	0.219	9606.ENSP00000216442	9606.ENSP00000253413	0	false	interacts with	ATP6V1D (interacts with) ATP6V1E1
0.905	0.844	0.999	0.8	0.985	0	0.584	interacts with	ATP6V1A (interacts with) ATP6V1B2	0.219	9606.ENSP00000273398	9606.ENSP00000276390	0.448	false	interacts with	ATP6V1A (interacts with) ATP6V1B2
0.86	0.346	0.999	0.8	0.993	0	0	interacts with	ATP6V1A (interacts with) ATP6V1E1	0.219	9606.ENSP00000273398	9606.ENSP00000253413	0	false	interacts with	ATP6V1A (interacts with) ATP6V1E1
0.906	0.3	0.999	0.8	0.995	0	0	interacts with	ATP6V1A (interacts with) ATP6V1D	0.295	9606.ENSP00000273398	9606.ENSP00000216442	0.439	false	interacts with	ATP6V1A (interacts with) ATP6V1D
0.989	0.793	0.999	0.9	0.994	0	0	interacts with	EIF2S1 (interacts with) EIF2S3	0	9606.ENSP00000256383	9606.ENSP00000253039	0.219	false	interacts with	EIF2S1 (interacts with) EIF2S3
0.638	0.081	0.873	0.65	0	0	0	interacts with	ASNS (interacts with) EIF2S1	0	9606.ENSP00000175506	9606.ENSP00000256383	0	false	interacts with	ASNS (interacts with) EIF2S1
0.987	0.108	0.999	0.9	0.975	0	0	interacts with	HRAS (interacts with) RASA1	0	9606.ENSP00000407586	9606.ENSP00000274376	0	false	interacts with	HRAS (interacts with) RASA1
0.918	0	0.938	0	0.27	0	0	interacts with	HRAS (interacts with) TP53	0	9606.ENSP00000407586	9606.ENSP00000269305	0	false	interacts with	HRAS (interacts with) TP53
0.976	0.062	0.999	0.9	0.871	0	0	interacts with	HRAS (interacts with) PIK3CA	0	9606.ENSP00000407586	9606.ENSP00000263967	0	false	interacts with	HRAS (interacts with) PIK3CA
0.992	0.055	0.999	0.9	0.999	0	0	interacts with	HRAS (interacts with) RAF1	0	9606.ENSP00000407586	9606.ENSP00000251849	0	false	interacts with	HRAS (interacts with) RAF1
0.54	0.065	0.731	0.6	0.304	0	0.946	interacts with	HRAS (interacts with) RAP1B	0	9606.ENSP00000407586	9606.ENSP00000250559	0.445	false	interacts with	HRAS (interacts with) RAP1B
0.215	0.062	0.923	0.9	0.077	0	0	interacts with	ARHGAP1 (interacts with) HRAS	0	9606.ENSP00000310491	9606.ENSP00000407586	0	false	interacts with	ARHGAP1 (interacts with) HRAS
0.806	0	0.841	0	0.213	0	0	interacts with	ARHGAP1 (interacts with) RASA1	0	9606.ENSP00000310491	9606.ENSP00000274376	0	false	interacts with	ARHGAP1 (interacts with) RASA1
0.136	0.093	0.702	0.6	0.162	0	0	interacts with	COPZ1 (interacts with) YKT6	0	9606.ENSP00000449270	9606.ENSP00000223369	0	false	interacts with	COPZ1 (interacts with) YKT6
0.994	0.2	0.999	0.6	0.991	0	0	interacts with	SCFD1 (interacts with) STX5	0	9606.ENSP00000390783	9606.ENSP00000294179	0	false	interacts with	SCFD1 (interacts with) STX5
0.85	0.083	0.982	0.6	0.718	0	0	interacts with	SCFD1 (interacts with) YKT6	0	9606.ENSP00000390783	9606.ENSP00000223369	0	false	interacts with	SCFD1 (interacts with) YKT6
0.97	0.332	0.999	0.72	0.944	0	0	interacts with	COPE (interacts with) COPZ1	0	9606.ENSP00000262812	9606.ENSP00000449270	0	false	interacts with	COPE (interacts with) COPZ1
0.297	0.188	0.761	0.6	0.076	0	0	interacts with	COPE (interacts with) YKT6	0	9606.ENSP00000262812	9606.ENSP00000223369	0	false	interacts with	COPE (interacts with) YKT6
0.901	0.359	0.999	0.72	0.966	0	0	interacts with	COPB1 (interacts with) COPZ1	0	9606.ENSP00000249923	9606.ENSP00000449270	0	false	interacts with	COPB1 (interacts with) COPZ1
0.768	0.595	0.999	0.72	0.971	0	0	interacts with	COPB1 (interacts with) COPE	0	9606.ENSP00000249923	9606.ENSP00000262812	0	false	interacts with	COPB1 (interacts with) COPE
0.642	0.57	0.839	0	0	0	0	interacts with	COPB1 (interacts with) SCFD1	0	9606.ENSP00000249923	9606.ENSP00000390783	0	false	interacts with	COPB1 (interacts with) SCFD1
0.901	0.272	0.999	0.72	0.967	0	0	interacts with	ARCN1 (interacts with) COPZ1	0	9606.ENSP00000264028	9606.ENSP00000449270	0	false	interacts with	ARCN1 (interacts with) COPZ1
0.447	0.107	0.83	0.6	0.243	0	0	interacts with	ARCN1 (interacts with) ARF1	0	9606.ENSP00000264028	9606.ENSP00000440005	0	false	interacts with	ARCN1 (interacts with) ARF1
0.622	0.2	0.709	0	0.113	0	0	interacts with	ARCN1 (interacts with) SCFD1	0	9606.ENSP00000264028	9606.ENSP00000390783	0	false	interacts with	ARCN1 (interacts with) SCFD1
0.796	0.203	0.999	0.72	0.981	0	0	interacts with	ARCN1 (interacts with) COPE	0	9606.ENSP00000264028	9606.ENSP00000262812	0	false	interacts with	ARCN1 (interacts with) COPE
0.88	0.894	0.999	0.8	0.992	0	0	interacts with	ARCN1 (interacts with) COPB1	0	9606.ENSP00000264028	9606.ENSP00000249923	0	false	interacts with	ARCN1 (interacts with) COPB1
0.266	0.644	0.731	0	0	0	0	interacts with	APOA1BP (interacts with) GBE1	0.053	9606.ENSP00000357218	9606.ENSP00000410833	0	false	interacts with	APOA1BP (interacts with) GBE1
0.885	0.944	0.999	0.36	0.971	0	0	interacts with	AP3D1 (interacts with) AP3M1	0	9606.ENSP00000347416	9606.ENSP00000347408	0	false	interacts with	AP3D1 (interacts with) AP3M1
0.599	0.126	0.874	0.6	0.21	0	0	interacts with	ARF1 (interacts with) COPZ1	0	9606.ENSP00000440005	9606.ENSP00000449270	0	false	interacts with	ARF1 (interacts with) COPZ1
0.383	0.062	0.939	0.9	0.077	0	0	interacts with	ARF1 (interacts with) ARHGAP1	0	9606.ENSP00000440005	9606.ENSP00000310491	0	false	interacts with	ARF1 (interacts with) ARHGAP1
0.064	0	0.913	0.9	0.151	0	0	interacts with	ARF1 (interacts with) PIK3CA	0	9606.ENSP00000440005	9606.ENSP00000263967	0	false	interacts with	ARF1 (interacts with) PIK3CA
0.722	0.153	0.924	0.6	0.294	0	0	interacts with	ARF1 (interacts with) COPE	0	9606.ENSP00000440005	9606.ENSP00000262812	0	false	interacts with	ARF1 (interacts with) COPE
0.714	0.101	0.98	0.6	0.829	0	0	interacts with	ARF1 (interacts with) COPB1	0	9606.ENSP00000440005	9606.ENSP00000249923	0	false	interacts with	ARF1 (interacts with) COPB1
0.474	0.064	0.95	0.9	0.111	0	0	interacts with	ARF1 (interacts with) YKT6	0	9606.ENSP00000440005	9606.ENSP00000223369	0	false	interacts with	ARF1 (interacts with) YKT6
0.283	0.049	0.99	0.9	0.877	0	0	interacts with	RAF1 (interacts with) RB1	0	9606.ENSP00000251849	9606.ENSP00000267163	0	false	interacts with	RAF1 (interacts with) RB1
0.513	0.063	0.95	0.9	0	0	0	interacts with	RAF1 (interacts with) RASA1	0	9606.ENSP00000251849	9606.ENSP00000274376	0	false	interacts with	RAF1 (interacts with) RASA1
0.367	0.062	0.914	0.8	0.368	0	0	interacts with	RAF1 (interacts with) RAP1B	0	9606.ENSP00000251849	9606.ENSP00000250559	0	false	interacts with	RAF1 (interacts with) RAP1B
0.909	0.948	0.999	0.36	0.972	0	0	interacts with	AP3B1 (interacts with) AP3D1	0	9606.ENSP00000255194	9606.ENSP00000347416	0	false	interacts with	AP3B1 (interacts with) AP3D1
0.791	0.948	0.999	0.8	0.961	0	0	interacts with	AP3B1 (interacts with) AP3M1	0	9606.ENSP00000255194	9606.ENSP00000347408	0	false	interacts with	AP3B1 (interacts with) AP3M1
0.558	0.063	0.993	0.6	0.966	0	0	interacts with	AP3B1 (interacts with) ARF1	0	9606.ENSP00000255194	9606.ENSP00000440005	0	false	interacts with	AP3B1 (interacts with) ARF1
0.058	0.062	0.903	0.9	0	0	0	interacts with	AP3B1 (interacts with) SNX5	0	9606.ENSP00000255194	9606.ENSP00000366998	0	false	interacts with	AP3B1 (interacts with) SNX5
0	0.062	0.904	0.9	0.06	0	0	interacts with	AP3B1 (interacts with) RAF1	0	9606.ENSP00000255194	9606.ENSP00000251849	0	false	interacts with	AP3B1 (interacts with) RAF1
0.995	0.132	0.999	0.8	0.909	0	0	interacts with	STX5 (interacts with) YKT6	0	9606.ENSP00000294179	9606.ENSP00000223369	0	false	interacts with	STX5 (interacts with) YKT6
0.865	0.072	0.908	0	0.324	0	0	interacts with	HMOX1 (interacts with) POR	0	9606.ENSP00000216117	9606.ENSP00000419970	0	false	interacts with	HMOX1 (interacts with) POR
0	0	0.9	0.9	0	0	0	interacts with	HMOX1 (interacts with) STX5	0	9606.ENSP00000216117	9606.ENSP00000294179	0	false	interacts with	HMOX1 (interacts with) STX5
0.287	0	0.887	0.8	0.273	0	0	interacts with	CAPN1 (interacts with) TP53	0	9606.ENSP00000431984	9606.ENSP00000269305	0	false	interacts with	CAPN1 (interacts with) TP53
0.281	0.082	0.928	0.9	0	0	0	interacts with	CAPN1 (interacts with) PXN	0	9606.ENSP00000431984	9606.ENSP00000267257	0	false	interacts with	CAPN1 (interacts with) PXN
0	0.062	0.902	0.9	0	0	0	interacts with	CAPN1 (interacts with) PIK3CA	0	9606.ENSP00000431984	9606.ENSP00000263967	0	false	interacts with	CAPN1 (interacts with) PIK3CA
0.092	0.07	0.909	0.9	0.057	0	0	interacts with	CAPN1 (interacts with) CSK	0	9606.ENSP00000431984	9606.ENSP00000220003	0	false	interacts with	CAPN1 (interacts with) CSK
0.949	0	0.963	0	0.298	0	0	interacts with	PXN (interacts with) RASA1	0	9606.ENSP00000267257	9606.ENSP00000274376	0	false	interacts with	PXN (interacts with) RASA1
0.283	0	0.933	0.9	0.14	0	0	interacts with	PXN (interacts with) RAP1B	0	9606.ENSP00000267257	9606.ENSP00000250559	0	false	interacts with	PXN (interacts with) RAP1B
0.217	0.063	0.92	0.9	0	0	0	interacts with	PIK3CA (interacts with) PXN	0	9606.ENSP00000263967	9606.ENSP00000267257	0	false	interacts with	PIK3CA (interacts with) PXN
0.872	0	0.904	0	0.281	0	0	interacts with	PIK3CA (interacts with) TP53	0	9606.ENSP00000263967	9606.ENSP00000269305	0	false	interacts with	PIK3CA (interacts with) TP53
0.55	0.062	0.914	0.8	0.104	0	0	interacts with	PIK3CA (interacts with) RAF1	0	9606.ENSP00000263967	9606.ENSP00000251849	0	false	interacts with	PIK3CA (interacts with) RAF1
0.159	0.053	0.923	0.9	0.151	0	0	interacts with	PIK3CA (interacts with) RAP1B	0	9606.ENSP00000263967	9606.ENSP00000250559	0	false	interacts with	PIK3CA (interacts with) RAP1B
0.989	0	0.999	0.9	0.92	0	0	interacts with	CSK (interacts with) PAG1	0	9606.ENSP00000220003	9606.ENSP00000220597	0	false	interacts with	CSK (interacts with) PAG1
0.984	0.082	0.999	0.9	0.742	0	0	interacts with	CSK (interacts with) PXN	0	9606.ENSP00000220003	9606.ENSP00000267257	0	false	interacts with	CSK (interacts with) PXN
0.549	0.063	0.943	0.9	0.27	0	0.557	interacts with	CSK (interacts with) RASA1	0	9606.ENSP00000220003	9606.ENSP00000274376	0	false	interacts with	CSK (interacts with) RASA1
0.118	0.062	0.916	0.9	0.104	0	0	interacts with	CSK (interacts with) PIK3CA	0	9606.ENSP00000220003	9606.ENSP00000263967	0	false	interacts with	CSK (interacts with) PIK3CA
0.076	0.062	0.907	0.9	0.057	0	0	interacts with	CSK (interacts with) PRKAR1A	0	9606.ENSP00000220003	9606.ENSP00000376475	0	false	interacts with	CSK (interacts with) PRKAR1A
0.069	0.062	0.906	0.9	0.057	0	0	interacts with	CSK (interacts with) PRKAR2B	0	9606.ENSP00000220003	9606.ENSP00000265717	0	false	interacts with	CSK (interacts with) PRKAR2B
0.311	0.061	0.748	0.6	0.14	0	0	interacts with	CSK (interacts with) HRAS	0	9606.ENSP00000220003	9606.ENSP00000407586	0	false	interacts with	CSK (interacts with) HRAS
0.223	0.062	0.92	0.9	0	0	0	interacts with	ACTN1 (interacts with) CAPN1	0	9606.ENSP00000377941	9606.ENSP00000431984	0	false	interacts with	ACTN1 (interacts with) CAPN1
0.557	0.275	0.801	0	0.431	0	0	interacts with	ACTN1 (interacts with) TPM4	0	9606.ENSP00000377941	9606.ENSP00000345230	0	false	interacts with	ACTN1 (interacts with) TPM4
0.564	0.128	0.964	0.9	0.18	0	0	interacts with	ACTN1 (interacts with) PXN	0	9606.ENSP00000377941	9606.ENSP00000267257	0	false	interacts with	ACTN1 (interacts with) PXN
0.127	0.064	0.914	0.9	0.077	0	0	interacts with	ACTN1 (interacts with) PIK3CA	0	9606.ENSP00000377941	9606.ENSP00000263967	0	false	interacts with	ACTN1 (interacts with) PIK3CA
0.118	0	0.913	0.9	0.102	0	0	interacts with	ACTN1 (interacts with) CSK	0	9606.ENSP00000377941	9606.ENSP00000220003	0	false	interacts with	ACTN1 (interacts with) CSK
0.298	0.09	0.853	0	0.788	0	0	interacts with	FH (interacts with) PEPD	0.044	9606.ENSP00000355518	9606.ENSP00000244137	0	false	interacts with	FH (interacts with) PEPD
0.421	0.062	0.918	0.9	0	0	0.577	interacts with	HADHA (interacts with) HIBCH	0	9606.ENSP00000370023	9606.ENSP00000352706	0	false	interacts with	HADHA (interacts with) HIBCH
0.742	0.307	0.881	0	0.391	0	0	interacts with	CPT2 (interacts with) HADHA	0	9606.ENSP00000360541	9606.ENSP00000370023	0	false	interacts with	CPT2 (interacts with) HADHA
0.768	0.184	0.809	0	0	0	0	interacts with	ACLY (interacts with) FH	0.07	9606.ENSP00000253792	9606.ENSP00000355518	0	false	interacts with	ACLY (interacts with) FH
0.525	0.063	0.951	0.9	0	0	0	interacts with	ACLY (interacts with) PCK2	0	9606.ENSP00000253792	9606.ENSP00000216780	0	false	interacts with	ACLY (interacts with) PCK2
0.898	0.284	0.995	0.9	0.391	0.019	0	interacts with	ACAA2 (interacts with) HADHA	0.057	9606.ENSP00000285093	9606.ENSP00000370023	0	false	interacts with	ACAA2 (interacts with) HADHA
0.539	0.162	0.744	0	0.392	0	0	interacts with	ACAA2 (interacts with) CPT2	0	9606.ENSP00000285093	9606.ENSP00000360541	0	false	interacts with	ACAA2 (interacts with) CPT2
0.327	0.076	0.865	0.8	0	0	0	interacts with	ACAA2 (interacts with) ACLY	0.048	9606.ENSP00000285093	9606.ENSP00000253792	0	false	interacts with	ACAA2 (interacts with) ACLY
0	0	0.9	0.9	0	0	0	interacts with	ALDH3A2 (interacts with) STX5	0	9606.ENSP00000345774	9606.ENSP00000294179	0	false	interacts with	ALDH3A2 (interacts with) STX5
0.125	0.062	0.91	0.9	0	0	0	interacts with	ALDH3A2 (interacts with) HMOX1	0	9606.ENSP00000345774	9606.ENSP00000216117	0	false	interacts with	ALDH3A2 (interacts with) HMOX1
0.594	0.396	0.744	0	0	0	0	interacts with	ABCD3 (interacts with) SCP2	0	9606.ENSP00000359233	9606.ENSP00000360569	0	false	interacts with	ABCD3 (interacts with) SCP2
0.084	0.065	0.906	0.9	0	0	0	interacts with	ABCD3 (interacts with) ALDH3A2	0	9606.ENSP00000359233	9606.ENSP00000345774	0	false	interacts with	ABCD3 (interacts with) ALDH3A2

## Sheet: Short_nodes
annotation	domain_summary_url	Fold Change	identifier	name	other_names_and_aliases	selected	shared name
https://smart.embl.de/smart/DDvec.cgi?smart=1590:QLQ(172|208)+HSA(436|508)+BRK(590|634)+DEXDc(720|912)+HELICc(1080|1164)+SnAC(1258|1326)+BROMO(1380|1508)+	Probable global transcription activator SNF2L2; Involved in transcriptional activation and repression of select genes by chromatin remodeling (alteration of DNA-nucleosome topology). Component of SWI/SNF chromatin remodeling complexes that carry out key enzymatic activities, changing chromatin structure by altering DNA-histone contacts within a nucleosome in an ATP-dependent manner. Binds DNA non…	0	9606.ENSP00000265773	SMARCA2	2DAT,3.6.4.-,4QY4,5DKC,5DKH,6595,6EG2,6EG3,6HAX,6HAY,6HAZ,AAB68685.1,AAH40029.1,AK298045,AK300093,AL138755,AL359076,ATP-dependent helicase SMARCA2,B1ALF6,B1ALG1,B1ALG2,B1ALG3,B1ALG4,B1ALG5,B4DNT1,BAA05142.1,BAF complex,BAF190,BAF190B,BAG60343.1,BAG61895.1,BC040029,BRG1-associated factor 190B,BRM,Bromodomain containing,CAA51407.1,CAB037276,CAI12967.1,CAI12968.1,CAI14599.1,CAI14600.1,CCDS34977,CCDS…	false	SMARCA2
https://smart.embl.de/smart/DDvec.cgi?smart=483:SWIB(259|338)+	SWI/SNF-related matrix-associated actin-dependent regulator of chromatin subfamily D member 3; Involved in transcriptional activation and repression of select genes by chromatin remodeling (alteration of DNA-nucleosome topology). Component of SWI/SNF chromatin remodeling complexes that carry out key enzymatic activities, changing chromatin structure by altering DNA-histone contacts within a nucle…	0	9606.ENSP00000262188	SMARCD3	60 kDa BRG-1/Brm-associated factor subunit C,60kDa BRG-1/Brm associated factor subunit c,6604,AAC50697.1,AAH02628.1,AAI10351.1,AAR88510.1,AAR88511.1,AAS00380.1,AAS02031.1,AY450430,AY450431,BAF complex,BAF60C,BC002628,BC110350,BRG1-associated factor 60C,C9JYI7,CCDS34780,CCDS34780.1,CCDS5924,CCDS5924.1,CRACD3,D3DX10,EAW54005.1,EAW54007.1,EAW54008.1,ENSG00000082014,ENSP00000173385,ENSP00000262188,EN…	false	SMARCD3
https://smart.embl.de/smart/DDvec.cgi?smart=418:RIIa(7|44)+cNMP(154|274)+cNMP(276|400)+	cAMP-dependent protein kinase type II-beta regulatory subunit; Regulatory subunit of the cAMP-dependent protein kinases involved in cAMP signaling in cells. Type II regulatory chains mediate membrane association by binding to anchoring proteins, including the MAP2 kinase	0	9606.ENSP00000265717	PRKAR2B	2.7.11.1,5577,A0A024R712,A3R6R8,A4D0R9,AAA60099.1,AAC08318.1,AAS07389.1,ABO15447.1,AC006387,AK291441,BAF84130.1,CAMP-dependent protein kinase regulator,CCDS5740,CCDS5740.1,EAL24395.1,EAW83390.1,EAW83391.1,EF157730,ENSG00000005249,ENSP00000265717,ENSP00000377237,ENSP00000438976,ENSP00000440531,ENST00000265717,ENST00000393613,ENST00000488792,ENST00000539794,ENST00000543645,HGNC:9392,HPA008421,Hs.43…	false	PRKAR2B
https://smart.embl.de/smart/DDvec.cgi?smart=351:FHA(48|101)+	Nuclear inhibitor of protein phosphatase 1; Inhibitor subunit of the major nuclear protein phosphatase-1 (PP-1). It has RNA-binding activity but does not cleave RNA and may target PP-1 to RNA-associated substrates. May also be involved in pre-mRNA splicing. Binds DNA and might act as a transcriptional repressor. Seems to be required for cell proliferation	-1.94774	9606.ENSP00000311677	PPP1R8	3.1.4.-,3V4Y,5511,AAA64749.1,AAD22486.1,AAD24669.1,AAD24670.1,AAD31541.1,AAD31542.1,AAH01597.1,AAH13360.1,AF061958,AF061959,AF064751,AF064752,AF064753,AF064754,AF064755,AF064756,AF064757,AF126488,AK292077,AK297771,AK313814,ARD-1,ARD1,Activator of RNA decay,BAF84766.1,BAG36550.1,BAG60117.1,BC001597,BC013360,CAG29305.1,CAI20576.1,CAI20577.1,CAI20578.1,CAI21779.1,CAI21780.1,CAI21781.1,CCDS311,CCDS31…	false	PPP1R8
https://smart.embl.de/smart/DDvec.cgi?smart=3224:COIL(808|832)+RanBD(1172|1301)+ZnF_RBZ(1354|1378)+ZnF_RBZ(1417|1441)+ZnF_RBZ(1481|1505)+ZnF_RBZ(1545|1569)+ZnF_RBZ(1608|1632)+ZnF_RBZ(1667|1691)+ZnF_RBZ(1726|1750)+ZnF_RBZ(1783|1807)+RanBD(2013|2142)+RanBD(2310|2439)+Pfam_IR1-M(2631|2693)+Pfam_IR1-M(2709|2769)+RanBD(2912|3040)+Pfam_Pro_isomerase(3067|3223)+	E3 SUMO-protein ligase RanBP2; E3 SUMO-protein ligase which facilitates SUMO1 and SUMO2 conjugation by UBE2I. Involved in transport factor (Ran-GTP, karyopherin)-mediated protein import via the F-G repeat-containing domain which acts as a docking site for substrates. Binds single- stranded RNA (in vitro). May bind DNA. Component of the nuclear export pathway. Specific docking site for the nuclear…	0	9606.ENSP00000283195	RANBP2	1RRP,1XKE,1Z5S,2.3.2.-,2LAS,358 kDa nucleoporin,3UIN,3UIO,3UIP,4GA0,4I9Y,4L6E,4LQW,5903,5CLL,5CLQ,AAA85838.1,AAC41758.1,AAY14984.1,AB209483,ADANE,ANE1,BAA07662.1,BAD92720.1,CCDS2079,CCDS2079.1,Cyclophilin peptidylprolyl isomerases,D42063,E3 SUMO-protein ligase RanBP2,E3 SUMO-protein ligase RanBP2 ,EC 2.3.2.-,ENSG00000153201,ENSP00000283195,ENSP00000315836,ENSP00000387272,ENSP00000387638,ENSP00000…	false	RANBP2
https://smart.embl.de/smart/DDvec.cgi?smart=1887:SIGNAL(1|25)+BID_2(1077|1152)+TRANS(1809|1831)+	Nuclear pore membrane glycoprotein 210; Nucleoporin essential for nuclear pore assembly and fusion, nuclear pore spacing, as well as structural integrity; Nucleoporins	2.20843	9606.ENSP00000254508	NUP210	23225,A6NN56,AAH67089.1,AB020713,AC069246,AK026042,AK074101,AK075545,AL117527,BAA74929.1,BAB15332.1,BAB84927.1,BAC11688.1,BC067089,CAB55979.2,CCDS33704,CCDS33704.1,ENSG00000132182,ENSP00000254508,ENSP00000295753,ENSP00000373405,ENST00000254508,ENST00000295753,ENST00000388753,ENST00000420141,ENST00000479519,ENST00000485755,FLJ22389,GP210,HGNC:30052,Hs.475525,KIAA0906,NM_024923,NM_024923.3,NP_07919…	false	NUP210
https://smart.embl.de/smart/DDvec.cgi?smart=172:Pfam_NDUFB10(36|162)+	NADH dehydrogenase [ubiquinone] 1 beta subcomplex subunit 10; Accessory subunit of the mitochondrial membrane respiratory chain NADH dehydrogenase (Complex I), that is believed not to be involved in catalysis. Complex I functions in the transfer of electrons from NADH to the respiratory chain. The immediate electron acceptor for the enzyme is believed to be ubiquinone; NADH:ubiquinone oxidoreduct…	0	9606.ENSP00000268668	NDUFB10	4716,5XTC,5XTD,5XTH,5XTI,A8K761,AAD05419.1,AAD08677.1,AAD16091.1,AAD32453.1,AAH05829.1,AAH07509.1,AAK61302.1,AF044954,AF067169,AF088991,AF088992,AF088993,AF088994,AF088995,AK291876,AK311744,BAF84565.1,BAG34687.1,BC005829,BC007509,CCDS10451,CCDS10451.1,CI-PDSW,Complex I-PDSW,EAW85597.1,EAW85598.1,ENSG00000140990,ENSP00000268668,ENSP00000326223,ENSP00000347657,ENSP00000445086,ENSP00000455348,ENSP00…	false	NDUFB10
https://smart.embl.de/smart/DDvec.cgi?smart=210:SIGNAL(1|19)+Pfam_Fer4_10(106|161)+	NADH dehydrogenase [ubiquinone] iron-sulfur protein 8, mitochondrial; Core subunit of the mitochondrial membrane respiratory chain NADH dehydrogenase (Complex I) that is believed to belong to the minimal assembly required for catalysis. Complex I functions in the transfer of electrons from NADH to the respiratory chain. The immediate electron acceptor for the enzyme is believed to be ubiquinone (…	1.36082	9606.ENSP00000315774	NDUFS8	1.6.5.3,1.6.99.3,4728,5XTB,5XTD,5XTH,5XTI,7.1.1.2,AAB51776.1,AAC34273.1,AAI19754.1,AAI19755.1,AF038406,AK314546,B2RB86,BAG37133.1,BC119753,BC119754,CCDS8176,CCDS8176.1,CI-23k,CI-23kD,CI23KD,Complex I-23kD,E9PJY7,E9PKH6,E9PML5,E9PN51,E9PPW7,EC 7.1.1.2,ENSG00000110717,ENSP00000228157,ENSP00000315774,ENSP00000390006,ENSP00000403972,ENSP00000431293,ENSP00000432848,ENSP00000432968,ENSP00000433054,ENSP…	false	NDUFS8
https://smart.embl.de/smart/DDvec.cgi?smart=377:Pfam_Epimerase(56|266)+	NADH dehydrogenase [ubiquinone] 1 alpha subcomplex subunit 9, mitochondrial; Accessory subunit of the mitochondrial membrane respiratory chain NADH dehydrogenase (Complex I), that is believed not to be involved in catalysis. Complex I functions in the transfer of electrons from NADH to the respiratory chain. The immediate electron acceptor for the enzyme is believed to be ubiquinone; NADH:ubiquin…	0	9606.ENSP00000266544	NDUFA9	4704,5XTB,5XTD,5XTH,5XTI,AAA36350.1,AAD42055.1,AAH03351.1,AAH09311.1,AAH15837.1,AAI11547.1,AF050641,BC003351,BC009311,BC015837,BC111546,CAA54099.1,CC6,CCDS8532,CCDS8532.1,CI-39k,CI-39kD,CI39k,COQ11,Complex I-39kD,ENSG00000139180,ENSP00000266544,ENSP00000439818,ENSP00000440305,ENSP00000445121,ENST00000266544,ENST00000396655,ENST00000535050,ENST00000535726,ENST00000536588,ENST00000539573,ENST000005…	false	NDUFA9
https://smart.embl.de/smart/DDvec.cgi?smart=124:Pfam_zf-CHCC(82|119)+	NADH dehydrogenase [ubiquinone] iron-sulfur protein 6, mitochondrial; Accessory subunit of the mitochondrial membrane respiratory chain NADH dehydrogenase (Complex I), that is believed not to be involved in catalysis. Complex I functions in the transfer of electrons from NADH to the respiratory chain. The immediate electron acceptor for the enzyme is believed to be ubiquinone	0	9606.ENSP00000274137	NDUFS6	1.6.5.3,1.6.99.3,4726,5XTB,5XTD,5XTH,5XTI,AAC27799.1,AAH38664.1,AAH46155.1,AF044959,AK022503,BAG51079.1,BC038664,BC046155,CAG33161.1,CCDS3866,CCDS3866.1,CI-13kA,CI-13kD-A,CI13KDA,CR456880,Complex I-13kD-A,D6RBT3,EAX08142.1,EAX08143.1,ENSG00000145494,ENSP00000274137,ENSP00000372081,ENSP00000422557,ENST00000274137,ENST00000382636,ENST00000469176,ENST00000510329,HGNC:7713,MC1DN9,NADH dehydrogenase,N…	false	NDUFS6
https://smart.embl.de/smart/DDvec.cgi?smart=264:SIGNAL(1|16)+Pfam_Complex1_30kDa(86|208)+	NADH dehydrogenase [ubiquinone] iron-sulfur protein 3, mitochondrial; Core subunit of the mitochondrial membrane respiratory chain NADH dehydrogenase (Complex I) that is believed to belong to the minimal assembly required for catalysis. Complex I functions in the transfer of electrons from NADH to the respiratory chain. The immediate electron acceptor for the enzyme is believed to be ubiquinone (…	0	9606.ENSP00000263774	NDUFS3	1.6.5.3,1.6.99.3,4722,5XTB,5XTD,5XTH,5XTI,7.1.1.2,AAC27451.1,AAD40386.1,AAG17541.1,AAH00617.1,AF067139,AF100743,AF200954,AK294167,AK313802,AL135819,B2R9J1,B4DFM8,BAG36538.1,BAG57489.1,BC000617,CAB63881.1,CCDS7941,CCDS7941.1,CI-30,CI-30kD,Complex I-30kD,DKFZP586K0821,E9PJE7,E9PKL8,E9PS48,EAW67895.1,EAW67897.1,EC 7.1.1.2,ENSG00000213619,ENSP00000263774,ENSP00000431588,ENSP00000432099,ENSP0000043340…	false	NDUFS3
https://smart.embl.de/smart/DDvec.cgi?smart=179:Pfam_Complex1_LYR_2(16|88)+	NADH dehydrogenase [ubiquinone] 1 beta subcomplex subunit 9; Accessory subunit of the mitochondrial membrane respiratory chain NADH dehydrogenase (Complex I), that is believed to be not involved in catalysis. Complex I functions in the transfer of electrons from NADH to the respiratory chain. The immediate electron acceptor for the enzyme is believed to be ubiquinone	0	9606.ENSP00000276689	NDUFB9	4715,5XTC,5XTD,5XTH,5XTI,AAD32452.1,AAD42057.1,AAF99683.1,AAH07672.1,AF044956,AF067168,AF261090,AK313432,AL136714,B22,B2R8M6,BAG36223.1,BC007672,CAI46222.1,CCDS6352,CCDS6352.1,CCDS83324,CI-B22,Complex I-B22,DKFZP566O173,E7EWZ0,E9PF49,E9PH64,EAW92068.1,ENSG00000147684,ENSP00000276689,ENSP00000428282,ENSP00000430322,ENSP00000431115,ENST00000276689,ENST00000517367,ENST00000517830,ENST00000518008,ENS…	false	NDUFB9
https://smart.embl.de/smart/DDvec.cgi?smart=163:SIGNAL(1|17)+Pfam_ESSS(22|151)+	NADH dehydrogenase [ubiquinone] 1 beta subcomplex subunit 11, mitochondrial; Accessory subunit of the mitochondrial membrane respiratory chain NADH dehydrogenase (Complex I), that is believed not to be involved in catalysis. Complex I functions in the transfer of electrons from NADH to the respiratory chain. The immediate electron acceptor for the enzyme is believed to be ubiquinone; NADH:ubiquin…	0	9606.ENSP00000276062	NDUFB11	54539,5XTC,5XTD,5XTH,5XTI,AAH10665.1,AAI07806.1,AAK34953.1,AAL32064.1,AAQ89415.1,AF044213,AF251063,AK000501,AY359056,BAA91208.1,BC010665,BC107805,CAG33520.1,CAI41698.1,CAI41699.1,CCDS14273,CCDS14273.1,CCDS48100,CCDS48100.1,CI-ESSS,CR457239,Complex I-ESSS,ENSG00000147123,ENSP00000276062,ENSP00000349820,ENSP00000367042,ENSP00000410055,ENST00000276062,ENST00000357273,ENST00000377811,ENST00000447793,…	false	NDUFB11
https://smart.embl.de/smart/DDvec.cgi?smart=184:Pfam_DUF498(60|168)+	NADH dehydrogenase [ubiquinone] 1 alpha subcomplex assembly factor 3; Essential factor for the assembly of mitochondrial NADH:ubiquinone oxidoreductase complex (complex I)	-2.60081	9606.ENSP00000323076	NDUFAF3	25915,2P1,A4FU71,AAH02873.1,AAI11005.1,BC002873,BC111004,BQ652614,C3ORF60,C3orf60,CCDS2784,CCDS2784.1,CCDS2785,CCDS2785.1,DKFZP564J0123,E3-3,EAW64944.1,EAW64945.1,ENSG00000178057,ENSP00000323003,ENSP00000323076,ENSP00000340916,ENSP00000378842,ENSP00000378843,ENSP00000402465,ENSP00000406992,ENST00000326912,ENST00000326925,ENST00000339314,ENST00000395457,ENST00000395458,ENST00000428548,ENST00000451…	false	NDUFAF3
https://smart.embl.de/smart/DDvec.cgi?smart=99:L51_S25_CI-B8(25|98)+	NADH dehydrogenase [ubiquinone] 1 alpha subcomplex subunit 2; Accessory subunit of the mitochondrial membrane respiratory chain NADH dehydrogenase (Complex I), that is believed not to be involved in catalysis. Complex I functions in the transfer of electrons from NADH to the respiratory chain. The immediate electron acceptor for the enzyme is believed to be ubiquinone	0	9606.ENSP00000252102	NDUFA2	1S3A,4695,5XTB,5XTD,5XTH,5XTI,AAC04270.1,AAD27762.1,AAH03674.1,AB054976,AC116353,AF047185,AF077029,AV705564,B8,BAB21453.1,BC003674,CAG33297.1,CCDS4234,CCDS4234.1,CCDS54911,CCDS54911.1,CD14,CI-B8,CIB8,CR457016,Complex I-B8,D6RJD6,ENSG00000131495,ENSP00000252102,ENSP00000427220,ENST00000252102,ENST00000502960,ENST00000510680,ENST00000512088,HGNC:7685,HPA035933,MC1DN13,NADH dehydrogenase,NADH dehydr…	false	NDUFA2
https://smart.embl.de/smart/DDvec.cgi?smart=213:Pfam_Oxidored_q6(87|197)+	NADH dehydrogenase [ubiquinone] iron-sulfur protein 7, mitochondrial; Core subunit of the mitochondrial membrane respiratory chain NADH dehydrogenase (Complex I) that is believed to belong to the minimal assembly required for catalysis. Complex I functions in the transfer of electrons from NADH to the respiratory chain. The immediate electron acceptor for the enzyme is believed to be ubiquinone	0	9606.ENSP00000233627	NDUFS7	1.6.99.3,374291,5XTB,5XTD,5XTH,5XTI,7.1.1.2,AAC27669.1,AAH01715.2,AAH05954.1,AAI11518.1,AAP97240.1,AF115969,AK091623,AK222738,B3KRI2,BAD96458.1,BAG52394.1,BC001715,BC005954,BC111517,CCDS12063,CCDS12063.1,CI-20,CI-20KD,CI-20kD,Complex I-20kD,EC 7.1.1.2,ENSG00000115286,ENSP00000233627,ENSP00000252286,ENSP00000318995,ENSP00000364262,ENSP00000371883,ENSP00000388398,ENSP00000406630,ENSP00000411392,ENS…	false	NDUFS7
https://smart.embl.de/smart/DDvec.cgi?smart=137:Pfam_NDUF_B7(40|102)+	NADH dehydrogenase [ubiquinone] 1 beta subcomplex subunit 7; Accessory subunit of the mitochondrial membrane respiratory chain NADH dehydrogenase (Complex I), that is believed not to be involved in catalysis. Complex I functions in the transfer of electrons from NADH to the respiratory chain. The immediate electron acceptor for the enzyme is believed to be ubiquinone	0	9606.ENSP00000215565	NDUFB7	4713,5XTC,5XTD,5XTH,5XTI,AAA35675.1,AAF17188.1,AAF91223.1,AAH02595.1,AC010527,AF112200,AF217091,B18,BC002595,CAG29350.1,CCDS12314,CCDS12314.1,CI-B18,CR450354,Cell adhesion protein SQM1,Complex I-B18,EAW84436.1,ENSG00000099795,ENSP00000215565,ENSP00000473120,ENST00000215565,ENST00000593353,HGNC:7702,HPA002817,M0R3B8,M33374,MGC2480,NADH dehydrogenase,NADH dehydrogenase 1 beta subcomplex, 7, 18kDa,N…	false	NDUFB7
https://smart.embl.de/smart/DDvec.cgi?smart=355:Pfam_dNK(60|288)+	NADH dehydrogenase [ubiquinone] 1 alpha subcomplex subunit 10, mitochondrial; Accessory subunit of the mitochondrial membrane respiratory chain NADH dehydrogenase (Complex I), that is believed not to be involved in catalysis. Complex I functions in the transfer of electrons from NADH to the respiratory chain. The immediate electron acceptor for the enzyme is believed to be ubiquinone; NADH:ubiqui…	0	9606.ENSP00000252711	NDUFA10	4705,5XTC,5XTD,5XTH,5XTI,A0A024R4B3,AAD09755.1,AAH03417.1,AAH31332.1,AAL50984.1,AAX93150.1,AAY14737.1,AC013469,AC114750,AC233275,AF087661,AF453834,BC003417,BC031332,C9J6X0,CCDS2531,CCDS2531.1,CI-42KD,CI-42k,CI-42kD,Complex I-42kD,E7ESZ7,EAW71173.1,EAW71174.1,EAW71175.1,ENSG00000130414,ENSP00000252711,ENSP00000302321,ENSP00000383975,ENSP00000385697,ENSP00000388413,ENSP00000390456,ENSP00000403080,E…	false	NDUFA10
https://smart.embl.de/smart/DDvec.cgi?smart=466:Pfam_CDC27(19|466)+	DNA polymerase delta subunit 3; As a component of the trimeric and tetrameric DNA polymerase delta complexes (Pol-delta3 and Pol-delta4, respectively), plays a role in high fidelity genome replication, including in lagging strand synthesis, and repair. Required for optimal Pol-delta activity. Stabilizes the Pol-delta complex and plays a major role in Pol-delta stimulation by PCNA. Pol-delta3 and …	0	9606.ENSP00000263681	POLD3	10714,1U76,2N1G,3E0J,A0A024R5M8,AAI08909.1,AAI08910.1,AK297375,AK316301,AP001104,AP001324,B4DMA6,B7ZAI6,BAA05039.1,BAG59818.1,BAH14672.1,BC108908,BC108909,CCDS8233,CCDS8233.1,D26018,DNA polymerase delta 3, accessory subunit,DNA polymerase delta subunit 3,DNA polymerase delta subunit C,DNA polymerase delta subunit p66,DNA polymerase delta subunit p68,DNA polymerases,DPOD3_HUMAN,E9PM91,E9PNC0,E9PRK…	false	POLD3
https://smart.embl.de/smart/DDvec.cgi?smart=1148:BRCT(404|482)+AAA(643|778)+Pfam_RFC1(915|1068)+	Replication factor C subunit 1; The elongation of primed DNA templates by DNA polymerase delta and epsilon requires the action of the accessory proteins PCNA and activator 1. This subunit binds to the primer-template junction. Binds the PO-B transcription element as well as other GA rich DNA sequences. Could play a role in DNA transcription regulation as well as DNA replication and/or repair. Can…	-1.84762	9606.ENSP00000371321	RFC1	2EBU,2K6G,2K7F,5981,A1,A1 140 kDa subunit,A8K6E7,AAA ATPases,AAA16121.1,AAB99788.1,AAH35297.1,AAH51751.1,AAH51786.1,AAS94325.1,AC023135,AC093855,AF040250,AK291612,AY600371,Activator 1 140 kDa subunit,Activator 1 large subunit,Activator 1 subunit 1,BAF84301.1,BC035297,BC051751,BC051786,CAA80355.1,CAB009520,CANVAS,CCDS3450,CCDS3450.1,CCDS56329,CCDS56329.1,D6RAD2,DNA-binding protein PO-GA,E0CX09,EAW…	false	RFC1
https://smart.embl.de/smart/DDvec.cgi?smart=1047:SH2(179|262)+SH3(282|340)+SH2(349|432)+PH(475|579)+C2(595|689)+RasGAP(698|1044)+	Ras GTPase-activating protein 1; Inhibitory regulator of the Ras-cyclic AMP pathway. Stimulates the GTPase of normal but not oncogenic Ras p21; this stimulation may be further increased in the presence of NCK1; C2 and RasGAP domain containing	0	9606.ENSP00000274376	RASA1	1WER,1WQ1,2GQI,2GSB,2J05,2J06,2M51,4FSS,5921,AAA35865.1,AAA52517.1,AAH33015.1,AC010410,AC035142,AC126776,AK300263,AK300269,AK312739,B2R6W3,B4DTL2,B4DTL8,BAG35610.1,BAG62024.1,BAG62030.1,BC033015,C2 and RasGAP domain containing,CAB007789,CAH18488.2,CCDS34200,CCDS34200.1,CCDS47243,CCDS47243.1,CM-AVM,CMAVM,CMAVM1,CR749722,DKFZP434N071,E9PGC0,ENSG00000145715,ENSP00000274376,ENSP00000373926,ENSP000003…	false	RASA1
https://smart.embl.de/smart/DDvec.cgi?smart=390:Pfam_DUF383(112|287)+Pfam_DUF384(292|346)+	Protein HGH1 homolog; Armadillo-like helical domain containing; Belongs to the HGH1 family	-4.14233	9606.ENSP00000321320	HGH1	51236,AAH03035.1,AAH09915.1,AF151022,AK098226,Armadillo-like helical domain containing,B3KUY6,BAG53598.1,BC003035,BC009915,BRP16,BRP16L,Brp16,C8ORF30A,C8orf30A,C8orf30B,CCDS6417,CCDS6417.1,E9PIX0,E9PPP0,E9PSG3,EAW82148.1,ENSG00000235173,ENSP00000321320,ENSP00000431970,ENST00000347708,ENST00000525101,ENST00000530074,ENST00000530409,ENST00000533266,ENST00000534255,FAM203A,FAM203B,FLJ40907,HGH1,HGH1…	false	HGH1
https://smart.embl.de/smart/DDvec.cgi?smart=1214:CHROMO(186|235)+Pfam_SWIRM(427|512)+SANT(597|645)+Pfam_SWIRM-assoc_3(684|750)+Pfam_SWIRM-assoc_1(863|946)+	SWI/SNF complex subunit SMARCC2; Involved in transcriptional activation and repression of select genes by chromatin remodeling (alteration of DNA-nucleosome topology). Component of SWI/SNF chromatin remodeling complexes that carry out key enzymatic activities, changing chromatin structure by altering DNA-histone contacts within a nucleosome in an ATP-dependent manner. Can stimulate the ATPase act…	0	9606.ENSP00000267064	SMARCC2	6601,A0A024RB22,AAC50694.1,AAH09067.1,AAH13045.1,AAH26222.1,AAP88926.1,AB209006,BAD92243.1,BAF complex,BAF170,BC009067,BC013045,BC026222,BRG1-associated factor 170,BT009924,CAB004321,CCDS55835,CCDS55835.1,CCDS81698,CCDS8907,CCDS8907.1,CCDS8908,CCDS8908.1,CRACC2,CSS8,EAW96906.1,EAW96907.1,ENSG00000139613,ENSP00000267064,ENSP00000302919,ENSP00000377591,ENSP00000416612,ENSP00000447680,ENSP0000044939…	false	SMARCC2
https://smart.embl.de/smart/DDvec.cgi?smart=385:Pfam_SNF5(179|255)+Pfam_SNF5(249|373)+	SWI/SNF-related matrix-associated actin-dependent regulator of chromatin subfamily B member 1; Core component of the BAF (hSWI/SNF) complex. This ATP- dependent chromatin-remodeling complex plays important roles in cell proliferation and differentiation, in cellular antiviral activities and inhibition of tumor formation. The BAF complex is able to create a stable, altered form of chromatin that c…	-1.37583	9606.ENSP00000263121	SMARCB1	5AJ1,5GJK,5L7A,5L7B,6598,6AX5,6UCH,B5MCL5,BAF complex,BAF47,BRG1-associated factor 47,C9JTA6,CAB009196,CCDS13817,CCDS13817.1,CCDS46671,CCDS46671.1,CCDS82699,CSS3,EAW59607.1,ENSG00000099956,ENSP00000263121,ENSP00000318733,ENSP00000334505,ENSP00000340883,ENSP00000383984,ENSP00000385226,ENSP00000388489,ENSP00000440039,ENST00000263121,ENST00000322559,ENST00000334511,ENST00000344921,ENST00000407082,EN…	false	SMARCB1
https://smart.embl.de/smart/DDvec.cgi?smart=1105:CHROMO(215|261)+Pfam_SWIRM(452|537)+SANT(619|667)+Pfam_SWIRM-assoc_3(706|772)+Pfam_SWIRM-assoc_1(871|954)+	SWI/SNF complex subunit SMARCC1; Involved in transcriptional activation and repression of select genes by chromatin remodeling (alteration of DNA-nucleosome topology). Component of SWI/SNF chromatin remodeling complexes that carry out key enzymatic activities, changing chromatin structure by altering DNA-histone contacts within a nucleosome in an ATP-dependent manner. May stimulate the ATPase act…	0	9606.ENSP00000254480	SMARCC1	2YUS,5GJK,6599,AAC50693.1,AAH39843.1,AAH65253.1,AAI13466.1,AAI17214.1,AC112512,AC130472,BAF complex,BAF155,BC039843,BC065253,BC113465,BC117213,BRG1-associated factor 155,CAB011576,CAB016336,CCDS2758,CCDS2758.1,CRACC1,ENSG00000173473,ENSP00000254480,ENSP00000346311,ENSP00000403585,ENSP00000411696,ENSP00000414266,ENST00000254480,ENST00000354344,ENST00000422367,ENST00000425518,ENST00000454240,ENST00…	false	SMARCC1
https://smart.embl.de/smart/DDvec.cgi?smart=316:Pfam_TF_Zn_Ribbon(13|55)+CYCLIN(119|200)+CYCLIN(213|294)+	Transcription initiation factor IIB; General factor that plays a major role in the activation of eukaryotic genes transcribed by RNA polymerase II; Belongs to the TFIIB family	-1.96281	9606.ENSP00000359531	GTF2B	1C9B,1DL6,1RLY,1RO4,1TFB,1VOL,2.3.1.48,2959,2PHG,5IY6,5IY7,5IY8,5IY9,5IYA,5IYB,5IYC,5IYD,5WH1,6O9L,A8K1A7,AAA61149.1,AAB23144.1,AAH20597.1,AB451296,AK289822,AL445991,B1APE1,B1APE2,BAF82511.1,BAG70110.1,BC020597,CAA41958.1,CAI41341.1,CCDS715,CCDS715.1,ENSG00000137947,ENSP00000260511,ENSP00000359531,ENSP00000378179,ENSP00000402345,ENSP00000415741,ENST00000260511,ENST00000370500,ENST00000394687,ENST…	false	GTF2B
https://smart.embl.de/smart/DDvec.cgi?smart=782:Pfam_Helicase_C_3(76|203)+DEXDc(312|492)+HELICc(569|647)+	TFIIH basal transcription factor complex helicase XPB subunit; ATP-dependent 3'-5' DNA helicase, component of the core- TFIIH basal transcription factor, involved in nucleotide excision repair (NER) of DNA and, when complexed to CAK, in RNA transcription by RNA polymerase II. Acts by opening DNA either around the RNA transcription start site or the DNA damage	0	9606.ENSP00000285398	ERCC3	2071,3.6.4.12,4ERN,5IVW,5IY6,5IY7,5IY8,5IY9,5OF4,6NMI,6O9L,6O9M,6RO4,AAA52396.1,AAH08820.1,AAN46739.1,AAY15069.1,AY163769,BC008820,BTF2,BTF2 p89,Basic transcription factor 2 89 kDa subunit,CAB037153,CCDS2144,CCDS2144.1,DNA excision repair protein ERCC-3,DNA excision repair protein ERCC-3 ,DNA helicases,DNA repair protein complementing XP-B cells,EAW95312.1,EAW95313.1,EAW95314.1,EC 3.6.4.12,ENSG00…	false	ERCC3
https://smart.embl.de/smart/DDvec.cgi?smart=721:Pfam_Hexapep(365|393)+eIF5C(629|716)+	Translation initiation factor eIF-2B subunit epsilon; Catalyzes the exchange of eukaryotic initiation factor 2-bound GDP for GTP; Belongs to the eIF-2B gamma/epsilon subunits family	-3.18467	9606.ENSP00000273783	EIF2B5	3JUI,6CAJ,6EZO,6K71,6K72,6O81,6O85,6O9Z,8893,AAC50646.1,AAH13590.1,AC112643,AC117455,AC128714,AK091646,BAC03712.1,BC013590,C9JRD9,CAB015412,CACH,CCDS3252,CCDS3252.1,CLE,E9PC74,EAW78299.1,EI2BE_HUMAN,EIF-2B,EIF2B5,EIF2B5-001,EIF2B5-002,EIF2B5-003,EIF2B5-004,EIF2B5-005,EIF2B5-006,EIF2B5-007,EIF2B5-008,EIF2B5-009,EIF2B5-010,EIF2B5-011,EIF2B5-012,EIF2B5-013,EIF2B5-014,EIF2B5-015,EIF2B5-016,EIF2B5-017…	false	EIF2B5
https://smart.embl.de/smart/DDvec.cgi?smart=351:Pfam_IF-2B(27|333)+	Translation initiation factor eIF-2B subunit beta; Catalyzes the exchange of eukaryotic initiation factor 2-bound GDP for GTP; Belongs to the eIF-2B alpha/beta/delta subunits family	0	9606.ENSP00000266126	EIF2B2	6CAJ,6EZO,6K71,6K72,6O81,6O85,6O9Z,8892,AAB88176.1,AAC42002.1,AAD30183.1,AAH11750.1,AF035280,BC011750,BX161473,CAD61929.1,CCDS9836,CCDS9836.1,EAW81210.1,EI2BB_HUMAN,EIF-2Bbeta,EIF2B,EIF2B2,EIF2B2-001,EIF2B2-002,EIF2B2-003,EIF2B2-004,EIF2B2-005,EIF2B2-006,EIF2B2-007,EIF2BB,ENSG00000119718,ENSP00000266126,ENSP00000451681,ENSP00000452311,ENSP00000452582,ENST00000266126,ENST00000553401,ENST0000055353…	false	EIF2B2
https://smart.embl.de/smart/DDvec.cgi?smart=315:S1(15|88)+Pfam_EIF_2_alpha(130|244)+COIL(284|310)+	Eukaryotic translation initiation factor 2 subunit 1; Functions in the early steps of protein synthesis by forming a ternary complex with GTP and initiator tRNA. This complex binds to a 40S ribosomal subunit, followed by mRNA binding to form a 43S pre-initiation complex. Junction of the 60S ribosomal subunit to form the 80S initiation complex is preceded by hydrolysis of the GTP bound to eIF-2 an…	0	9606.ENSP00000256383	EIF2S1	1965,1KL9,1Q8K,6K71,6K72,6O81,6O85,6O9Z,AAA52373.1,AAH02513.1,AK312442,BAG35351.1,BC002513,BX161521,CAB011663,CAD61953.1,CCDS9781,CCDS9781.1,CHEMBL1255131,EAW80933.1,EAW80934.1,EIF-2,EIF-2A,EIF-2alpha,EIF2,EIF2A,EIF2S1,EIF2S1-001,EIF2S1-002,EIF2S1-003,EIF2S1-004,EIF2S1-006,EIF2S1-007,ENSG00000134001,ENSP00000256383,ENSP00000413083,ENSP00000425299,ENSP00000451975,ENSP00000452034,ENST00000256383,EN…	false	EIF2S1
https://smart.embl.de/smart/DDvec.cgi?smart=472:Pfam_GTP_EFTU(39|245)+Pfam_GTP_EFTU_D2(276|359)+Pfam_eIF2_C(369|459)+	Eukaryotic translation initiation factor 2 subunit 3; As a subunit of eukaryotic initiation factor 2 (eIF2), involved in the early steps of protein synthesis. In the presence of GTP, eIF2 forms a ternary complex with initiator tRNA Met-tRNAi and then recruits the 40S ribosomal complex, a step that determines the rate of protein translation. This step is followed by mRNA binding to form the 43S pr…	0	9606.ENSP00000253039	EIF2S3	1968,6FEC,6K71,6K72,6O81,6O85,A0A024RBY4,A8K2Y2,AAA19696.1,AAH19906.1,AB451230,AB451353,B2R5N2,B5BTZ4,BAG70044.1,BAG70167.1,BC019906,CAB012471,CCDS14210,CCDS14210.1,EAW99010.1,EAW99011.1,EAW99012.1,EIF2,EIF2G,EIF2S3,EIF2S3-001,EIF2S3-002,EIF2S3-003,EIF2S3-004,EIF2S3-005,EIF2gamma,ENSG00000130741,ENSP00000253039,ENSP00000391383,ENST00000253039,ENST00000423068,ENST00000457332,ENST00000460032,ENST00…	false	EIF2S3
https://smart.embl.de/smart/DDvec.cgi?smart=305:Pfam_IF-2B(15|293)+	Translation initiation factor eIF-2B subunit alpha; Catalyzes the exchange of eukaryotic initiation factor 2-bound GDP for GTP	1.34942	9606.ENSP00000416250	EIF2B1	1967,3ECS,6CAJ,6EZO,6K71,6K72,6O81,6O85,6O9Z,A6NLY9,AAI03764.1,AAI04189.1,AAI04190.1,AK294815,B4DGX0,BAG57931.1,BC103763,BC104188,BC104189,CAA64950.1,CAB034258,CAG33112.1,CCDS31924,CCDS31924.1,CR456831,EAW98424.1,EI2BA_HUMAN,EIF-2B,EIF-2Balpha,EIF2B,EIF2B1,EIF2B1-001,EIF2B1-002,EIF2B1-004,EIF2B1-005,EIF2B1-006,EIF2B1-007,EIF2BA,ENSG00000111361,ENSP00000228958,ENSP00000373557,ENSP00000373558,ENSP0…	false	EIF2B1
https://smart.embl.de/smart/DDvec.cgi?smart=2468:COIL(676|735)+COIL(998|1027)+Pfam_MAP1B_neuraxin(1895|1911)+Pfam_MAP1B_neuraxin(1929|1945)+Pfam_MAP1B_neuraxin(1997|2013)+Pfam_MAP1B_neuraxin(2031|2047)+Pfam_MAP1B_neuraxin(2048|2063)+	Microtubule-associated protein 1B; Facilitates tyrosination of alpha-tubulin in neuronal microtubules (By similarity). Phosphorylated MAP1B may play a role in the cytoskeletal changes that accompany neurite extension. Possibly MAP1B binds to at least two tubulin subunits in the polymer, and this bridging of subunits might be involved in nucleating microtubule polymerization and in stabilizing mic…	-2.43825	9606.ENSP00000296755	MAP1B	4131,A2BDK5,AAA18904.1,AC093218,BN001084,CAB009792,CAM06633.1,CCDS4012,CCDS4012.1,D6RA32,D6RA40,D6RCL2,D6RGJ3,EAW95697.1,ENSG00000131711,ENSP00000296755,ENSP00000321095,ENSP00000324785,ENSP00000370035,ENSP00000423416,ENSP00000423444,ENSP00000426312,ENSP00000427194,ENST00000296755,ENST00000321284,ENST00000321314,ENST00000380660,ENST00000504183,ENST00000504492,ENST00000511641,ENST00000512974,ENST00…	false	MAP1B
https://smart.embl.de/smart/DDvec.cgi?smart=928:DUF3452(103|229)+RB_A(373|573)+CYCLIN(660|761)+Rb_C(768|927)+	Retinoblastoma-associated protein; Key regulator of entry into cell division that acts as a tumor suppressor. Promotes G0-G1 transition when phosphorylated by CDK3/cyclin-C. Acts as a transcription repressor of E2F1 target genes. The underphosphorylated, active form of RB1 interacts with E2F1 and represses its transcription activity, leading to cell cycle arrest. Directly involved in heterochroma…	0	9606.ENSP00000267163	RB1	1AD6,1GH6,1GUX,1H25,1N4M,1O9K,1PJM,2AZE,2QDJ,2R7G,3N5U,3POM,4CRI,4ELJ,4ELL,5925,A0A024RDV3,A8K5E3,AAA53483.1,AAA53484.1,AAA60259.1,AAA65735.1,AAA65736.1,AAA65737.1,AAA65738.1,AAA65739.1,AAA65740.1,AAA65741.1,AAA65743.1,AAA65744.1,AAA65745.1,AAA65746.1,AAA65747.1,AAA65749.1,AAA69806.1,AAA69807.1,AAA69808.1,AAA82557.1,AAA82558.1,AAA82563.1,AAB59465.1,AAB59467.1,AAB59471.1,AAB59473.1,AAB59479.1,AAB5…	false	RB1
https://smart.embl.de/smart/DDvec.cgi?smart=501:COIL(23|45)+WD40(245|285)+WD40(288|328)+WD40(332|371)+WD40(374|414)+	Periodic tryptophan protein 1 homolog; May play an important role in cell growth and/or transcription; Belongs to the WD repeat PWP1 family	3.10211	9606.ENSP00000387365	PWP1	11137,A0A024RBH5,A8K3R6,AAA65201.1,AAH10921.1,AAH40135.1,AAH46144.1,AC007622,AK290681,AK296252,B4DJV5,BAF83370.1,BAG58967.1,BC000067,BC010921,BC040135,BC046144,CCDS81735,CCDS9114,CCDS9114.1,EAW97802.1,EAW97803.1,ENSG00000136045,ENSP00000258531,ENSP00000387365,ENSP00000438775,ENSP00000439490,ENSP00000445249,ENSP00000447770,ENSP00000448227,ENST00000258531,ENST00000412830,ENST00000538327,ENST0000054…	false	PWP1
https://smart.embl.de/smart/DDvec.cgi?smart=648:Pumilio(165|200)+Pumilio(201|236)+Pumilio(237|273)+Pumilio(350|385)+Pumilio(386|422)+Pumilio(424|460)+	Pumilio homolog 3; Inhibits the poly(ADP-ribosyl)ation activity of PARP1 and the degradation of PARP1 by CASP3 following genotoxic stress. Binds to double-stranded RNA or DNA without sequence specificity. Involved in development of the eye and of primordial germ cells (By similarity)	1.65706	9606.ENSP00000380982	KIAA0020	4WZR,4WZW,9933,A8K804,AAH16137.2,AAL06072.1,AAL06073.1,AAL06074.1,AAO85462.1,AF490254,AK292169,AL589675,AY047588,AY047589,AY047590,BAA02808.1,BAF84858.1,BC016137,CAG33238.1,CAI12924.2,CAI15123.2,CCDS6448.2,CR456957,D13645,EAW58802.1,ENSG00000080608,ENSP00000265774,ENSP00000371455,ENSP00000371463,ENSP00000380982,ENSP00000474467,ENST00000265774,ENST00000382024,ENST00000382032,ENST00000397885,ENST00…	false	KIAA0020
https://smart.embl.de/smart/DDvec.cgi?smart=796:DEXDc(237|438)+HELICc(477|558)+COIL(611|647)+	Probable ATP-dependent RNA helicase DDX27; Probable ATP-dependent RNA helicase. Component of the nucleolar ribosomal RNA (rRNA) processing machinery that regulates 3' end formation of ribosomal 47S rRNA; DEAD-box helicases	-1.79961	9606.ENSP00000483495	DDX27	3.6.4.13,55661,A0AVB6,AAF28937.1,AAG22482.1,AAH09304.2,AAH11927.2,AAH16060.2,AAI26288.1,AAI30276.1,AAI44126.1,AAK21271.1,AAK95821.1,AF161377,AF193054,AF336851,AK000603,AK022979,AK300135,AL049766,AL357560,ATP-dependent RNA helicase DDX27 ,AY044431,B7Z6D5,B7ZLY1,BAA91284.1,BAB14343.1,BAH13221.1,BC009304,BC011927,BC016060,BC126287,BC130275,BC144125,CAH70236.1,CAI22427.1,CCDS13416,CCDS13416.1,DDX27,D…	false	DDX27
https://smart.embl.de/smart/DDvec.cgi?smart=2090:WD40(138|178)+WD40(182|220)+	Nuclear pore complex protein Nup214; May serve as a docking site in the receptor-mediated import of substrates across the nuclear pore complex; Nucleoporins	1.35565	9606.ENSP00000352400	NUP214	214 kDa nucleoporin,2OIT,3FHC,3FMO,3FMP,5DIS,8021,A6NFQ0,AAH45620.2,AAI05999.1,AB159230,AK303016,AK316417,B4DZN4,B7ZAV2,BAA03515.1,BAD07398.1,BAG64146.1,BAH14788.1,BC045620,BC105998,CAA45535.1,CAI41111.1,CAIN,CAN,CAN protein, putative oncogene,CCDS6940,CCDS6940.1,CCDS83429,CCDS83430,D14689,D9S46E,E9PKD2,E9PS86,ENSG00000126883,ENSP00000247296,ENSP00000277427,ENSP00000320178,ENSP00000346167,ENSP000…	false	NUP214
https://smart.embl.de/smart/DDvec.cgi?smart=479:DEXDc(111|310)+HELICc(347|434)+	ATP-dependent RNA helicase DDX19B; ATP-dependent RNA helicase involved in mRNA export from the nucleus. Rather than unwinding RNA duplexes, DDX19B functions as a remodeler of ribonucleoprotein particles, whereby proteins bound to nuclear mRNA are dissociated and replaced by cytoplasmic mRNA binding proteins; DEAD-box helicases	0	9606.ENSP00000288071	DDX19B	11269,3.6.4.13,3EWS,3FHC,3FHT,3FMO,3FMP,3G0H,6B4I,6B4J,6B4K,A0A024QZ90,AAH03626.1,AAH10008.1,AAI10806.1,AAK40102.1,AF353720,AJ237946,AK027378,AK296868,AK301938,AK302107,AK316346,AL136639,ATP-dependent RNA helicase DDX19/DBP5 ,ATP-dependent RNA helicase DDX19B,B3KNE9,B4DL69,B4DXS6,BAG51311.1,BAG59431.1,BAG63358.1,BAG63488.1,BAH14717.1,BC003626,BC010008,BC110805,CAB037229,CAB037284,CAB52189.1,CAB66…	false	DDX19B
https://smart.embl.de/smart/DDvec.cgi?smart=751:Pfam_GTP_EFTU(44|319)+Pfam_GTP_EFTU_D2(366|432)+Pfam_EFG_II(446|520)+EFG_IV(522|642)+EFG_C(644|731)+	Elongation factor G, mitochondrial; Mitochondrial GTPase that catalyzes the GTP-dependent ribosomal translocation step during translation elongation. During this step, the ribosome changes from the pre-translocational (PRE) to the post-translocational (POST) state as the newly formed A- site-bound peptidyl-tRNA and P-site-bound deacylated tRNA move to the P and E sites, respectively. Catalyzes th…	2.26845	9606.ENSP00000419038	GFM1	85476,A6NCI9,AAH49210.1,AAK53402.1,AAK58877.1,ADP90694.1,ADP90695.1,ADP90697.1,ADP90698.1,ADP90699.1,ADP90702.1,ADP90705.1,ADP90706.1,ADP90708.1,ADP90709.1,ADP90711.1,ADP90712.1,ADP90713.1,ADP90715.1,ADP90716.1,ADP90717.1,ADP90719.1,ADP90720.1,ADP90723.1,ADP90726.1,ADP90729.1,ADP90730.1,ADP90731.1,ADP90732.1,ADP90733.1,AF309777,AF367998,AK092293,AK315031,B2RCB9,B3KRW1,BAG37516.1,BAG52523.1,BC0492…	false	GFM1
https://smart.embl.de/smart/DDvec.cgi?smart=430:Pfam_Ribosomal_S5(218|283)+Pfam_Ribosomal_S5_C(295|366)+	Belongs to the universal ribosomal protein uS5 family.	0	9606.ENSP00000272418	MRPS5	28S ribosomal protein S5, mitochondrial,3J9M,64969,6NU2,6NU3,AAH00219.2,AAH14172.1,AAX88980.1,AB049940,AK058160,BAB40993.1,BAB71695.1,BC000219,BC014172,CCDS2010,CCDS2010.1,EAX10712.1,ENSG00000144029,ENSP00000272418,ENSP00000322512,ENSP00000341660,ENST00000272418,ENST00000320568,ENST00000345084,ENST00000461916,ENST00000464458,ENST00000475040,ENST00000475895,ENST00000482568,ENST00000482821,HGNC:144…	false	MRPS5
https://smart.embl.de/smart/DDvec.cgi?smart=396:Pfam_Ribosomal_S9(274|396)+	Mitochondrial ribosomal protein S9	0	9606.ENSP00000258455	MRPS9	28S ribosomal protein S9, mitochondrial,3J9M,64965,6NU2,6NU3,AAH47784.1,AAH57240.1,AC010884,AC104655,AC107080,BC047784,BC057240,CCDS2065,CCDS2065.1,EAX01767.1,ENSG00000135972,ENSP00000258455,ENSP00000325709,ENSP00000388885,ENST00000258455,ENST00000324929,ENST00000413583,ENST00000472220,HGNC:14501,HPA043476,HPA048479,Hs.590900,MRP-S9,MRPS9,MRPS9-001,MRPS9-002,MRPS9-003,Mitochondrial ribosomal prot…	false	MRPS9
https://smart.embl.de/smart/DDvec.cgi?smart=323:Pfam_MRP-S28(141|267)+	Mitochondrial ribosomal protein S35	0	9606.ENSP00000081029	MRPS35	28S ribosomal protein S28, mitochondrial,28S ribosomal protein S35, mitochondrial,3J9M,60488,6NU2,6NU3,AAF65185.1,AAG14958.1,AAH15862.2,AAH17086.1,AAH28346.2,AAH63515.1,AAI09373.1,AC009509,AF068296,AF182422,AK075378,AK075515,AL512733,BAC11579.1,BAC11664.1,BC015862,BC017086,BC028346,BC063515,BC109372,CAC21665.1,CCDS53769,CCDS53769.1,CCDS8714,CCDS8714.1,ENSG00000061794,ENSP00000081029,ENSP000003243…	false	MRPS35
https://smart.embl.de/smart/DDvec.cgi?smart=201:Pfam_Ribosomal_S10(77|173)+	Mitochondrial ribosomal protein S10; Belongs to the universal ribosomal protein uS10 family	0	9606.ENSP00000053468	MRPS10	28S ribosomal protein S10, mitochondrial,3J9M,55173,6NU2,6NU3,A0A024RD03,AAG39291.1,AAH12560.1,AF113220,AK001429,AK298219,AK316599,B2RE89,B4DP77,BAA91686.1,BAG38186.1,BAG60489.1,BC012560,CAD92529.1,CCDS4866,CCDS4866.1,EAX04086.1,EAX04087.1,ENSG00000048544,ENSP00000053468,ENSP00000362020,ENST00000053468,ENST00000372929,FLJ10567,HGNC:14502,HPA029133,HPA029134,Hs.380887,Hs.669022,MRP-S10,MRPS10,MRPS…	false	MRPS10
https://smart.embl.de/smart/DDvec.cgi?smart=398:Pfam_DAP3(99|394)+	28S ribosomal protein S29, mitochondrial; Involved in mediating interferon-gamma-induced cell death; Belongs to the mitochondrion-specific ribosomal protein mS29 family	1.26864	9606.ENSP00000357320	DAP3	28S ribosomal protein S29, mitochondrial,3J9M,6NU2,6NU3,7818,AAA57443.1,AAI07488.1,AAI07489.1,AAV38301.1,AB061210,AK293117,AK298201,AK302281,B4DP59,B4DY62,BAB54960.1,BAF85806.1,BAG60471.1,BAG63624.1,BC107487,BC107488,BT019494,CAA58535.1,CAH18651.1,CAH71647.1,CCDS1120,CCDS1120.1,CCDS55646,CCDS55646.1,CCDS55647,CCDS55647.1,CR749790,DAP-3,DAP3,DAP3-001,DAP3-002,DAP3-003,DAP3-004,DAP3-005,DAP3-006,DA…	false	DAP3
https://smart.embl.de/smart/DDvec.cgi?smart=334:JAB_MPN(54|191)+	COP9 signalosome complex subunit 5; Probable protease subunit of the COP9 signalosome complex (CSN), a complex involved in various cellular and developmental processes. The CSN complex is an essential regulator of the ubiquitin (Ubl) conjugation pathway by mediating the deneddylation of the cullin subunits of the SCF-type E3 ligase complexes, leading to decrease the Ubl ligase activity of SCF-typ…	-1.97513	9606.ENSP00000350512	COPS5	10987,3.4.-.-,4D10,4D18,4F7O,4WSN,5JOG,5JOH,5M5Q,6R6H,6R7F,6R7H,6R7I,A0A024R7W9,AAB16847.1,AAD03468.1,AAH01187.1,AAH01859.1,AAH07272.1,AAL82571.1,AY078082,BC001187,BC001859,BC007272,BX648542,CAB004242,CAG46479.1,CAH10375.1,CCDS6198,CCDS6198.1,COP9 signalosome,COP9 signalosome complex subunit 5,COP9 signalosome complex subunit 5 ,COP9 signalosome subunit 5,COP9 subunit 5,COPS5,COPS5-001,COPS5-002,…	false	COPS5
https://smart.embl.de/smart/DDvec.cgi?smart=406:PINT(295|377)+	COP9 signalosome complex subunit 4; Component of the COP9 signalosome complex (CSN), a complex involved in various cellular and developmental processes. The CSN complex is an essential regulator of the ubiquitin (Ubl) conjugation pathway by mediating the deneddylation of the cullin subunits of SCF-type E3 ligase complexes, leading to decrease the Ubl ligase activity of SCF-type complexes such as …	0	9606.ENSP00000264389	COPS4	4D0P,4D10,4D18,4WSN,51138,6R6H,6R7F,6R7H,6R7I,6R7N,AAD43021.1,AAH04302.1,AAH09292.1,AAH93007.1,AC108473,AF100757,AK001210,AK024005,AK094238,B3KN88,B3KST5,BAA91555.1,BAG51250.1,BAG52847.1,BC004302,BC009292,BC093007,CCDS3600,CCDS3600.1,CCDS58909,CCDS58909.1,CCDS82935,COP9 signalosome,COP9 signalosome complex subunit 4,COP9 signalosome subunit 4,COP9 subunit 4,COPS4,COPS4-001,COPS4-002,COPS4-003,COP…	false	COPS4
https://smart.embl.de/smart/DDvec.cgi?smart=81:UBQ(1|72)+	NEDD8; Ubiquitin-like protein which plays an important role in cell cycle control and embryogenesis. Covalent attachment to its substrates requires prior activation by the E1 complex UBE1C- APPBP1 and linkage to the E2 enzyme UBE2M. Attachment of NEDD8 to cullins activates their associated E3 ubiquitin ligase activity, and thus promotes polyubiquitination and proteasomal degradation of cyclins an…	0	9606.ENSP00000250495	NEDD8	1NDD,1R4M,1R4N,1XT9,2BKR,2KO3,2N7K,2NVU,3DBH,3DBL,3DBR,3DQV,3GZN,4738,4F8C,4FBJ,4HCP,4P5O,6R7F,AAI04201.1,AAI04202.1,AAI04665.1,AL096870,BAA04889.1,BC104200,BC104201,BC104664,CAB004082,CAG28590.1,CCDS9621,CCDS9621.1,CR407662,D23662,ENSG00000129559,ENSP00000250495,ENSP00000380040,ENSP00000434853,ENSP00000448192,ENST00000250495,ENST00000396828,ENST00000524927,ENST00000526430,ENST00000527046,ENST000…	false	NEDD8
https://smart.embl.de/smart/DDvec.cgi?smart=423:PINT(293|383)+	COP9 signalosome complex subunit 3; Component of the COP9 signalosome complex (CSN), a complex involved in various cellular and developmental processes. The CSN complex is an essential regulator of the ubiquitin (Ubl) conjugation pathway by mediating the deneddylation of the cullin subunits of SCF-type E3 ligase complexes, leading to decrease the Ubl ligase activity of SCF-type complexes such as …	0	9606.ENSP00000268717	COPS3	4D10,4D18,4WSN,6R6H,6R7F,6R7H,6R7I,6R7N,8533,AAC14197.1,AAD41247.1,AAH01891.1,AF031647,AF098109,AK302304,AK312476,AK316400,B2R683,B4DY81,BAG35380.1,BAG63643.1,BAH14771.1,BC001891,C9JLV5,CCDS11183,CCDS11183.1,CCDS56022,CCDS56022.1,COP9 signalosome,COP9 signalosome complex subunit 3,COP9 signalosome subunit 3,COP9 subunit 3,COPS3,COPS3-001,COPS3-002,COPS3-003,COPS3-004,COPS3-005,COPS3-006,COPS3-007…	false	COPS3
https://smart.embl.de/smart/DDvec.cgi?smart=510:Pfam_DUF2363(371|495)+	CCR4-NOT transcription complex subunit 11; Component of the CCR4-NOT complex which is one of the major cellular mRNA deadenylases and is linked to various cellular processes including bulk mRNA degradation, miRNA-mediated repression, translational repression during translational initiation and general transcription regulation. Additional complex functions may be a consequence of its influence on …	0	9606.ENSP00000289382	CNOT11	55571,AAF02418.1,AAH18664.2,AAH64421.1,AAY15088.1,AF103798,AK024221,B3KNB0,BAG51272.1,BC018664,BC064421,C2orf29,C40,CCDS2050,CCDS2050.1,CCR4-NOT transcription complex,CCR4-NOT transcription complex subunit 11,CCR4-NOT transcription complex, subunit 11,CNO11_HUMAN,CNOT11,CNOT11-001,CNOT11-002,CNOT11-003,ENSG00000158435,ENSP00000289382,ENSP00000394203,ENST00000289382,ENST00000420107,ENST00000462489…	false	CNOT11
https://smart.embl.de/smart/DDvec.cgi?smart=299:Pfam_Rcd1(25|283)+	CCR4-NOT transcription complex subunit 9; Component of the CCR4-NOT complex which is one of the major cellular mRNA deadenylases and is linked to various cellular processes including bulk mRNA degradation, miRNA-mediated repression, translational repression during translational initiation and general transcription regulation. Additional complex functions may be a consequence of its influence on m…	0	9606.ENSP00000273064	RQCD1	2FV2,4CRU,4CRV,4CT6,4CT7,5LSW,5ONA,5ONB,6HOM,6HON,9125,AAH07102.2,AAI37456.1,AAI37457.1,AB500892,AK293281,AK296037,B2RPI0,B4DJE1,B5MDQ4,B7Z1E5,BAA13508.1,BAG58803.1,BAH11481.1,BAJ07307.1,BC007102,BC137455,BC137456,CAF40,CCDS33379.1,CCDS63123.1,CCR4-NOT transcription complex subunit 9,CNOT9,CNOT9_HUMAN,CT129,Cell differentiation protein RQCD1 homolog,D5MQE1,D87957,EAW70624.1,EAW70625.1,ENSG0000014…	false	RQCD1
https://smart.embl.de/smart/DDvec.cgi?smart=540:Pfam_NOT2_3_5(396|521)+	CCR4-NOT transcription complex subunit 2; Component of the CCR4-NOT complex which is one of the major cellular mRNA deadenylases and is linked to various cellular processes including bulk mRNA degradation, miRNA-mediated repression, translational repression during translational initiation and general transcription regulation. Additional complex functions may be a consequence of its influence on m…	0	9606.ENSP00000229195	CNOT2	4848,4C0D,4C0F,5FU6,5FU7,A0A024RBD8,AAF29095.1,AAF29827.1,AAG39297.1,AAH02597.1,AAH11826.1,AAQ13426.1,AC025569,AC092881,AF044215,AF113226,AF161480,AF180473,AK000662,AL137674,BAA91313.1,BC002597,BC011826,BX641116,CAB70869.1,CAE46054.1,CCDS31857,CCDS31857.1,CCR4-NOT transcription complex,CCR4-NOT transcription complex subunit 2,CCR4-NOT transcription complex, subunit 2,CCR4-associated factor 2,CDC3…	false	CNOT2
https://smart.embl.de/smart/DDvec.cgi?smart=2376:Pfam_CNOT1_HEAT(500|656)+Pfam_CNOT1_TTP_bind(812|1004)+Pfam_CNOT1_CAF1_bind(1087|1313)+Pfam_DUF3819(1387|1534)+Pfam_Not1(1998|2357)+	CCR4-NOT transcription complex subunit 1; Scaffolding component of the CCR4-NOT complex which is one of the major cellular mRNA deadenylases and is linked to various cellular processes including bulk mRNA degradation, miRNA- mediated repression, translational repression during translational initiation and general transcription regulation. Additional complex functions may be a consequence of its i…	-1.88213	9606.ENSP00000320949	CNOT1	23019,4C0D,4CQO,4CRU,4CRV,4CRW,4CT4,4CT6,4CT7,4GMJ,4GML,4J8S,5ANR,5FU6,5FU7,5ONA,A5YKK6,AAF14861.1,AAH00779.2,AAH24317.1,AAH40523.1,AB023224,ABQ66268.1,AC010287,AD-005,AF110778,AK092885,AK301092,AL117492,AL833549,Armadillo-like helical domain containing,B3KS60,B7Z6X2,BAA76851.2,BAG52622.1,BAH13408.1,BC000779,BC024317,BC040523,BX537840,CAB55960.1,CAD97851.1,CAH18093.1,CCDS10799,CCDS10799.1,CCDS455…	false	CNOT1
https://smart.embl.de/smart/DDvec.cgi?smart=1632:DMAP_binding(16|122)+Pfam_DNMT1-RFD(415|550)+Pfam_zf-CXXC(661|707)+BAH(771|896)+BAH(947|1116)+Pfam_DNA_methylase(1155|1610)+	DNA (cytosine-5)-methyltransferase 1; Methylates CpG residues. Preferentially methylates hemimethylated DNA. Associates with DNA replication sites in S phase maintaining the methylation pattern in the newly synthesized strand, that is essential for epigenetic inheritance. Associates with chromatin during G2 and M phases to maintain DNA methylation independently of replication. It is responsible f…	1.14977	9606.ENSP00000352516	DNMT1	1786,2.1.1.37,3EPZ,3PTA,3SWR,4WXX,4YOC,4Z96,4Z97,5WVO,5YDR,A0A024R7E3,A0AV63,AAD51619.1,AAD54507.1,AAF23609.1,AAH92517.1,AAI26228.1,AAI44094.1,AC010077,ADCADN,AF180682,AH008119,AIM,AK122759,B3KVA0,B7ZLW6,BAG53712.1,BC092517,BC126227,BC144093,CAA45219.1,CAB005876,CCDS12228,CCDS12228.1,CCDS45958,CCDS45958.1,CHEMBL1993,CXXC-type zinc finger protein 9,CXXC9,DNA (cytosine-5)-methyltransferase 1,DNA (c…	false	DNMT1
https://smart.embl.de/smart/DDvec.cgi?smart=572:Pfam_Amidohydro_1(64|453)+	Dihydropyrimidinase-related protein 2; Plays a role in neuronal development and polarity, as well as in axon growth and guidance, neuronal growth cone collapse and cell migration. Necessary for signaling by class 3 semaphorins and subsequent remodeling of the cytoskeleton. May play a role in endocytosis; Belongs to the metallo-dependent hydrolases superfamily. Hydantoinase/dihydropyrimidinase fam…	1.27571	9606.ENSP00000309539	DPYSL2	1808,2GSE,2VM8,5LXX,5MKV,5MLE,5X1A,5X1C,5X1D,5YZ5,5YZA,5YZB,6JV9,6JVB,A8K5H2,A9CQZ2,AAA93202.1,AAC05793.1,AAH56408.1,AAH67109.1,AB020777,AB370194,AC015743,AK092377,AK291287,AK299077,B4DR31,BAA11191.1,BAA86991.1,BAC03872.1,BAF83976.1,BAF94338.1,BAG61143.1,BC056408,BC067109,CAB018719,CCDS59096,CCDS59096.1,CCDS6051,CCDS6051.1,CCDS83268,CRMP-2,CRMP2,Collapsin response mediator protein 2,D3DSS7,D78013…	false	DPYSL2
https://smart.embl.de/smart/DDvec.cgi?smart=292:S_TKc(4|286)+	Cyclin-dependent-like kinase 5; Proline-directed serine/threonine-protein kinase essential for neuronal cell cycle arrest and differentiation and may be involved in apoptotic cell death in neuronal diseases by triggering abortive cell cycle re-entry. Interacts with D1 and D3- type G1 cyclins. Phosphorylates SRC, NOS3, VIM/vimentin, p35/CDK5R1, MEF2A, SIPA1L1, SH3GLB1, PXN, PAK1, MCAM/MUC18, SEPT5…	1.96675	9606.ENSP00000419782	CDK5	1020,1H4L,1LFR,1UNG,1UNH,1UNL,2.7.11.1,2.7.11.22,3O0G,4AU8,A1XKG3,AAH05115.1,AAL15435.1,AAP35326.1,ABD66016.1,AY049778,BC005115,BT006680,CAA47007.1,CAB008909,CCDS47748,CCDS47748.1,CCDS55184,CCDS55184.1,CDK5,CDK5-001,CDK5-003,CDK5-004,CDK5-005,CDK5-006,CDK5-201,CDK5_HUMAN,CDKN5,Cell division protein kinase 5,Cyclin dependent kinase 5,Cyclin dependent kinases,Cyclin-dependent kinase 5,Cyclin-depend…	false	CDK5
https://smart.embl.de/smart/DDvec.cgi?smart=577:Pfam_ORC2(255|565)+	Origin recognition complex subunit 2; Component of the origin recognition complex (ORC) that binds origins of replication. DNA-binding is ATP-dependent. The specific DNA sequences that define origins of replication have not been identified yet. ORC is required to assemble the pre- replication complex necessary to initiate DNA replication. Binds histone H3 and H4 trimethylation marks H3K9me3, H3K2…	0	9606.ENSP00000234296	ORC2	4999,5C8H,5UJ8,5UJM,A0A024R411,AAB33970.1,AAC50326.2,AAH14834.1,AAT46690.1,AAY14725.1,AY652588,B8ZZ80,BC014834,C9JK08,CAB003693,CCDS2334,CCDS2334.1,EAW70228.1,EAW70229.1,ENSG00000115942,ENSP00000234296,ENSP00000386390,ENSP00000396641,ENST00000234296,ENST00000410039,ENST00000457595,ENST00000464147,ENST00000467605,ENST00000474877,ENST00000487853,HGNC:8488,HPA034976,Hs.444870,Hs.609343,NM_006190,NM_…	false	ORC2
https://smart.embl.de/smart/DDvec.cgi?smart=252:Pfam_ORC6(6|96)+	Origin recognition complex subunit 6; Component of the origin recognition complex (ORC) that binds origins of replication. DNA-binding is ATP-dependent. The specific DNA sequences that define origins of replication have not been identified yet. ORC is required to assemble the pre- replication complex necessary to initiate DNA replication. Does not bind histone H3 and H4 trimethylation marks H3K9m…	0	9606.ENSP00000219097	ORC6	23594,3M03,A0A024R6R3,AAD32666.1,AAH39032.1,AAH63565.1,AF139658,AK024019,AK024077,B3KN89,BAB14817.1,BAG51251.1,BC039032,BC063565,CAB016330,CCDS10722,CCDS10722.1,EAW82685.1,EAW82686.1,ENSG00000091651,ENSP00000219097,ENSP00000454299,ENSP00000456981,ENSP00000457282,ENST00000219097,ENST00000563306,ENST00000563599,ENST00000566860,ENST00000567000,ENST00000568364,ENST00000569239,ENST00000570260,ENST0000…	false	ORC6
https://smart.embl.de/smart/DDvec.cgi?smart=712:Pfam_ORC3_N(18|344)+	Origin recognition complex subunit 3; Component of the origin recognition complex (ORC) that binds origins of replication. DNA-binding is ATP-dependent. The specific DNA sequences that define origins of replication have not been identified yet. ORC is required to assemble the pre- replication complex necessary to initiate DNA replication. Binds histone H3 and H4 trimethylation marks H3K9me3, H3K2…	0	9606.ENSP00000257789	ORC3	23595,5UJ8,5UJM,A2A2T5,AAA96313.1,AAD18057.1,AAD30282.1,AAD40220.1,AAH35494.1,AAH47689.1,AAT38109.1,AF093535,AF125507,AF135044,AK222795,AK303195,AK315911,AL080116,AL133211,AY623113,B4E025,BAD96515.1,BAG64287.1,BAH14282.1,BC035494,BC047689,CAB45715.1,CAI10900.1,CAI21539.1,CAM13063.1,CAM28255.1,CCDS43486,CCDS43486.1,CCDS5012,CCDS5012.1,CCDS56440,CCDS56440.1,ENSG00000135336,ENSP00000257789,ENSP00000…	false	ORC3
https://smart.embl.de/smart/DDvec.cgi?smart=904:Pfam_MCM2_N(50|182)+Pfam_MCM_N(196|288)+MCM(290|803)+	DNA replication licensing factor MCM2; Acts as component of the MCM2-7 complex (MCM complex) which is the putative replicative helicase essential for 'once per cell cycle' DNA replication initiation and elongation in eukaryotic cells. The active ATPase sites in the MCM2-7 ring are formed through the interaction surfaces of two neighboring subunits such that a critical structure of a conserved arg…	0	9606.ENSP00000265056	MCM2	3.6.4.12,4171,4UUZ,5BNV,5BNX,5BO0,5C3I,5JA4,AAH00300.2,AAH06165.3,AAH07670.2,AAH07938.2,AAH14272.2,AAH17258.2,AAH17490.2,AAH30131.2,AAP88736.1,AAT70723.1,AY675259,BAA04642.1,BAA12177.1,BC000300,BC006165,BC007670,BC007938,BC014272,BC017258,BC017490,BC030131,BM28,BT009734,C9J013,C9JZ21,CAA47749.1,CAB000303,CCDS3043,CCDS3043.1,CCNL1,CDCL1,D21063,D3S3194,D83987,DFNA70,DNA replication licensing factor…	false	MCM2
https://smart.embl.de/smart/DDvec.cgi?smart=436:AAA(59|202)+Pfam_ORC4_C(228|415)+	Origin recognition complex subunit 4; Component of the origin recognition complex (ORC) that binds origins of replication. DNA-binding is ATP-dependent. The specific DNA sequences that define origins of replication have not been identified yet. ORC is required to assemble the pre- replication complex necessary to initiate DNA replication. Binds histone H3 and H4 trimethylation marks H3K9me3, H3K2…	-2.33549	9606.ENSP00000441953	ORC4	5000,5UJ7,5UJM,AAA ATPases,AAC01957.1,AAC80282.1,AAD22110.1,AAH14847.1,AAH16177.1,AAS94326.1,AAX93051.1,AAY24232.1,AC009480,AF022108,AF047598,AF132596,AK295721,AK298862,AK299749,AY600302,B7Z3D0,B7Z5F1,B7Z632,BAH12166.1,BAH12887.1,BAH13118.1,BC014847,BC016177,C9J2X8,C9JGH7,CAB015124,CCDS2187,CCDS2187.1,CCDS54404,CCDS54404.1,CCDS54405,CCDS54405.1,D3DP86,EAX11555.1,EAX11556.1,EAX11557.1,EAX11558.1,E…	false	ORC4
https://smart.embl.de/smart/DDvec.cgi?smart=863:Pfam_MCM_N(163|264)+AAA(502|654)+	DNA replication licensing factor MCM4; Acts as component of the MCM2-7 complex (MCM complex) which is the putative replicative helicase essential for 'once per cell cycle' DNA replication initiation and elongation in eukaryotic cells. The active ATPase sites in the MCM2-7 ring are formed through the interaction surfaces of two neighboring subunits such that a critical structure of a conserved arg…	0	9606.ENSP00000262105	MCM4	3.6.4.12,4173,A4FS09,AAB51723.3,AAC52018.1,AAH31061.1,AAS83108.1,AM493756,AY588245,BC031061,CAA52801.1,CAB004497,CAM35476.1,CCDS6143,CCDS6143.1,CDC21,CDC21 homolog,CDC54,DNA replication licensing factor MCM4,DNA replication licensing factor MCM4 ,E5RFJ8,E5RFR3,E5RG31,E5RG53,EC 3.6.4.12,ENSG00000104738,ENSP00000262105,ENSP00000326854,ENSP00000336781,ENSP00000380038,ENSP00000400689,ENSP00000427829,…	false	MCM4
https://smart.embl.de/smart/DDvec.cgi?smart=806:UBQ(14|87)+Pfam_TTD(145|297)+RING(331|376)+SRA(427|599)+RING(737|775)+	E3 ubiquitin-protein ligase UHRF1; Multidomain protein that acts as a key epigenetic regulator by bridging DNA methylation and chromatin modification. Specifically recognizes and binds hemimethylated DNA at replication forks via its YDG domain and recruits DNMT1 methyltransferase to ensure faithful propagation of the DNA methylation patterns through DNA replication. In addition to its role in mai…	1.22249	9606.ENSP00000479617	UHRF1	2.3.2.27,29128,2FAZ,2L3R,2LGG,2LGK,2LGL,2PB7,3ASK,3ASL,3BI7,3CLZ,3DB3,3DB4,3DWH,3FL2,3SHB,3SOU,3SOW,3SOX,3T6R,3ZVY,3ZVZ,4GY5,4QQD,5C6D,5IAY,5XPI,5YY9,5YYA,6B9M,6IIW,A0JBR2,A8K024,AAF28469.1,AAF64067.1,AAI13876.2,AAK55744.1,AAV40831.1,AB075601,AB177623,AB177624,ABQ59043.1,AC053467,AF129507,AF274048,AK025578,AK289389,AK303361,AK314579,AY787925,B2RBA9,B4E0F9,BAB15177.1,BAC20576.1,BAF36719.1,BAF36720…	false	UHRF1
https://smart.embl.de/smart/DDvec.cgi?smart=504:Pfam_DNA_pol_E_B(231|447)+	DNA polymerase delta subunit 2; As a component of the trimeric and tetrameric DNA polymerase delta complexes (Pol-delta3 and Pol-delta4, respectively), plays a role in high fidelity genome replication, including in lagging strand synthesis, and repair. Pol-delta3 and Pol-delta4 are characterized by the absence or the presence of POLD4. They exhibit differences in catalytic activity. Most notably,…	1.32518	9606.ENSP00000480186	POLD2	3E0J,5425,A4D2J4,AAC50216.1,AAG09763.1,AAH00459.1,AAM51148.1,AF239710,AK292347,AK312294,AY116646,B2R5S4,BAF85036.1,BAG35221.1,BC000459,C9IZD2,C9J8Z7,C9JHC7,C9JLE1,CCDS5477,CCDS5477.1,CCDS75586,CCDS75586.1,DNA polymerase delta 2, accessory subunit,DNA polymerase delta subunit 2,DNA polymerase delta subunit p50,DNA polymerases,DPOD2_HUMAN,EAL23767.1,EAW61118.1,ENSG00000106628,ENSP00000223361,ENSP00…	false	POLD2
https://smart.embl.de/smart/DDvec.cgi?smart=432:AAA(171|323)+	Pachytene checkpoint protein 2 homolog; Plays a key role in chromosome recombination and chromosome structure development during meiosis. Required at early steps in meiotic recombination that leads to non-crossovers pathways. Also needed for efficient completion of homologous synapsis by influencing crossover distribution along the chromosomes affecting both crossovers and non-crossovers pathways…	1.02527	9606.ENSP00000166345	TRIP13	16E1-BP,16E1BP,5VQ9,5VQA,5WC2,6F0X,9319,AAA ATPases,AAB64095.1,AAC41732.1,AAH00404.1,AAH19294.1,AC122719,BC000404,BC019294,C9K0T3,CAG33025.1,CCDS3858,CCDS3858.1,CR456744,D3DTC0,EAX08185.1,EAX08186.1,ENSG00000071539,ENSP00000166345,ENSP00000322897,ENSP00000346185,ENSP00000372190,ENSP00000427528,ENST00000166345,ENST00000318361,ENST00000354240,ENST00000382742,ENST00000508430,ENST00000508456,ENST0000…	false	TRIP13
https://smart.embl.de/smart/DDvec.cgi?smart=354:AAA(68|194)+Pfam_Rep_fac_C(258|343)+	Replication factor C subunit 2; The elongation of primed DNA templates by DNA polymerase delta and epsilon requires the action of the accessory proteins proliferating cell nuclear antigen (PCNA) and activator 1. This subunit binds ATP (By similarity)	0	9606.ENSP00000055077	RFC2	5982,A1,A1 40 kDa subunit,AAA ATPases,AAB09786.1,AAC04860.1,AAH02813.1,AAL82503.1,AAP22334.1,AAP22335.1,AAP35707.1,AB451243,AF483622,Activator 1 40 kDa subunit,Activator 1 subunit 2,B5BU07,BAG70057.1,BC002813,BT007058,CCDS5567,CCDS5567.1,CCDS5568,CCDS5568.1,CCDS75618,CCDS75618.1,D3DXG3,EAW69605.1,EAW69606.1,EAW69607.1,EAW69608.1,ENSG00000049541,ENSP00000055077,ENSP00000275627,ENSP00000418899,ENSP…	false	RFC2
https://smart.embl.de/smart/DDvec.cgi?smart=560:AAA(194|333)+Cdc6_C(465|545)+	Cell division control protein 6 homolog; Involved in the initiation of DNA replication. Also participates in checkpoint controls that ensure DNA replication is completed before mitosis is initiated	0	9606.ENSP00000209728	CDC6	2CCH,2CCI,4I5L,4I5N,990,A0A024R1S2,AAB38317.1,AAC52071.1,AAH25232.1,AAN10296.1,AF022109,AY150310,BC025232,CCDS11365,CCDS11365.1,CDC18L,CDC6,CDC6 cell division cycle 6 homolog,CDC6 homolog,CDC6-001,CDC6-002,CDC6-003,CDC6-004,CDC6-005,CDC6-related protein,CDC6_HUMAN,CHEMBL2311228,Cdc18-related protein,Cell division control protein 6,Cell division control protein 6 homolog,Cell division cycle 6,EAW6…	false	CDC6
https://smart.embl.de/smart/DDvec.cgi?smart=1087:B41(106|301)+FERM_C(305|395)+FA(397|443)+Pfam_SAB(717|765)+Pfam_4_1_CTD(973|1079)+	Band 4.1-like protein 3; Tumor suppressor that inhibits cell proliferation and promotes apoptosis. Modulates the activity of protein arginine N- methyltransferases, including PRMT3 and PRMT5; Erythrocyte membrane protein band 4.1	8.62332	9606.ENSP00000343158	EPB41L3	23136,2HE7,3BIN,4.1B,6IBE,A8K968,AAC79806.1,AAH06141.1,AB023204,AF069072,AK292583,AK297406,AK314438,AP001032,AP005059,AP005671,B2RB02,B7Z4I5,BAA76831.1,BAF85272.1,BAG37049.1,BAH12571.1,BC006141,Band 4.1-like protein 3,Band 4.1-like protein 3, N-terminally processed,CCDS11838,CCDS11838.1,CCDS62381,CCDS62381.1,CCDS62382,CCDS62382.1,CCDS82236,CCDS82237,DAL-1,DAL1,E41L3_HUMAN,ENSG00000082397,ENSP0000…	false	EPB41L3
https://smart.embl.de/smart/DDvec.cgi?smart=471:SIGNAL(1|44)+IG(49|141)+IG_like(157|227)+IGc2(258|320)+4.1m(424|442)+	Cell adhesion molecule 1; Mediates homophilic cell-cell adhesion in a Ca(2+)- independent manner. Also mediates heterophilic cell-cell adhesion with CADM3 and NECTIN3 in a Ca(2+)-independent manner. Acts as a tumor suppressor in non-small-cell lung cancer (NSCLC) cells. Interaction with CRTAM promotes natural killer (NK) cell cytotoxicity and interferon-gamma (IFN-gamma) secretion by CD8+ cells i…	12	9606.ENSP00000329797	CADM1	23705,3BIN,4H5S,A4FVB5,AAF69029.1,AAI25103.1,AB017563,AB094146,AF132811,AHW56431.1,AHW56432.1,AHW56433.1,AHW56434.1,AHW56435.1,AHW56437.1,AK075502,AP000462,AP000465,AP003174,AP003179,AP005020,BAC11657.1,BAC66178.1,BC125102,BL2,BX641042,C2-set domain containing,CAB037266,CADM1,CADM1-001,CADM1-002,CADM1-003,CADM1-004,CADM1-005,CADM1-006,CADM1-007,CADM1-008,CADM1-010,CADM1-011,CADM1-012,CADM1-013,CA…	false	CADM1
https://smart.embl.de/smart/DDvec.cgi?smart=351:S_TKc(44|298)+S_TK_X(299|351)+	cAMP-dependent protein kinase catalytic subunit alpha; Phosphorylates a large number of substrates in the cytoplasm and the nucleus. Regulates the abundance of compartmentalized pools of its regulatory subunits through phosphorylation of PJA2 which binds and ubiquitinates these subunits, leading to their subsequent proteolysis. Phosphorylates CDC25B, ABL1, NFKB1, CLDN3, PSMC5/RPT6, PJA2, RYR2, RO…	1.63384	9606.ENSP00000309591	PRKACA	2.7.11.1,2.7.11.11,2GU8,3AGL,3AGM,3AMA,3AMB,3L9L,3L9M,3L9N,3MVJ,3NX8,3OOG,3OVV,3OWP,3OXT,3P0M,3POO,3VQH,4AE6,4AE9,4UJ1,4UJ2,4UJ9,4UJA,4UJB,4WB5,4WB6,4WB7,4WB8,5566,5BX6,5BX7,5IZF,5IZJ,5J5X,5N23,5UZK,6BYR,6BYS,6C0U,6FRX,6NO7,A0A024R7J0,AAA60094.1,AAF75622.1,AAF76426.1,AAG35720.1,AAH39846.1,AAI08260.1,ABG25918.1,AF208004,AF224718,AF239744,AK290147,BAF82836.1,BC039846,BC108259,CAA30597.1,CAB010361,C…	false	PRKACA
https://smart.embl.de/smart/DDvec.cgi?smart=1068:PI3K_p85B(31|108)+PI3K_rbd(173|292)+PI3K_C2(322|425)+PI3Ka(518|704)+COIL(707|729)+PI3Kc(798|1065)+	Phosphatidylinositol 4,5-bisphosphate 3-kinase catalytic subunit alpha isoform; Phosphoinositide-3-kinase (PI3K) that phosphorylates PtdIns (Phosphatidylinositol), PtdIns4P (Phosphatidylinositol 4- phosphate) and PtdIns(4,5)P2 (Phosphatidylinositol 4,5- bisphosphate) to generate phosphatidylinositol 3,4,5-trisphosphate (PIP3). PIP3 plays a key role by recruiting PH domain-containing proteins to t…	0	9606.ENSP00000263967	PIK3CA	164759,2.7.1.153,2.7.11.1,2ENQ,2RD0,3HHM,3HIZ,3ZIM,4JPS,4L1B,4L23,4L2Y,4OVU,4OVV,4TUU,4TV3,4WAF,4YKN,4ZOP,5290,5DXH,5DXT,5FI4,5ITD,5SW8,5SWG,5SWO,5SWP,5SWR,5SWT,5SX8,5SX9,5SXA,5SXB,5SXC,5SXD,5SXE,5SXF,5SXI,5SXJ,5SXK,5UBR,5UK8,5UKJ,5UL1,5XGH,5XGI,5XGJ,6GVF,6GVG,6GVH,6GVI,6NCT,6OAC,6PYS,AAB39753.1,AAI13602.1,AAI13604.1,AB210020,BAE06102.1,BC113601,BC113603,C9J951,C9JAM9,CAA82333.1,CAB017804,CCDS431…	false	PIK3CA
https://smart.embl.de/smart/DDvec.cgi?smart=184:RAS(1|168)+	Ras-related protein Rap-1b; GTP-binding protein that possesses intrinsic GTPase activity. Contributes to the polarizing activity of KRIT1 and CDH5 in the establishment and maintenance of correct endothelial cell polarity and vascular lumen. Required for the localization of phosphorylated PRKCZ, PARD3 and TIAM1 to the cell junction. Plays a role in the establishment of basal endothelial barrier fu…	-2.02921	9606.ENSP00000250559	RAP1B	3BRW,3CF6,4DXA,4HDO,4HDQ,4M8N,4MGI,4MGK,4MGY,4MGZ,4MH0,5908,5KHO,6AXF,6BA6,A0A024RB87,AAH00176.1,AAH78173.1,AAH95467.1,AAM12627.1,AAV38896.1,AB062128,ABQ52130.1,AC015550,AF493913,AK298818,AK301401,AK301428,AK312371,AK316543,AL080212,B2R5Z2,B4DQI8,B4DW74,B4DW94,B7ZB78,BAB93460.1,BAG35289.1,BAG60950.1,BAG62936.1,BAG62956.1,BAH14914.1,BC000176,BC078173,BC095467,BT020093,CAB45777.1,CAB46488.1,CAG2861…	false	RAP1B
https://smart.embl.de/smart/DDvec.cgi?smart=766:COIL(77|105)+RBD(155|227)+C1(235|280)+Pfam_Pkinase_Tyr(457|714)+	Serine/threonine-protein kinase B-raf; Protein kinase involved in the transduction of mitogenic signals from the cell membrane to the nucleus. May play a role in the postsynaptic responses of hippocampal neuron. Phosphorylates MAP2K1, and thereby contributes to the MAP kinase signal transduction pathway	0	9606.ENSP00000288602	BRAF	1UWH,1UWJ,2.7.11.1,2FB8,2L05,3C4C,3D4Q,3IDP,3II5,3NY5,3OG7,3PPJ,3PPK,3PRF,3PRI,3PSB,3PSD,3Q4C,3Q96,3SKC,3TV4,3TV6,4CQE,4DBN,4E26,4E4X,4EHE,4EHG,4FC0,4FK3,4G9C,4G9R,4H58,4JVG,4KSP,4KSQ,4MBJ,4MNE,4MNF,4PP7,4R5Y,4RZV,4RZW,4WO5,4XV1,4XV2,4XV3,4XV9,4YHT,5C9C,5CSW,5CSX,5CT7,5FD2,5HI2,5HID,5HIE,5ITA,5J17,5J18,5J2R,5JRQ,5JSM,5JT2,5VAL,5VAM,5VR3,5VYK,673,6B8U,6CAD,6N0P,6N0Q,6NSQ,6NYB,6PP9,6Q0J,6Q0K,6Q0T,6…	false	BRAF
https://smart.embl.de/smart/DDvec.cgi?smart=185:Pfam_Clat_adaptor_s(20|161)+	Coatomer subunit zeta-1; The coatomer is a cytosolic protein complex that binds to dilysine motifs and reversibly associates with Golgi non- clathrin-coated vesicles, which further mediate biosynthetic protein transport from the ER, via the Golgi up to the trans Golgi network. Coatomer complex is required for budding from Golgi membranes, and is essential for the retrograde Golgi-to-ER transport …	1.85587	9606.ENSP00000449270	COPZ1	22818,2HF6,5MC7,A0A024RB72,AAD34115.1,AAF29144.1,AAH02849.1,AAP97141.1,AB047848,AF086911,AF151878,AF161529,AK293377,AK295325,B4DDX8,B4DHZ0,BAB17659.1,BAG56889.1,BAG58302.1,BC002849,CCDS61137,CCDS61137.1,CCDS61138,CCDS61138.1,CCDS61139,CCDS61139.1,CCDS8877,CCDS8877.1,CGI-120,COPI coat complex subunit zeta 1,COPZ,COPZ1,COPZ1-001,COPZ1-002,COPZ1-003,COPZ1-004,COPZ1-005,COPZ1-006,COPZ1-007,COPZ1-008,…	false	COPZ1
https://smart.embl.de/smart/DDvec.cgi?smart=308:Pfam_Coatomer_E(15|305)+	Coatomer subunit epsilon; The coatomer is a cytosolic protein complex that binds to dilysine motifs and reversibly associates with Golgi non- clathrin-coated vesicles, which further mediate biosynthetic protein transport from the ER, via the Golgi up to the trans Golgi network. The coatomer complex is required for budding from Golgi membranes, and is essential for the retrograde Golgi-to-ER trans…	0	9606.ENSP00000262812	COPE	11316,6TZT,6U3V,A6NE29,A6NKA3,AAB81543.1,AAC24612.1,AAH03155.1,AAH07250.1,AAH17285.1,AC002985,AJ131182,AJ249366,AK126476,AK315281,AL136928,BAG37690.1,BAG54333.1,BC003155,BC007250,BC017285,BM454494,CAA10316.1,CAB034345,CAB55628.1,CAB66862.1,CAG33167.1,CCDS12387,CCDS12387.1,CCDS12388,CCDS12388.1,CCDS12389,CCDS12389.1,CCDS82321,COPE,COPE-001,COPE-002,COPE-003,COPE-004,COPE-005,COPE-006,COPE-007,COPE…	false	COPE
https://smart.embl.de/smart/DDvec.cgi?smart=953:Pfam_Adaptin_N(18|533)+Pfam_Coatamer_beta_C(667|807)+Pfam_Coatomer_b_Cpla(813|944)+	Coatomer subunit beta; The coatomer is a cytosolic protein complex that binds to dilysine motifs and reversibly associates with Golgi non- clathrin-coated vesicles, which further mediate biosynthetic protein transport from the ER, via the Golgi up to the trans Golgi network. Coatomer complex is required for budding from Golgi membranes, and is essential for the retrograde Golgi-to-ER transport of…	0	9606.ENSP00000249923	COPB1	1315,AAD41240.1,AAH37280.1,AAL39009.1,AF084457,AF111807,AL136593,BC037280,Beta-COP,Beta-coat protein,CAA57622.1,CAB012338,CAB66528.1,CCDS7815,CCDS7815.1,COPB,COPB1,COPB1-001,COPB1-002,COPB1-003,COPB1-004,COPB1-005,COPB1-006,COPB1-008,COPB1-009,COPB1-010,COPB1-011,COPB1-012,COPB1-013,COPB_HUMAN,COPI coat complex subunit beta 1,Coatomer protein complex, subunit beta 1,Coatomer subunit beta,D3DQX0,E…	false	COPB1
https://smart.embl.de/smart/DDvec.cgi?smart=511:Pfam_Clat_adaptor_s(3|140)+COIL(145|180)+Pfam_Adap_comp_sub(262|510)+	Coatomer subunit delta; Component of the coatomer, a cytosolic protein complex that binds to dilysine motifs and reversibly associates with Golgi non-clathrin-coated vesicles, which further mediate biosynthetic protein transport from the ER, via the Golgi up to the trans Golgi network. The coatomer complex is required for budding from Golgi membranes, and is essential for the retrograde Golgi-to-…	0	9606.ENSP00000264028	ARCN1	372,AAH64936.1,AAH93636.1,AAH93638.1,ACA05943.1,ACA05944.1,AK304019,AK312298,ARCN1,ARCN1-001,ARCN1-002,ARCN1-003,ARCN1-004,ARCN1-201,Archain,Archain 1,B0YIW5,B0YIW6,B4E1X2,BAG35225.1,BAG64934.1,BC064936,BC093636,BC093638,CAA57071.1,CAA57072.1,CCDS44749,CCDS44749.1,CCDS8400,CCDS8400.1,COPD,COPD_HUMAN,Coatomer subunit delta,Delta-COP,Delta-coat protein,E9PEU4,E9PK34,EAW67397.1,EAW67398.1,EAW67399.1…	false	ARCN1
https://smart.embl.de/smart/DDvec.cgi?smart=648:RBD(56|131)+C1(139|184)+Pfam_Pkinase_Tyr(349|606)+	RAF proto-oncogene serine/threonine-protein kinase; Serine/threonine-protein kinase that acts as a regulatory link between the membrane-associated Ras GTPases and the MAPK/ERK cascade, and this critical regulatory link functions as a switch determining cell fate decisions including proliferation, differentiation, apoptosis, survival and oncogenic transformation. RAF1 activation initiates a mitoge…	0	9606.ENSP00000251849	RAF1	1C1Y,1FAQ,1FAR,1GUA,1RFA,2.7.11.1,3CU8,3IQJ,3IQU,3IQV,3KUC,3KUD,3NKX,3O8I,3OMV,4FJ3,4G0N,4G3X,4IEA,4IHL,5894,AAA60247.1,AAH18119.1,AAP03432.1,ABY87557.1,AC018500,AC026170,AGC09606.1,AK303920,AK312248,AY271661,B0LPH8,B2R5N3,B4E1N6,BAG35180.1,BAG64848.1,BC018119,C-Raf proto-oncogene, serine/threonine kinase,CAA27204.1,CAB019291,CCDS2612,CCDS2612.1,CHEMBL1906,CMD1NN,CRAF,EAW64134.1,EAW64135.1,EC 2.7…	false	RAF1
https://smart.embl.de/smart/DDvec.cgi?smart=418:Pfam_Clat_adaptor_s(1|136)+Pfam_Adap_comp_sub(165|418)+	AP-3 complex subunit mu-1; Part of the AP-3 complex, an adaptor-related complex which is not clathrin-associated. The complex is associated with the Golgi region as well as more peripheral structures. It facilitates the budding of vesicles from the Golgi membrane and may be directly involved in trafficking to lysosomes. In concert with the BLOC-1 complex, AP-3 is required to target cargos into ve…	1.35862	9606.ENSP00000347408	AP3M1	26985,A0A024QZR5,AAD20446.1,AAH26232.1,AAH67127.1,AF092092,AK026983,AL833820,AP-3 adaptor complex mu3A subunit,AP-3 complex subunit mu,AP-3 complex subunit mu-1,AP3M1,AP3M1-001,AP3M1-002,AP3M1-003,AP3M1-004,AP3M1_HUMAN,Adaptor related protein complex 3 subunit mu 1,Adaptor-related protein complex 3 subunit mu-1,Adaptor-related protein complex 3, mu 1 subunit,BAB15614.1,BC026232,BC067127,CAD38682.…	false	AP3M1
https://smart.embl.de/smart/DDvec.cgi?smart=1094:Pfam_Cnd1(130|255)+Pfam_SEEEED(671|801)+AP3B1_C(811|958)+	AP-3 complex subunit beta-1; Subunit of non-clathrin- and clathrin-associated adaptor protein complex 3 (AP-3) that plays a role in protein sorting in the late-Golgi/trans-Golgi network (TGN) and/or endosomes. The AP complexes mediate both the recruitment of clathrin to membranes and the recognition of sorting signals within the cytosolic tails of transmembrane cargo molecules. AP-3 appears to be…	0	9606.ENSP00000255194	AP3B1	203285,8546,AAB61638.1,AAD03778.1,AAG01739.1,AAH38444.1,AC024568,AC024578,AC104108,AC112197,ADTB3,ADTB3A,AF247736,AP-3 complex subunit beta,AP-3 complex subunit beta-1,AP3B1,AP3B1-001,AP3B1-002,AP3B1-004,AP3B1-005,AP3B1-006,AP3B1-007,AP3B1-008,AP3B1-009,AP3B1_HUMAN,Adaptor protein complex AP-3 subunit beta-1,Adaptor related protein complex 3 subunit beta 1,Adaptor-related protein complex 3 subuni…	false	AP3B1
https://smart.embl.de/smart/DDvec.cgi?smart=825:Pfam_Adaptin_N(23|577)+Alpha_adaptinC2(702|820)+	AP-1 complex subunit gamma-1; Subunit of clathrin-associated adaptor protein complex 1 that plays a role in protein sorting in the late-Golgi/trans-Golgi network (TGN) and/or endosomes. The AP complexes mediate both the recruitment of clathrin to membranes and the recognition of sorting signals within the cytosolic tails of transmembrane cargo molecules	1.93897	9606.ENSP00000377148	AP1G1	164,1IU1,AB015317,AC009097,AC010653,ADTG,AJ224112,AJ224113,AJ224114,AK055122,AK128078,AK294546,AL050025,AL110198,AP-1 complex subunit gamma-1,AP1G1,AP1G1-001,AP1G1-002,AP1G1-003,AP1G1-004,AP1G1-007,AP1G1-008,AP1G1-009,AP1G1-010,AP1G1-011,AP1G1-012,AP1G1-014,AP1G1-015,AP1G1-016,AP1G1-017,AP1G1-018,AP1G1-020,AP1G1-021,AP1G1-022,AP1G1-023,AP1G1-024,AP1G1-025,AP1G1-026,AP1G1_HUMAN,Adaptor protein com…	false	AP1G1
https://smart.embl.de/smart/DDvec.cgi?smart=189:RAS(1|166)+	GTPase HRas; Involved in the activation of Ras protein signal transduction. Ras proteins bind GDP/GTP and possess intrinsic GTPase activity; Belongs to the small GTPase superfamily. Ras family	2.44305	9606.ENSP00000407586	HRAS	121P,165630,1AA9,1AGP,1BKD,1CLU,1CRP,1CRQ,1CRR,1CTQ,1GNP,1GNQ,1GNR,1HE8,1IAQ,1IOZ,1JAH,1JAI,1K8R,1LF0,1LF5,1LFD,1NVU,1NVV,1NVW,1NVX,1P2S,1P2T,1P2U,1P2V,1PLJ,1PLK,1PLL,1Q21,1QRA,1RVD,1WQ1,1XCM,1XD2,1XJ0,1ZVQ,1ZW6,221P,2C5L,2CE2,2CL0,2CL6,2CL7,2CLC,2CLD,2EVW,2GDP,2LCF,2LWI,2N42,2N46,2Q21,2QUZ,2RGA,2RGB,2RGC,2RGD,2RGE,2RGG,2UZI,2VH5,2X1V,310990,3265,3DDC,3I3S,3K8Y,3K9L,3K9N,3KKM,3KKN,3KUD,3L8Y,3L8Z,…	false	HRAS
https://smart.embl.de/smart/DDvec.cgi?smart=393:Pfam_P53_TAD(5|29)+Pfam_P53(95|289)+Pfam_P53_tetramer(319|358)+	Cellular tumor antigen p53; Acts as a tumor suppressor in many tumor types; induces growth arrest or apoptosis depending on the physiological circumstances and cell type. Involved in cell cycle regulation as a trans-activator that acts to negatively regulate cell division by controlling a set of genes required for this process. One of the activated genes is an inhibitor of cyclin-dependent kinase…	0	9606.ENSP00000269305	TP53	120460,1A1U,1AIE,1C26,1DT7,1GZH,1H26,1HS5,1JSP,1KZY,1MA3,1OLG,1OLH,1PES,1PET,1SAE,1SAF,1SAK,1SAL,1TSR,1TUP,1UOL,1XQH,1YC5,1YCQ,1YCR,1YCS,2AC0,2ADY,2AHI,2ATA,2B3G,2BIM,2BIN,2BIO,2BIP,2BIQ,2F1X,2FEJ,2FOJ,2FOO,2GS0,2H1L,2H2D,2H2F,2H4F,2H4H,2H4J,2H59,2J0Z,2J10,2J11,2J1W,2J1X,2J1Y,2J1Z,2J20,2J21,2K8F,2L14,2LY4,2MEJ,2MWO,2MWP,2MWY,2MZD,2OCJ,2PCX,2RUK,2VUK,2WGX,2X0U,2X0V,2X0W,2XWR,2YBG,2YDR,2Z5S,2Z5T,3D…	false	TP53
https://smart.embl.de/smart/DDvec.cgi?smart=365:SIGNAL(1|23)+Pfam_MHC_I(26|197)+IGc1(216|285)+TRANS(298|320)+	IgG receptor FcRn large subunit p51; Binds to the Fc region of monomeric immunoglobulins gamma. Mediates the selective uptake of IgG from milk and helps newborn animals to acquire passive immunity. IgG in the milk is bound at the apical surface of the intestinal epithelium. The resultant FcRn-IgG complexes are transcytosed across the intestinal epithelium and IgG is released from FcRn into blood …	0	9606.ENSP00000221466	FCGRT	1EXU,2217,3M17,3M1B,4K71,4N0F,4N0U,5BJT,5BXF,5WHK,6C97,6C98,6C99,6FGB,6ILM,A0A024QZI2,AAA58958.1,AAF72596.1,AAG31421.1,AAH08734.1,AAM27922.1,AAM27923.1,AAM27924.1,AAM27925.1,AAM27926.1,AF200219,AF200220,AF220542,AF453513,AF453514,AF453515,AF453516,AF453517,BC008734,BX647163,C1-set domain containing,CAI46032.1,CCDS12770,CCDS12770.1,CHEMBL5966,EAW52498.1,EAW52499.1,EAW52500.1,ENSG00000104870,ENSP00…	false	FCGRT
https://smart.embl.de/smart/DDvec.cgi?smart=609:SIGNAL(1|18)+ALBUMIN(20|205)+ALBUMIN(212|397)+ALBUMIN(404|595)+	Serum albumin; Serum albumin, the main protein of plasma, has a good binding capacity for water, Ca(2+), Na(+), K(+), fatty acids, hormones, bilirubin and drugs. Its main function is the regulation of the colloidal osmotic pressure of blood. Major zinc transporter in plasma, typically binds about 80% of all plasma zinc; Belongs to the ALB/AFP/VDB family	-1.17887	9606.ENSP00000295897	ALB	1AO6,1BJ5,1BKE,1BM0,1E78,1E7A,1E7B,1E7C,1E7E,1E7F,1E7G,1E7H,1E7I,1GNI,1GNJ,1H9Z,1HA2,1HK1,1HK2,1HK3,1HK4,1HK5,1N5U,1O9X,1TF0,1UOR,1YSX,213,2BX8,2BXA,2BXB,2BXC,2BXD,2BXE,2BXF,2BXG,2BXH,2BXI,2BXK,2BXL,2BXM,2BXN,2BXO,2BXP,2BXQ,2ESG,2I2Z,2I30,2N0X,2VDB,2VUE,2VUF,2XSI,2XVQ,2XVU,2XVV,2XVW,2XW0,2XW1,2YDF,3A73,3B9L,3B9M,3CX9,3JQZ,3JRY,3LU6,3LU7,3LU8,3SQJ,3TDL,3UIV,4BKE,4E99,4EMX,4G03,4G04,4HGK,4HGM,4IW1,…	false	ALB

## Sheet: Short_edges
automated_textmining	coexpression	combined_score	database_annotated	experimentally_determined_interaction	gene_fusion	homology	interaction	name	neighborhood_on_chromosome	node1_string_id	node2_string_id	phylogenetic_cooccurrence	selected	shared interaction	shared name
0.911	0.147	0.999	0.9	0.97	0	0	interacts with	SMARCA2 (interacts with) SMARCC2	0	9606.ENSP00000265773	9606.ENSP00000267064	0	false	interacts with	SMARCA2 (interacts with) SMARCC2
0.975	0.183	0.999	0.9	0.98	0	0	interacts with	SMARCA2 (interacts with) SMARCB1	0	9606.ENSP00000265773	9606.ENSP00000263121	0	false	interacts with	SMARCA2 (interacts with) SMARCB1
0.649	0.065	0.998	0.9	0.956	0	0	interacts with	SMARCA2 (interacts with) SMARCD3	0	9606.ENSP00000265773	9606.ENSP00000262188	0	false	interacts with	SMARCA2 (interacts with) SMARCD3
0.947	0.108	0.999	0.9	0.974	0	0	interacts with	SMARCA2 (interacts with) SMARCC1	0	9606.ENSP00000265773	9606.ENSP00000254480	0	false	interacts with	SMARCA2 (interacts with) SMARCC1
0.177	0	0.9	0	0.884	0	0	interacts with	PPP1R8 (interacts with) PRKACA	0	9606.ENSP00000311677	9606.ENSP00000309591	0	false	interacts with	PPP1R8 (interacts with) PRKACA
0.842	0.095	0.984	0.9	0	0	0	interacts with	NUP210 (interacts with) NUP214	0	9606.ENSP00000254508	9606.ENSP00000352400	0	false	interacts with	NUP210 (interacts with) NUP214
0.772	0.078	0.977	0.9	0	0	0	interacts with	NUP210 (interacts with) RANBP2	0	9606.ENSP00000254508	9606.ENSP00000283195	0	false	interacts with	NUP210 (interacts with) RANBP2
0.742	0.934	0.999	0.9	0.95	0	0	interacts with	NDUFB10 (interacts with) NDUFS8	0	9606.ENSP00000268668	9606.ENSP00000315774	0	false	interacts with	NDUFB10 (interacts with) NDUFS8
0.597	0.929	0.999	0.9	0.992	0	0	interacts with	NDUFB10 (interacts with) NDUFS6	0	9606.ENSP00000268668	9606.ENSP00000274137	0	false	interacts with	NDUFB10 (interacts with) NDUFS6
0.685	0.948	0.999	0.9	0.99	0	0	interacts with	NDUFB10 (interacts with) NDUFB9	0	9606.ENSP00000268668	9606.ENSP00000276689	0	false	interacts with	NDUFB10 (interacts with) NDUFB9
0.612	0.93	0.999	0.9	0.882	0	0	interacts with	NDUFB10 (interacts with) NDUFB11	0	9606.ENSP00000268668	9606.ENSP00000276062	0	false	interacts with	NDUFB10 (interacts with) NDUFB11
0.562	0.944	0.999	0.9	0.998	0	0	interacts with	NDUFB10 (interacts with) NDUFS3	0	9606.ENSP00000268668	9606.ENSP00000263774	0	false	interacts with	NDUFB10 (interacts with) NDUFS3
0.503	0.864	0.999	0.9	0.994	0	0	interacts with	NDUFB10 (interacts with) NDUFS7	0	9606.ENSP00000268668	9606.ENSP00000233627	0	false	interacts with	NDUFB10 (interacts with) NDUFS7
0.744	0.944	0.999	0.9	0.991	0	0	interacts with	NDUFB10 (interacts with) NDUFB7	0	9606.ENSP00000268668	9606.ENSP00000215565	0	false	interacts with	NDUFB10 (interacts with) NDUFB7
0.628	0.755	0.999	0.9	0.999	0	0	interacts with	NDUFA9 (interacts with) NDUFS8	0.05	9606.ENSP00000266544	9606.ENSP00000315774	0	false	interacts with	NDUFA9 (interacts with) NDUFS8
0.558	0.85	0.999	0.9	0.998	0	0	interacts with	NDUFA9 (interacts with) NDUFB10	0	9606.ENSP00000266544	9606.ENSP00000268668	0	false	interacts with	NDUFA9 (interacts with) NDUFB10
0.608	0.903	0.999	0.9	0.995	0	0	interacts with	NDUFA9 (interacts with) NDUFB9	0	9606.ENSP00000266544	9606.ENSP00000276689	0	false	interacts with	NDUFA9 (interacts with) NDUFB9
0.427	0.438	0.999	0.9	0.997	0	0	interacts with	NDUFA9 (interacts with) NDUFB11	0	9606.ENSP00000266544	9606.ENSP00000276062	0	false	interacts with	NDUFA9 (interacts with) NDUFB11
0.554	0.469	0.999	0.9	0.999	0	0	interacts with	NDUFA9 (interacts with) NDUFS6	0	9606.ENSP00000266544	9606.ENSP00000274137	0	false	interacts with	NDUFA9 (interacts with) NDUFS6
0.323	0.1	0.735	0.6	0	0	0	interacts with	NDUFA9 (interacts with) NDUFAF3	0	9606.ENSP00000266544	9606.ENSP00000323076	0	false	interacts with	NDUFA9 (interacts with) NDUFAF3
0.899	0.942	0.999	0.9	0.999	0	0	interacts with	NDUFA9 (interacts with) NDUFS3	0.088	9606.ENSP00000266544	9606.ENSP00000263774	0	false	interacts with	NDUFA9 (interacts with) NDUFS3
0.885	0.882	0.999	0.9	0.999	0	0	interacts with	NDUFA9 (interacts with) NDUFS7	0.111	9606.ENSP00000266544	9606.ENSP00000233627	0	false	interacts with	NDUFA9 (interacts with) NDUFS7
0.334	0.771	0.999	0.9	0.995	0	0	interacts with	NDUFA9 (interacts with) NDUFB7	0	9606.ENSP00000266544	9606.ENSP00000215565	0	false	interacts with	NDUFA9 (interacts with) NDUFB7
0.768	0.877	0.999	0.9	0.998	0	0	interacts with	NDUFS6 (interacts with) NDUFS8	0	9606.ENSP00000274137	9606.ENSP00000315774	0	false	interacts with	NDUFS6 (interacts with) NDUFS8
0.797	0.797	0.999	0.9	0.996	0	0	interacts with	NDUFS6 (interacts with) NDUFS7	0	9606.ENSP00000274137	9606.ENSP00000233627	0	false	interacts with	NDUFS6 (interacts with) NDUFS7
0.799	0.72	0.999	0.9	0.998	0	0	interacts with	NDUFS3 (interacts with) NDUFS6	0	9606.ENSP00000263774	9606.ENSP00000274137	0	false	interacts with	NDUFS3 (interacts with) NDUFS6
0.888	0.947	0.999	0.9	0.998	0	0	interacts with	NDUFS3 (interacts with) NDUFS8	0.295	9606.ENSP00000263774	9606.ENSP00000315774	0.437	false	interacts with	NDUFS3 (interacts with) NDUFS8
0.984	0.905	0.999	0.9	0.998	0	0	interacts with	NDUFS3 (interacts with) NDUFS7	0.295	9606.ENSP00000263774	9606.ENSP00000233627	0.435	false	interacts with	NDUFS3 (interacts with) NDUFS7
0.809	0.952	0.999	0.9	0.986	0	0	interacts with	NDUFB9 (interacts with) NDUFS8	0	9606.ENSP00000276689	9606.ENSP00000315774	0	false	interacts with	NDUFB9 (interacts with) NDUFS8
0.571	0.943	0.999	0.9	0.99	0	0	interacts with	NDUFB9 (interacts with) NDUFS6	0	9606.ENSP00000276689	9606.ENSP00000274137	0	false	interacts with	NDUFB9 (interacts with) NDUFS6
0.731	0.915	0.999	0.9	0.985	0	0	interacts with	NDUFB9 (interacts with) NDUFS3	0	9606.ENSP00000276689	9606.ENSP00000263774	0	false	interacts with	NDUFB9 (interacts with) NDUFS3
0.609	0.946	0.999	0.9	0.99	0	0	interacts with	NDUFB9 (interacts with) NDUFS7	0	9606.ENSP00000276689	9606.ENSP00000233627	0	false	interacts with	NDUFB9 (interacts with) NDUFS7
0.469	0.846	0.999	0.9	0.915	0	0	interacts with	NDUFB11 (interacts with) NDUFS8	0	9606.ENSP00000276062	9606.ENSP00000315774	0	false	interacts with	NDUFB11 (interacts with) NDUFS8
0.391	0.867	0.999	0.9	0.959	0	0	interacts with	NDUFB11 (interacts with) NDUFB9	0	9606.ENSP00000276062	9606.ENSP00000276689	0	false	interacts with	NDUFB11 (interacts with) NDUFB9
0.541	0.508	0.996	0.9	0.854	0	0	interacts with	NDUFB11 (interacts with) NDUFS6	0	9606.ENSP00000276062	9606.ENSP00000274137	0	false	interacts with	NDUFB11 (interacts with) NDUFS6
0.513	0.896	0.999	0.9	0.996	0	0	interacts with	NDUFB11 (interacts with) NDUFS3	0	9606.ENSP00000276062	9606.ENSP00000263774	0	false	interacts with	NDUFB11 (interacts with) NDUFS3
0.525	0.823	0.998	0.9	0.885	0	0	interacts with	NDUFB11 (interacts with) NDUFS7	0	9606.ENSP00000276062	9606.ENSP00000233627	0	false	interacts with	NDUFB11 (interacts with) NDUFS7
0.568	0.935	0.999	0.9	0.909	0	0	interacts with	NDUFB11 (interacts with) NDUFB7	0	9606.ENSP00000276062	9606.ENSP00000215565	0	false	interacts with	NDUFB11 (interacts with) NDUFB7
0.48	0.343	0.998	0.6	0.992	0	0	interacts with	NDUFAF3 (interacts with) NDUFS8	0	9606.ENSP00000323076	9606.ENSP00000315774	0	false	interacts with	NDUFAF3 (interacts with) NDUFS8
0.361	0.144	0.762	0.6	0	0	0	interacts with	NDUFAF3 (interacts with) NDUFB9	0	9606.ENSP00000323076	9606.ENSP00000276689	0	false	interacts with	NDUFAF3 (interacts with) NDUFB9
0.195	0.178	0.781	0.6	0.271	0	0	interacts with	NDUFAF3 (interacts with) NDUFB11	0	9606.ENSP00000323076	9606.ENSP00000276062	0	false	interacts with	NDUFAF3 (interacts with) NDUFB11
0.31	0.186	0.977	0.6	0.913	0	0	interacts with	NDUFAF3 (interacts with) NDUFB10	0	9606.ENSP00000323076	9606.ENSP00000268668	0	false	interacts with	NDUFAF3 (interacts with) NDUFB10
0.569	0.195	0.998	0.6	0.992	0	0	interacts with	NDUFAF3 (interacts with) NDUFS3	0	9606.ENSP00000323076	9606.ENSP00000263774	0	false	interacts with	NDUFAF3 (interacts with) NDUFS3
0.539	0.303	0.987	0.6	0.913	0	0	interacts with	NDUFAF3 (interacts with) NDUFS7	0	9606.ENSP00000323076	9606.ENSP00000233627	0	false	interacts with	NDUFAF3 (interacts with) NDUFS7
0.045	0.409	0.754	0.6	0	0	0	interacts with	NDUFAF3 (interacts with) NDUFB7	0	9606.ENSP00000323076	9606.ENSP00000215565	0	false	interacts with	NDUFAF3 (interacts with) NDUFB7
0.628	0.912	0.999	0.9	0.998	0	0	interacts with	NDUFA2 (interacts with) NDUFS6	0	9606.ENSP00000252102	9606.ENSP00000274137	0	false	interacts with	NDUFA2 (interacts with) NDUFS6
0.614	0.492	0.999	0.9	0.998	0	0	interacts with	NDUFA2 (interacts with) NDUFS3	0	9606.ENSP00000252102	9606.ENSP00000263774	0	false	interacts with	NDUFA2 (interacts with) NDUFS3
0.725	0.652	0.999	0.9	0.998	0	0	interacts with	NDUFA2 (interacts with) NDUFB10	0	9606.ENSP00000252102	9606.ENSP00000268668	0	false	interacts with	NDUFA2 (interacts with) NDUFB10
0.741	0.542	0.999	0.9	0.998	0	0	interacts with	NDUFA2 (interacts with) NDUFS8	0	9606.ENSP00000252102	9606.ENSP00000315774	0	false	interacts with	NDUFA2 (interacts with) NDUFS8
0.545	0.392	0.999	0.9	0.996	0	0	interacts with	NDUFA2 (interacts with) NDUFB11	0	9606.ENSP00000252102	9606.ENSP00000276062	0	false	interacts with	NDUFA2 (interacts with) NDUFB11
0.518	0.929	0.999	0.9	0.998	0	0	interacts with	NDUFA2 (interacts with) NDUFB9	0	9606.ENSP00000252102	9606.ENSP00000276689	0	false	interacts with	NDUFA2 (interacts with) NDUFB9
0.766	0.378	0.999	0.9	0.999	0	0	interacts with	NDUFA2 (interacts with) NDUFA9	0	9606.ENSP00000252102	9606.ENSP00000266544	0	false	interacts with	NDUFA2 (interacts with) NDUFA9
0.434	0.105	0.779	0.6	0	0	0	interacts with	NDUFA2 (interacts with) NDUFAF3	0	9606.ENSP00000252102	9606.ENSP00000323076	0	false	interacts with	NDUFA2 (interacts with) NDUFAF3
0.625	0.757	0.999	0.9	0.998	0	0	interacts with	NDUFA2 (interacts with) NDUFS7	0	9606.ENSP00000252102	9606.ENSP00000233627	0	false	interacts with	NDUFA2 (interacts with) NDUFS7
0.766	0.948	0.999	0.9	0.998	0	0	interacts with	NDUFA2 (interacts with) NDUFB7	0	9606.ENSP00000252102	9606.ENSP00000215565	0	false	interacts with	NDUFA2 (interacts with) NDUFB7
0.983	0.962	0.999	0.9	0.998	0	0	interacts with	NDUFS7 (interacts with) NDUFS8	0.295	9606.ENSP00000233627	9606.ENSP00000315774	0.427	false	interacts with	NDUFS7 (interacts with) NDUFS8
0.712	0.945	0.999	0.9	0.993	0	0	interacts with	NDUFB7 (interacts with) NDUFS7	0	9606.ENSP00000215565	9606.ENSP00000233627	0	false	interacts with	NDUFB7 (interacts with) NDUFS7
0.568	0.969	0.999	0.9	0.991	0	0	interacts with	NDUFB7 (interacts with) NDUFB9	0	9606.ENSP00000215565	9606.ENSP00000276689	0	false	interacts with	NDUFB7 (interacts with) NDUFB9
0.723	0.945	0.999	0.9	0.992	0	0	interacts with	NDUFB7 (interacts with) NDUFS6	0	9606.ENSP00000215565	9606.ENSP00000274137	0	false	interacts with	NDUFB7 (interacts with) NDUFS6
0.768	0.913	0.999	0.9	0.998	0	0	interacts with	NDUFB7 (interacts with) NDUFS3	0	9606.ENSP00000215565	9606.ENSP00000263774	0	false	interacts with	NDUFB7 (interacts with) NDUFS3
0.689	0.942	0.999	0.9	0.985	0	0	interacts with	NDUFB7 (interacts with) NDUFS8	0	9606.ENSP00000215565	9606.ENSP00000315774	0	false	interacts with	NDUFB7 (interacts with) NDUFS8
0.918	0.852	0.999	0.9	0.987	0	0	interacts with	NDUFA10 (interacts with) NDUFB10	0	9606.ENSP00000252711	9606.ENSP00000268668	0	false	interacts with	NDUFA10 (interacts with) NDUFB10
0.838	0.624	0.999	0.9	0.965	0	0	interacts with	NDUFA10 (interacts with) NDUFS8	0	9606.ENSP00000252711	9606.ENSP00000315774	0	false	interacts with	NDUFA10 (interacts with) NDUFS8
0.6	0.783	0.999	0.9	0.997	0	0	interacts with	NDUFA10 (interacts with) NDUFA9	0	9606.ENSP00000252711	9606.ENSP00000266544	0	false	interacts with	NDUFA10 (interacts with) NDUFA9
0.668	0.497	0.999	0.9	0.987	0	0	interacts with	NDUFA10 (interacts with) NDUFS6	0	9606.ENSP00000252711	9606.ENSP00000274137	0	false	interacts with	NDUFA10 (interacts with) NDUFS6
0.789	0.554	0.999	0.9	0.962	0	0	interacts with	NDUFA10 (interacts with) NDUFS3	0	9606.ENSP00000252711	9606.ENSP00000263774	0	false	interacts with	NDUFA10 (interacts with) NDUFS3
0.543	0.74	0.999	0.9	0.986	0	0	interacts with	NDUFA10 (interacts with) NDUFB9	0	9606.ENSP00000252711	9606.ENSP00000276689	0	false	interacts with	NDUFA10 (interacts with) NDUFB9
0.478	0.22	0.992	0.9	0.83	0	0	interacts with	NDUFA10 (interacts with) NDUFB11	0	9606.ENSP00000252711	9606.ENSP00000276062	0	false	interacts with	NDUFA10 (interacts with) NDUFB11
0.422	0.063	0.764	0.6	0	0	0	interacts with	NDUFA10 (interacts with) NDUFAF3	0	9606.ENSP00000252711	9606.ENSP00000323076	0	false	interacts with	NDUFA10 (interacts with) NDUFAF3
0.814	0.203	0.999	0.9	0.997	0	0	interacts with	NDUFA10 (interacts with) NDUFA2	0	9606.ENSP00000252711	9606.ENSP00000252102	0	false	interacts with	NDUFA10 (interacts with) NDUFA2
0.685	0.703	0.999	0.9	0.987	0	0	interacts with	NDUFA10 (interacts with) NDUFS7	0	9606.ENSP00000252711	9606.ENSP00000233627	0	false	interacts with	NDUFA10 (interacts with) NDUFS7
0.54	0.666	0.999	0.9	0.994	0	0	interacts with	NDUFA10 (interacts with) NDUFB7	0	9606.ENSP00000252711	9606.ENSP00000215565	0	false	interacts with	NDUFA10 (interacts with) NDUFB7
0.362	0.137	0.76	0.6	0	0	0	interacts with	POLD3 (interacts with) RFC1	0	9606.ENSP00000263681	9606.ENSP00000371321	0	false	interacts with	POLD3 (interacts with) RFC1
0.634	0.204	0.878	0.6	0.078	0	0	interacts with	POLD3 (interacts with) RFC2	0	9606.ENSP00000263681	9606.ENSP00000055077	0	false	interacts with	POLD3 (interacts with) RFC2
0.994	0.2	0.999	0.9	0.995	0	0.573	interacts with	RFC1 (interacts with) RFC2	0	9606.ENSP00000371321	9606.ENSP00000055077	0	false	interacts with	RFC1 (interacts with) RFC2
0.136	0.813	0.831	0	0	0	0	interacts with	HGH1 (interacts with) PWP1	0	9606.ENSP00000321320	9606.ENSP00000387365	0	false	interacts with	HGH1 (interacts with) PWP1
0	0.824	0.824	0	0	0	0	interacts with	HGH1 (interacts with) KIAA0020	0	9606.ENSP00000321320	9606.ENSP00000380982	0	false	interacts with	HGH1 (interacts with) KIAA0020
0.834	0.09	0.999	0.9	0.951	0	0	interacts with	SMARCC2 (interacts with) SMARCD3	0	9606.ENSP00000267064	9606.ENSP00000262188	0	false	interacts with	SMARCC2 (interacts with) SMARCD3
0.994	0.143	0.999	0.9	0.996	0	0	interacts with	SMARCB1 (interacts with) SMARCC2	0	9606.ENSP00000263121	9606.ENSP00000267064	0	false	interacts with	SMARCB1 (interacts with) SMARCC2
0.805	0	0.852	0	0.27	0	0	interacts with	SMARCB1 (interacts with) TP53	0	9606.ENSP00000263121	9606.ENSP00000269305	0	false	interacts with	SMARCB1 (interacts with) TP53
0.748	0.126	0.999	0.9	0.963	0	0	interacts with	SMARCB1 (interacts with) SMARCD3	0	9606.ENSP00000263121	9606.ENSP00000262188	0	false	interacts with	SMARCB1 (interacts with) SMARCD3
0.994	0.13	0.999	0.9	0.996	0	0	interacts with	SMARCB1 (interacts with) SMARCC1	0	9606.ENSP00000263121	9606.ENSP00000254480	0	false	interacts with	SMARCB1 (interacts with) SMARCC1
0.808	0.09	0.998	0.9	0.92	0	0	interacts with	SMARCC1 (interacts with) SMARCD3	0	9606.ENSP00000254480	9606.ENSP00000262188	0	false	interacts with	SMARCC1 (interacts with) SMARCD3
0.989	0.082	0.99	0.9	0.902	0	0.962	interacts with	SMARCC1 (interacts with) SMARCC2	0	9606.ENSP00000254480	9606.ENSP00000267064	0	false	interacts with	SMARCC1 (interacts with) SMARCC2
0.16	0.068	0.914	0.9	0	0	0	interacts with	GTF2B (interacts with) SMARCC2	0	9606.ENSP00000359531	9606.ENSP00000267064	0	false	interacts with	GTF2B (interacts with) SMARCC2
0.247	0.078	0.924	0.9	0	0	0	interacts with	GTF2B (interacts with) SMARCB1	0	9606.ENSP00000359531	9606.ENSP00000263121	0	false	interacts with	GTF2B (interacts with) SMARCB1
0.739	0.083	0.751	0	0	0	0	interacts with	GTF2B (interacts with) ORC3	0	9606.ENSP00000359531	9606.ENSP00000257789	0	false	interacts with	GTF2B (interacts with) ORC3
0.327	0.074	0.932	0.9	0	0	0	interacts with	GTF2B (interacts with) SMARCC1	0	9606.ENSP00000359531	9606.ENSP00000254480	0	false	interacts with	GTF2B (interacts with) SMARCC1
0.708	0.062	0.715	0	0	0	0	interacts with	GTF2B (interacts with) ORC6	0	9606.ENSP00000359531	9606.ENSP00000219097	0	false	interacts with	GTF2B (interacts with) ORC6
0.862	0.062	0.999	0.9	0.943	0	0	interacts with	ERCC3 (interacts with) GTF2B	0	9606.ENSP00000285398	9606.ENSP00000359531	0	false	interacts with	ERCC3 (interacts with) GTF2B
0.485	0	0.825	0	0.675	0	0	interacts with	ERCC3 (interacts with) TP53	0	9606.ENSP00000285398	9606.ENSP00000269305	0	false	interacts with	ERCC3 (interacts with) TP53
0.892	0.182	0.999	0.9	0.984	0	0	interacts with	EIF2B5 (interacts with) EIF2S1	0	9606.ENSP00000273783	9606.ENSP00000256383	0	false	interacts with	EIF2B5 (interacts with) EIF2S1
0.976	0.223	0.999	0.9	0.953	0	0	interacts with	EIF2B5 (interacts with) EIF2S3	0	9606.ENSP00000273783	9606.ENSP00000253039	0	false	interacts with	EIF2B5 (interacts with) EIF2S3
0.963	0.168	0.999	0.9	0.995	0	0	interacts with	EIF2B2 (interacts with) EIF2B5	0	9606.ENSP00000266126	9606.ENSP00000273783	0	false	interacts with	EIF2B2 (interacts with) EIF2B5
0.895	0.238	0.999	0.9	0.995	0	0	interacts with	EIF2B2 (interacts with) EIF2S1	0	9606.ENSP00000266126	9606.ENSP00000256383	0	false	interacts with	EIF2B2 (interacts with) EIF2S1
0.831	0.313	0.999	0.6	0.987	0	0	interacts with	EIF2B2 (interacts with) EIF2S3	0	9606.ENSP00000266126	9606.ENSP00000253039	0	false	interacts with	EIF2B2 (interacts with) EIF2S3
0.989	0.793	0.999	0.9	0.994	0	0	interacts with	EIF2S1 (interacts with) EIF2S3	0	9606.ENSP00000256383	9606.ENSP00000253039	0.219	false	interacts with	EIF2S1 (interacts with) EIF2S3
0.969	0.178	0.999	0.9	0.995	0	0	interacts with	EIF2B1 (interacts with) EIF2B5	0	9606.ENSP00000416250	9606.ENSP00000273783	0	false	interacts with	EIF2B1 (interacts with) EIF2B5
0.967	0.483	0.999	0.9	0.995	0	0.677	interacts with	EIF2B1 (interacts with) EIF2B2	0	9606.ENSP00000416250	9606.ENSP00000266126	0.434	false	interacts with	EIF2B1 (interacts with) EIF2B2
0.916	0.29	0.999	0.9	0.992	0	0	interacts with	EIF2B1 (interacts with) EIF2S1	0	9606.ENSP00000416250	9606.ENSP00000256383	0	false	interacts with	EIF2B1 (interacts with) EIF2S1
0.774	0.216	0.996	0.6	0.955	0	0	interacts with	EIF2B1 (interacts with) EIF2S3	0	9606.ENSP00000416250	9606.ENSP00000253039	0	false	interacts with	EIF2B1 (interacts with) EIF2S3
0.785	0	0.836	0	0.27	0	0	interacts with	MAP1B (interacts with) TP53	0	9606.ENSP00000296755	9606.ENSP00000269305	0	false	interacts with	MAP1B (interacts with) TP53
0.823	0.056	0.99	0.9	0.486	0	0	interacts with	RB1 (interacts with) TP53	0	9606.ENSP00000267163	9606.ENSP00000269305	0	false	interacts with	RB1 (interacts with) TP53
0.049	0.063	0.728	0.72	0	0	0	interacts with	RB1 (interacts with) SMARCC2	0	9606.ENSP00000267163	9606.ENSP00000267064	0	false	interacts with	RB1 (interacts with) SMARCC2
0.177	0.062	0.938	0.9	0.296	0	0	interacts with	RB1 (interacts with) SMARCA2	0	9606.ENSP00000267163	9606.ENSP00000265773	0	false	interacts with	RB1 (interacts with) SMARCA2
0.218	0.081	0.841	0.72	0.303	0	0	interacts with	RB1 (interacts with) SMARCB1	0	9606.ENSP00000267163	9606.ENSP00000263121	0	false	interacts with	RB1 (interacts with) SMARCB1
0.043	0.062	0.726	0.72	0	0	0	interacts with	RB1 (interacts with) SMARCD3	0	9606.ENSP00000267163	9606.ENSP00000262188	0	false	interacts with	RB1 (interacts with) SMARCD3
0.064	0.063	0.733	0.72	0	0	0	interacts with	RB1 (interacts with) SMARCC1	0	9606.ENSP00000267163	9606.ENSP00000254480	0	false	interacts with	RB1 (interacts with) SMARCC1
0.242	0.883	0.954	0	0.528	0	0	interacts with	KIAA0020 (interacts with) PWP1	0	9606.ENSP00000380982	9606.ENSP00000387365	0	false	interacts with	KIAA0020 (interacts with) PWP1
0.053	0.871	0.875	0	0.059	0	0	interacts with	DDX27 (interacts with) PWP1	0	9606.ENSP00000483495	9606.ENSP00000387365	0	false	interacts with	DDX27 (interacts with) PWP1
0.407	0.872	0.971	0	0.653	0	0	interacts with	DDX27 (interacts with) KIAA0020	0	9606.ENSP00000483495	9606.ENSP00000380982	0	false	interacts with	DDX27 (interacts with) KIAA0020
0.988	0.142	0.999	0.9	0.281	0	0	interacts with	NUP214 (interacts with) RANBP2	0	9606.ENSP00000352400	9606.ENSP00000283195	0	false	interacts with	NUP214 (interacts with) RANBP2
0.968	0.144	0.999	0	0.988	0	0	interacts with	DDX19B (interacts with) NUP214	0	9606.ENSP00000288071	9606.ENSP00000352400	0	false	interacts with	DDX19B (interacts with) NUP214
0.571	0.653	0.981	0	0.876	0	0	interacts with	GFM1 (interacts with) MRPS5	0.111	9606.ENSP00000419038	9606.ENSP00000272418	0	false	interacts with	GFM1 (interacts with) MRPS5
0.292	0.371	0.949	0	0.878	0	0	interacts with	GFM1 (interacts with) MRPS9	0.167	9606.ENSP00000419038	9606.ENSP00000258455	0	false	interacts with	GFM1 (interacts with) MRPS9
0.042	0.158	0.835	0	0.812	0	0	interacts with	GFM1 (interacts with) MRPS35	0	9606.ENSP00000419038	9606.ENSP00000081029	0	false	interacts with	GFM1 (interacts with) MRPS35
0.359	0.373	0.95	0	0.876	0	0	interacts with	GFM1 (interacts with) MRPS10	0.111	9606.ENSP00000419038	9606.ENSP00000053468	0	false	interacts with	GFM1 (interacts with) MRPS10
0.848	0.666	0.999	0.8	0.996	0	0	interacts with	MRPS5 (interacts with) MRPS9	0.219	9606.ENSP00000272418	9606.ENSP00000258455	0	false	interacts with	MRPS5 (interacts with) MRPS9
0.429	0.55	0.999	0.8	0.995	0	0	interacts with	MRPS35 (interacts with) MRPS5	0	9606.ENSP00000081029	9606.ENSP00000272418	0	false	interacts with	MRPS35 (interacts with) MRPS5
0.301	0.247	0.999	0.8	0.994	0	0	interacts with	MRPS35 (interacts with) MRPS9	0	9606.ENSP00000081029	9606.ENSP00000258455	0	false	interacts with	MRPS35 (interacts with) MRPS9
0.709	0.647	0.999	0.8	0.955	0	0	interacts with	MRPS10 (interacts with) MRPS9	0.219	9606.ENSP00000053468	9606.ENSP00000258455	0	false	interacts with	MRPS10 (interacts with) MRPS9
0.698	0.555	0.999	0.9	0.991	0	0	interacts with	MRPS10 (interacts with) MRPS5	0.167	9606.ENSP00000053468	9606.ENSP00000272418	0	false	interacts with	MRPS10 (interacts with) MRPS5
0.4	0.488	0.996	0.8	0.948	0	0	interacts with	MRPS10 (interacts with) MRPS35	0	9606.ENSP00000053468	9606.ENSP00000081029	0	false	interacts with	MRPS10 (interacts with) MRPS35
0.236	0.466	0.916	0	0.812	0	0	interacts with	DAP3 (interacts with) GFM1	0	9606.ENSP00000357320	9606.ENSP00000419038	0	false	interacts with	DAP3 (interacts with) GFM1
0.607	0.679	0.999	0.8	0.995	0	0	interacts with	DAP3 (interacts with) MRPS5	0	9606.ENSP00000357320	9606.ENSP00000272418	0	false	interacts with	DAP3 (interacts with) MRPS5
0.609	0.705	0.999	0.8	0.995	0	0	interacts with	DAP3 (interacts with) MRPS9	0	9606.ENSP00000357320	9606.ENSP00000258455	0	false	interacts with	DAP3 (interacts with) MRPS9
0.244	0.226	0.999	0.8	0.995	0	0	interacts with	DAP3 (interacts with) MRPS35	0	9606.ENSP00000357320	9606.ENSP00000081029	0	false	interacts with	DAP3 (interacts with) MRPS35
0.657	0.776	0.999	0.8	0.994	0	0	interacts with	DAP3 (interacts with) MRPS10	0	9606.ENSP00000357320	9606.ENSP00000053468	0	false	interacts with	DAP3 (interacts with) MRPS10
0.961	0	0.999	0.9	0.874	0	0	interacts with	COPS5 (interacts with) TP53	0	9606.ENSP00000350512	9606.ENSP00000269305	0	false	interacts with	COPS5 (interacts with) TP53
0.96	0.157	0.999	0.9	0.932	0	0	interacts with	COPS5 (interacts with) NEDD8	0	9606.ENSP00000350512	9606.ENSP00000250495	0	false	interacts with	COPS5 (interacts with) NEDD8
0.931	0.63	0.999	0.9	0.997	0	0	interacts with	COPS4 (interacts with) COPS5	0	9606.ENSP00000264389	9606.ENSP00000350512	0	false	interacts with	COPS4 (interacts with) COPS5
0.859	0.099	0.997	0.9	0.851	0	0	interacts with	COPS4 (interacts with) NEDD8	0	9606.ENSP00000264389	9606.ENSP00000250495	0	false	interacts with	COPS4 (interacts with) NEDD8
0.847	0	0.99	0.9	0.453	0	0	interacts with	NEDD8 (interacts with) TP53	0	9606.ENSP00000250495	9606.ENSP00000269305	0	false	interacts with	NEDD8 (interacts with) TP53
0.891	0.325	0.999	0.9	0.997	0	0	interacts with	COPS3 (interacts with) COPS5	0	9606.ENSP00000268717	9606.ENSP00000350512	0	false	interacts with	COPS3 (interacts with) COPS5
0.856	0.408	0.999	0.9	0.997	0	0	interacts with	COPS3 (interacts with) COPS4	0	9606.ENSP00000268717	9606.ENSP00000264389	0	false	interacts with	COPS3 (interacts with) COPS4
0.196	0.103	0.987	0.9	0.851	0	0	interacts with	COPS3 (interacts with) NEDD8	0	9606.ENSP00000268717	9606.ENSP00000250495	0	false	interacts with	COPS3 (interacts with) NEDD8
0.877	0.134	0.996	0.9	0.746	0	0	interacts with	CNOT11 (interacts with) RQCD1	0	9606.ENSP00000289382	9606.ENSP00000273064	0	false	interacts with	CNOT11 (interacts with) RQCD1
0.856	0.141	0.998	0.9	0.874	0	0	interacts with	CNOT11 (interacts with) CNOT2	0	9606.ENSP00000289382	9606.ENSP00000229195	0	false	interacts with	CNOT11 (interacts with) CNOT2
0.961	0.257	0.999	0.9	0.99	0	0	interacts with	CNOT2 (interacts with) RQCD1	0	9606.ENSP00000229195	9606.ENSP00000273064	0	false	interacts with	CNOT2 (interacts with) RQCD1
0.98	0.134	0.999	0.9	0.89	0	0	interacts with	CNOT1 (interacts with) CNOT11	0	9606.ENSP00000320949	9606.ENSP00000289382	0	false	interacts with	CNOT1 (interacts with) CNOT11
0.995	0.21	0.999	0.9	0.995	0	0	interacts with	CNOT1 (interacts with) RQCD1	0	9606.ENSP00000320949	9606.ENSP00000273064	0	false	interacts with	CNOT1 (interacts with) RQCD1
0.275	0	0.735	0.65	0	0	0	interacts with	CNOT1 (interacts with) TP53	0	9606.ENSP00000320949	9606.ENSP00000269305	0	false	interacts with	CNOT1 (interacts with) TP53
0.995	0.304	0.999	0.9	0.995	0	0	interacts with	CNOT1 (interacts with) CNOT2	0	9606.ENSP00000320949	9606.ENSP00000229195	0	false	interacts with	CNOT1 (interacts with) CNOT2
0.991	0.339	0.999	0.8	0.995	0	0	interacts with	DNMT1 (interacts with) UHRF1	0.167	9606.ENSP00000352516	9606.ENSP00000479617	0	false	interacts with	DNMT1 (interacts with) UHRF1
0.986	0.072	0.993	0	0.486	0	0	interacts with	DNMT1 (interacts with) TP53	0	9606.ENSP00000352516	9606.ENSP00000269305	0	false	interacts with	DNMT1 (interacts with) TP53
0.674	0.062	0.999	0.9	0.98	0	0	interacts with	DNMT1 (interacts with) RB1	0	9606.ENSP00000352516	9606.ENSP00000267163	0	false	interacts with	DNMT1 (interacts with) RB1
0.207	0.731	0.778	0	0	0	0	interacts with	DNMT1 (interacts with) MCM2	0	9606.ENSP00000352516	9606.ENSP00000265056	0	false	interacts with	DNMT1 (interacts with) MCM2
0.702	0.23	0.78	0	0.116	0	0	interacts with	DPYSL2 (interacts with) MAP1B	0	9606.ENSP00000309539	9606.ENSP00000296755	0	false	interacts with	DPYSL2 (interacts with) MAP1B
0.829	0	0.87	0	0.27	0	0	interacts with	CDK5 (interacts with) DNMT1	0	9606.ENSP00000419782	9606.ENSP00000352516	0	false	interacts with	CDK5 (interacts with) DNMT1
0.821	0.062	0.963	0.8	0	0	0	interacts with	CDK5 (interacts with) DPYSL2	0	9606.ENSP00000419782	9606.ENSP00000309539	0	false	interacts with	CDK5 (interacts with) DPYSL2
0.511	0	0.971	0.9	0.462	0	0	interacts with	CDK5 (interacts with) TP53	0	9606.ENSP00000419782	9606.ENSP00000269305	0	false	interacts with	CDK5 (interacts with) TP53
0.951	0.387	0.999	0.9	0.996	0	0	interacts with	ORC2 (interacts with) ORC3	0	9606.ENSP00000234296	9606.ENSP00000257789	0	false	interacts with	ORC2 (interacts with) ORC3
0.962	0.481	0.999	0.9	0.997	0	0	interacts with	ORC2 (interacts with) ORC4	0	9606.ENSP00000234296	9606.ENSP00000441953	0	false	interacts with	ORC2 (interacts with) ORC4
0.932	0.463	0.999	0.9	0.992	0	0	interacts with	ORC2 (interacts with) ORC6	0	9606.ENSP00000234296	9606.ENSP00000219097	0	false	interacts with	ORC2 (interacts with) ORC6
0.635	0.242	0.712	0	0	0	0	interacts with	ORC6 (interacts with) POLD3	0	9606.ENSP00000219097	9606.ENSP00000263681	0	false	interacts with	ORC6 (interacts with) POLD3
0.99	0.3	0.999	0.9	0.995	0	0	interacts with	ORC3 (interacts with) ORC4	0	9606.ENSP00000257789	9606.ENSP00000441953	0	false	interacts with	ORC3 (interacts with) ORC4
0.986	0.232	0.999	0.9	0.992	0	0	interacts with	ORC3 (interacts with) ORC6	0	9606.ENSP00000257789	9606.ENSP00000219097	0	false	interacts with	ORC3 (interacts with) ORC6
0.827	0.397	0.999	0.9	0.978	0	0	interacts with	MCM2 (interacts with) ORC4	0	9606.ENSP00000265056	9606.ENSP00000441953	0	false	interacts with	MCM2 (interacts with) ORC4
0.308	0.893	0.923	0	0	0	0	interacts with	MCM2 (interacts with) UHRF1	0	9606.ENSP00000265056	9606.ENSP00000479617	0	false	interacts with	MCM2 (interacts with) UHRF1
0.555	0.579	0.826	0	0.144	0	0	interacts with	MCM2 (interacts with) POLD2	0	9606.ENSP00000265056	9606.ENSP00000480186	0	false	interacts with	MCM2 (interacts with) POLD2
0.41	0.464	0.708	0	0.152	0	0	interacts with	MCM2 (interacts with) RFC1	0	9606.ENSP00000265056	9606.ENSP00000371321	0	false	interacts with	MCM2 (interacts with) RFC1
0.964	0.999	0.999	0.9	0.997	0	0.75	interacts with	MCM2 (interacts with) MCM4	0	9606.ENSP00000265056	9606.ENSP00000262105	0	false	interacts with	MCM2 (interacts with) MCM4
0.722	0.5	0.996	0.9	0.788	0	0	interacts with	MCM2 (interacts with) ORC3	0	9606.ENSP00000265056	9606.ENSP00000257789	0	false	interacts with	MCM2 (interacts with) ORC3
0.835	0.666	0.999	0.9	0.991	0	0	interacts with	MCM2 (interacts with) ORC2	0	9606.ENSP00000265056	9606.ENSP00000234296	0	false	interacts with	MCM2 (interacts with) ORC2
0.861	0.464	0.997	0.9	0.684	0	0	interacts with	MCM2 (interacts with) ORC6	0	9606.ENSP00000265056	9606.ENSP00000219097	0	false	interacts with	MCM2 (interacts with) ORC6
0.222	0.805	0.842	0	0	0	0	interacts with	MCM2 (interacts with) TRIP13	0	9606.ENSP00000265056	9606.ENSP00000166345	0	false	interacts with	MCM2 (interacts with) TRIP13
0.383	0.663	0.983	0.9	0.153	0	0	interacts with	MCM2 (interacts with) RFC2	0.058	9606.ENSP00000265056	9606.ENSP00000055077	0.204	false	interacts with	MCM2 (interacts with) RFC2
0.945	0.283	0.999	0.9	0.99	0	0	interacts with	ORC4 (interacts with) ORC6	0	9606.ENSP00000441953	9606.ENSP00000219097	0	false	interacts with	ORC4 (interacts with) ORC6
0.847	0.748	0.999	0.9	0.848	0	0	interacts with	MCM4 (interacts with) ORC4	0	9606.ENSP00000262105	9606.ENSP00000441953	0	false	interacts with	MCM4 (interacts with) ORC4
0.449	0.676	0.822	0	0.083	0	0	interacts with	MCM4 (interacts with) POLD2	0	9606.ENSP00000262105	9606.ENSP00000480186	0	false	interacts with	MCM4 (interacts with) POLD2
0.211	0.732	0.779	0	0	0	0	interacts with	MCM4 (interacts with) UHRF1	0	9606.ENSP00000262105	9606.ENSP00000479617	0	false	interacts with	MCM4 (interacts with) UHRF1
0.298	0.668	0.765	0	0.074	0	0	interacts with	MCM4 (interacts with) RFC1	0	9606.ENSP00000262105	9606.ENSP00000371321	0	false	interacts with	MCM4 (interacts with) RFC1
0.664	0.218	0.726	0	0	0	0	interacts with	MCM4 (interacts with) POLD3	0	9606.ENSP00000262105	9606.ENSP00000263681	0	false	interacts with	MCM4 (interacts with) POLD3
0.829	0.684	0.999	0.9	0.908	0	0	interacts with	MCM4 (interacts with) ORC3	0	9606.ENSP00000262105	9606.ENSP00000257789	0	false	interacts with	MCM4 (interacts with) ORC3
0.735	0.831	0.999	0.9	0.949	0	0	interacts with	MCM4 (interacts with) ORC2	0	9606.ENSP00000262105	9606.ENSP00000234296	0	false	interacts with	MCM4 (interacts with) ORC2
0.776	0.69	0.998	0.9	0.872	0	0	interacts with	MCM4 (interacts with) ORC6	0	9606.ENSP00000262105	9606.ENSP00000219097	0	false	interacts with	MCM4 (interacts with) ORC6
0.202	0.806	0.839	0	0	0	0	interacts with	MCM4 (interacts with) TRIP13	0	9606.ENSP00000262105	9606.ENSP00000166345	0	false	interacts with	MCM4 (interacts with) TRIP13
0.684	0.637	0.896	0	0.153	0	0	interacts with	MCM4 (interacts with) RFC2	0.058	9606.ENSP00000262105	9606.ENSP00000055077	0	false	interacts with	MCM4 (interacts with) RFC2
0.252	0.172	0.735	0.6	0.058	0	0	interacts with	POLD2 (interacts with) RFC1	0	9606.ENSP00000480186	9606.ENSP00000371321	0	false	interacts with	POLD2 (interacts with) RFC1
0.994	0.3	0.999	0.9	0.996	0	0	interacts with	POLD2 (interacts with) POLD3	0	9606.ENSP00000480186	9606.ENSP00000263681	0	false	interacts with	POLD2 (interacts with) POLD3
0.631	0.676	0.954	0.6	0.154	0	0	interacts with	POLD2 (interacts with) RFC2	0	9606.ENSP00000480186	9606.ENSP00000055077	0	false	interacts with	POLD2 (interacts with) RFC2
0.227	0.065	0.921	0.9	0	0	0	interacts with	RFC2 (interacts with) TP53	0	9606.ENSP00000055077	9606.ENSP00000269305	0	false	interacts with	RFC2 (interacts with) TP53
0.734	0.427	0.999	0.9	0.991	0	0	interacts with	CDC6 (interacts with) ORC2	0	9606.ENSP00000209728	9606.ENSP00000234296	0	false	interacts with	CDC6 (interacts with) ORC2
0.965	0.713	0.999	0.9	0.917	0	0	interacts with	CDC6 (interacts with) ORC6	0	9606.ENSP00000209728	9606.ENSP00000219097	0	false	interacts with	CDC6 (interacts with) ORC6
0.89	0.344	0.999	0.9	0.978	0	0	interacts with	CDC6 (interacts with) ORC3	0	9606.ENSP00000209728	9606.ENSP00000257789	0	false	interacts with	CDC6 (interacts with) ORC3
0.994	0.829	0.999	0.9	0.99	0	0	interacts with	CDC6 (interacts with) MCM2	0.052	9606.ENSP00000209728	9606.ENSP00000265056	0	false	interacts with	CDC6 (interacts with) MCM2
0.922	0.652	0.999	0.9	0.937	0	0	interacts with	CDC6 (interacts with) ORC4	0	9606.ENSP00000209728	9606.ENSP00000441953	0	false	interacts with	CDC6 (interacts with) ORC4
0.898	0.914	0.999	0.9	0.937	0	0	interacts with	CDC6 (interacts with) MCM4	0.052	9606.ENSP00000209728	9606.ENSP00000262105	0	false	interacts with	CDC6 (interacts with) MCM4
0.172	0.747	0.782	0	0	0	0	interacts with	CDC6 (interacts with) UHRF1	0	9606.ENSP00000209728	9606.ENSP00000479617	0	false	interacts with	CDC6 (interacts with) UHRF1
0.324	0.496	0.703	0	0	0	0	interacts with	CDC6 (interacts with) POLD2	0.198	9606.ENSP00000209728	9606.ENSP00000480186	0	false	interacts with	CDC6 (interacts with) POLD2
0.193	0.634	0.707	0	0.059	0	0	interacts with	CDC6 (interacts with) TRIP13	0.07	9606.ENSP00000209728	9606.ENSP00000166345	0	false	interacts with	CDC6 (interacts with) TRIP13
0.666	0.246	0.978	0.9	0.212	0	0	interacts with	CDC6 (interacts with) RFC2	0.093	9606.ENSP00000209728	9606.ENSP00000055077	0	false	interacts with	CDC6 (interacts with) RFC2
0.988	0.069	0.998	0	0.884	0	0	interacts with	CADM1 (interacts with) EPB41L3	0	9606.ENSP00000329797	9606.ENSP00000343158	0	false	interacts with	CADM1 (interacts with) EPB41L3
0.782	0.36	0.999	0.8	0.993		0	interacts with	PRKACA (interacts with) PRKAR2B	0	9606.ENSP00000309591	9606.ENSP00000265717	0	false	interacts with	PRKACA (interacts with) PRKAR2B
0.059	0.063	0.85	0.8	0.262	0	0.587	interacts with	PRKACA (interacts with) RAF1	0	9606.ENSP00000309591	9606.ENSP00000251849	0	false	interacts with	PRKACA (interacts with) RAF1
0.107	0.081	0.874	0.8	0.326	0	0	interacts with	PRKACA (interacts with) RAP1B	0	9606.ENSP00000309591	9606.ENSP00000250559	0	false	interacts with	PRKACA (interacts with) RAP1B
0.872	0	0.904	0	0.281	0	0	interacts with	PIK3CA (interacts with) TP53	0	9606.ENSP00000263967	9606.ENSP00000269305	0	false	interacts with	PIK3CA (interacts with) TP53
0.55	0.062	0.914	0.8	0.104	0	0	interacts with	PIK3CA (interacts with) RAF1	0	9606.ENSP00000263967	9606.ENSP00000251849	0	false	interacts with	PIK3CA (interacts with) RAF1
0.159	0.053	0.923	0.9	0.151	0	0	interacts with	PIK3CA (interacts with) RAP1B	0	9606.ENSP00000263967	9606.ENSP00000250559	0	false	interacts with	PIK3CA (interacts with) RAP1B
0.86	0.055	0.999	0.9	0.956	0	0	interacts with	BRAF (interacts with) HRAS	0	9606.ENSP00000288602	9606.ENSP00000407586	0	false	interacts with	BRAF (interacts with) HRAS
0.059	0.063	0.85	0.8	0.262	0	0.597	interacts with	BRAF (interacts with) PRKACA	0	9606.ENSP00000288602	9606.ENSP00000309591	0	false	interacts with	BRAF (interacts with) PRKACA
0.658	0.068	0.719	0	0.188	0	0	interacts with	BRAF (interacts with) PIK3CA	0	9606.ENSP00000288602	9606.ENSP00000263967	0	false	interacts with	BRAF (interacts with) PIK3CA
0.982	0	0.993	0.9	0.934	0	0.951	interacts with	BRAF (interacts with) RAF1	0	9606.ENSP00000288602	9606.ENSP00000251849	0	false	interacts with	BRAF (interacts with) RAF1
0.161	0.062	0.951	0.9	0.453	0	0	interacts with	BRAF (interacts with) RAP1B	0	9606.ENSP00000288602	9606.ENSP00000250559	0	false	interacts with	BRAF (interacts with) RAP1B
0.97	0.332	0.999	0.72	0.944	0	0	interacts with	COPE (interacts with) COPZ1	0	9606.ENSP00000262812	9606.ENSP00000449270	0	false	interacts with	COPE (interacts with) COPZ1
0.901	0.359	0.999	0.72	0.966	0	0	interacts with	COPB1 (interacts with) COPZ1	0	9606.ENSP00000249923	9606.ENSP00000449270	0	false	interacts with	COPB1 (interacts with) COPZ1
0.768	0.595	0.999	0.72	0.971	0	0	interacts with	COPB1 (interacts with) COPE	0	9606.ENSP00000249923	9606.ENSP00000262812	0	false	interacts with	COPB1 (interacts with) COPE
0.901	0.272	0.999	0.72	0.967	0	0	interacts with	ARCN1 (interacts with) COPZ1	0	9606.ENSP00000264028	9606.ENSP00000449270	0	false	interacts with	ARCN1 (interacts with) COPZ1
0.796	0.203	0.999	0.72	0.981	0	0	interacts with	ARCN1 (interacts with) COPE	0	9606.ENSP00000264028	9606.ENSP00000262812	0	false	interacts with	ARCN1 (interacts with) COPE
0.88	0.894	0.999	0.8	0.992	0	0	interacts with	ARCN1 (interacts with) COPB1	0	9606.ENSP00000264028	9606.ENSP00000249923	0	false	interacts with	ARCN1 (interacts with) COPB1
0.283	0.049	0.99	0.9	0.877	0	0	interacts with	RAF1 (interacts with) RB1	0	9606.ENSP00000251849	9606.ENSP00000267163	0	false	interacts with	RAF1 (interacts with) RB1
0.513	0.063	0.95	0.9	0	0	0	interacts with	RAF1 (interacts with) RASA1	0	9606.ENSP00000251849	9606.ENSP00000274376	0	false	interacts with	RAF1 (interacts with) RASA1
0.367	0.062	0.914	0.8	0.368	0	0	interacts with	RAF1 (interacts with) RAP1B	0	9606.ENSP00000251849	9606.ENSP00000250559	0	false	interacts with	RAF1 (interacts with) RAP1B
0.791	0.948	0.999	0.8	0.961	0	0	interacts with	AP3B1 (interacts with) AP3M1	0	9606.ENSP00000255194	9606.ENSP00000347408	0	false	interacts with	AP3B1 (interacts with) AP3M1
0	0.062	0.904	0.9	0.06	0	0	interacts with	AP3B1 (interacts with) RAF1	0	9606.ENSP00000255194	9606.ENSP00000251849	0	false	interacts with	AP3B1 (interacts with) RAF1
0.599	0.066	0.817	0.36	0.326	0	0	interacts with	AP1G1 (interacts with) AP3M1	0	9606.ENSP00000377148	9606.ENSP00000347408	0	false	interacts with	AP1G1 (interacts with) AP3M1
0.58	0.097	0.872	0.6	0.257	0	0	interacts with	AP1G1 (interacts with) AP3B1	0	9606.ENSP00000377148	9606.ENSP00000255194	0	false	interacts with	AP1G1 (interacts with) AP3B1
0.987	0.108	0.999	0.9	0.975	0	0	interacts with	HRAS (interacts with) RASA1	0	9606.ENSP00000407586	9606.ENSP00000274376	0	false	interacts with	HRAS (interacts with) RASA1
0.918	0	0.938	0	0.27	0	0	interacts with	HRAS (interacts with) TP53	0	9606.ENSP00000407586	9606.ENSP00000269305	0	false	interacts with	HRAS (interacts with) TP53
0.976	0.062	0.999	0.9	0.871	0	0	interacts with	HRAS (interacts with) PIK3CA	0	9606.ENSP00000407586	9606.ENSP00000263967	0	false	interacts with	HRAS (interacts with) PIK3CA
0.992	0.055	0.999	0.9	0.999	0	0	interacts with	HRAS (interacts with) RAF1	0	9606.ENSP00000407586	9606.ENSP00000251849	0	false	interacts with	HRAS (interacts with) RAF1
0.54	0.065	0.731	0.6	0.304	0	0.946	interacts with	HRAS (interacts with) RAP1B	0	9606.ENSP00000407586	9606.ENSP00000250559	0.445	false	interacts with	HRAS (interacts with) RAP1B
0.75	0	0.75	0	0	0	0	interacts with	ALB (interacts with) HRAS	0	9606.ENSP00000295897	9606.ENSP00000407586	0	false	interacts with	ALB (interacts with) HRAS
0.715	0	0.715	0	0	0	0	interacts with	ALB (interacts with) TP53	0	9606.ENSP00000295897	9606.ENSP00000269305	0	false	interacts with	ALB (interacts with) TP53
0.989	0.062	0.999	0	0.92	0	0	interacts with	ALB (interacts with) FCGRT	0	9606.ENSP00000295897	9606.ENSP00000221466	0	false	interacts with	ALB (interacts with) FCGRT
