# Supplementary material for: A Proteomic Approach to Study the Biological Role of Hepatitis C Virus Protein Core+1/ARFP
Source: Viruses. 2022 Jul 31;14(8):1694. doi: 10.3390/v14081694 (PMC9518822; doi:10.3390/v14081694)
Supplement: Supplementary file 1 [file viruses-14-01694-s001.zip › Supplementary_File_S4_enrichment scores.xlsx]

## Sheet: Core+1-Long
	GS follow link to MSigDB	GS DETAILS	SIZE	ES	NES	NOM p-val	FDR q-val	FWER p-val	RANK AT MAX	LEADING EDGE
1	MTORC1 SIGNALING	Details ...	8	-0.67	-2.16	0.002	0.003	0.002	33	tags=88%, list=23%, signal=107%
2	APOPTOSIS	Details ...	3	-0.98	-2.06	0	0.007	0.011	7	tags=100%, list=5%, signal=103%
3	MYC TARGETS V2	Details ...	4	-0.7	-1.66	0.028	0.102	0.219	47	tags=100%, list=33%, signal=144%
4	HYPOXIA	Details ...	3	-0.79	-1.64	0.017	0.085	0.236	33	tags=100%, list=23%, signal=127%
5	UV RESPONSE UP	Details ...	5	-0.62	-1.59	0.035	0.099	0.33	36	tags=80%, list=25%, signal=103%
6	GLYCOLYSIS	Details ...	3	-0.71	-1.5	0.065	0.134	0.477	15	tags=67%, list=10%, signal=73%
7	E2F TARGETS	Details ...	7	-0.47	-1.43	0.093	0.175	0.592	12	tags=43%, list=8%, signal=44%
8	G2M CHECKPOINT	Details ...	3	-0.68	-1.39	0.116	0.18	0.657	12	tags=67%, list=8%, signal=71%
9	APICAL JUNCTION	Details ...	3	0.88	1.78	0.008	0.062	0.081	19	tags=100%, list=13%, signal=113%
10	MITOTIC SPINDLE	Details ...	3	0.72	1.48	0.061	0.266	0.516	41	tags=100%, list=28%, signal=137%

## Sheet: Core+1-Short
	GS follow link to MSigDB	GS DETAILS	SIZE	ES	NES	NOM p-val	FDR q-val	FWER p-val	RANK AT MAX	LEADING EDGE
1	HALLMARK_MYC_TARGETS_V1	Details ...	6	-0.35	-0.85	0.62	0.63	0.494	7	tags=33%, list=9%, signal=34%
2	HALLMARK_E2F_TARGETS	Details ...	6	0.45	0.94	0.56	1	0.774	38	tags=67%, list=51%, signal=126%
3	HALLMARK_PEROXISOME	Details ...	4	0.38	0.7	0.893	0.876	0.932	35	tags=50%, list=47%, signal=90%
