# Supplementary material for: A Proteomic Approach to Study the Biological Role of Hepatitis C Virus Protein Core+1/ARFP
Source: Viruses. 2022 Jul 31;14(8):1694. doi: 10.3390/v14081694 (PMC9518822; doi:10.3390/v14081694)
Supplement: Supplementary file 1 [file viruses-14-01694-s001.zip › Supplementary_File_S5.xlsx]

## Sheet: Sheet1
Hours	Huh7.5/G		Hours	Huh7.5/L
0	1232550		0	1364233
16	432841		1	1280466
17	370282		3	1144910
18	365388		5	967414
20	278302		7	781146
22	166306		9	617867
24	100359		13	353202
26	39677		19	13803
